# Supplementary material for: Transcriptomic and pathological analysis of the hnRNP network reveals glial involvement in frontotemporal lobar degeneration pathological subtypes
Source: Brain Commun. 2026 Jun 1;8(3):fcag197. doi: 10.1093/braincomms/fcag197 (PMC13276875; doi:10.1093/braincomms/fcag197)
Supplement: fcag197_Supplementary_Data [file fcag197_supplementary_data.zip]

Archive with 6 entries (6 files):
- Supplementary_Figures_1-6.pdf
- Supplementary_Tables_1-3.pdf
- Supplementary_Table_4.xlsx
- Supplementary_Table_5.xls
- Supplementary_Table_6.xlsx
- Supplementary_table_and_figure_legends.docx
