# Supplementary material for: Transcriptomic and pathological analysis of the hnRNP network reveals glial involvement in frontotemporal lobar degeneration pathological subtypes
Source: Brain Commun. 2026 Jun 1;8(3):fcag197. doi: 10.1093/braincomms/fcag197 (PMC13276875; doi:10.1093/braincomms/fcag197)
Supplement: fcag197_Supplementary_Data [file fcag197_supplementary_data.zip › Supplementary_Table_4.xlsx]

## Sheet: Nuclei collected per cell type
Cell type	CTRL	TDPA	C9	TDPC
Astrocytes	1955	2648	2554	5529
Endothelial_cells	964	808	761	745
Fibroblasts	119	155	157	186
L2_3_intra_neurons	2361	806	1358	3659
L3_5_intra_neurons	809	879	1095	1987
L5_6_near_projecting_neurons	2	727	0	4
L6_intra_neurons	931	1025	403	2860
L6_L6B_neurons	169	423	236	765
LAMP5_Interneurons	347	452	360	1020
Mature_Ols	3599	3250	5651	12411
Microglia	1270	1922	1614	3996
OPCs	1038	1857	768	2367
Pericytes	242	252	244	361
PVALB_Interneurons	584	405	489	1667
RELN_Interneurons	1181	99	207	61
Smooth_muscles	410	223	303	491
SST_Interneurons	305	291	355	875
Vascular_cells	389	420	497	784
VIP_Interneurons	783	595	556	1762

## Sheet: DEGs TDPA vs CTRL
Cell cluster	Gene	Avg log2FC	Adjusted p-value
Astrocytes	GADD45G	-1.93523	0.0493284
Astrocytes	ASAP2	0.342036	0.0493032
Astrocytes	DAB1	0.308897	0.0487738
Astrocytes	OXR1	0.249509	0.0485099
Astrocytes	SLC9A9	0.331782	0.0476505
Astrocytes	EPHX1	0.619347	0.0467137
Astrocytes	LRFN4	-2.21032	0.0450836
Astrocytes	KIAA1755	0.446665	0.0449717
Astrocytes	BAALC-AS2	-1.84212	0.0447193
Astrocytes	PDSS2	0.42159	0.0445834
Astrocytes	NMD3	-0.753994	0.0436154
Astrocytes	QKI	0.140073	0.0426359
Astrocytes	AL359232.1	-0.816246	0.0415774
Astrocytes	DIP2C	0.289318	0.0410352
Astrocytes	INPP5A	0.676977	0.0399513
Astrocytes	RHOQ	0.545927	0.0391615
Astrocytes	TAGLN	-2.20327	0.0386326
Astrocytes	IDNK	-0.992323	0.0386284
Astrocytes	UBAP2	0.478742	0.0385574
Astrocytes	UNC5D	0.469156	0.0383011
Astrocytes	PPA2	0.535954	0.0376582
Astrocytes	NR6A1	0.443258	0.0361726
Astrocytes	KLC1	0.35705	0.0347958
Astrocytes	SCGB2B2	-0.711909	0.034548
Astrocytes	PSMC5	-1.309	0.0342732
Astrocytes	AKAP9	-0.489647	0.0341203
Astrocytes	HNRNPL	-0.740058	0.0340317
Astrocytes	DDX3Y	0.932215	0.0328915
Astrocytes	FADS1	-0.923161	0.0328553
Astrocytes	PAXBP1-AS1	-1.63038	0.0328313
Astrocytes	LIX1-AS1	-0.852772	0.0310419
Astrocytes	AP3B1	0.467057	0.0309192
Astrocytes	EPS15L1	0.459506	0.030278
Astrocytes	CMTM4	0.565696	0.0299746
Astrocytes	IGFBP7	0.324976	0.0292961
Astrocytes	PWRN1	1.64973	0.0291508
Astrocytes	LINC01414	-1.0028	0.0285499
Astrocytes	DYRK1A	0.369155	0.0278367
Astrocytes	JAKMIP3	0.673687	0.0278221
Astrocytes	SLC9B1	-1.13983	0.0273807
Astrocytes	PLEKHG1	0.285285	0.0272004
Astrocytes	JUN	-1.40494	0.0270694
Astrocytes	ENAH	0.429666	0.0267499
Astrocytes	ENO4	-1.50382	0.0257703
Astrocytes	ZMYND8	0.3703	0.0255739
Astrocytes	HIVEP3	0.429563	0.025471
Astrocytes	ST13	0.891767	0.0251312
Astrocytes	TNRC18	0.473356	0.0244246
Astrocytes	LINC02774	-2.26371	0.0243902
Astrocytes	LRMDA	-0.507469	0.0243228
Astrocytes	MTREX	0.64873	0.0238998
Astrocytes	SEPTIN8	0.612571	0.0236666
Astrocytes	QRICH2	1.31591	0.0236637
Astrocytes	FYN	0.208537	0.0236304
Astrocytes	WDR33	0.562265	0.0234417
Astrocytes	COL24A1	1.88419	0.0233158
Astrocytes	AL589843.1	0.998365	0.0232921
Astrocytes	RMND5A	1.09832	0.0228806
Astrocytes	SORT1	0.409314	0.0223832
Astrocytes	TMEM94	-0.741677	0.0220229
Astrocytes	ZNF423	0.450506	0.0219999
Astrocytes	LINC00240	-1.49085	0.0219517
Astrocytes	MTRNR2L1	1.59083	0.0217914
Astrocytes	PSAT1	0.545448	0.0216235
Astrocytes	BCAR3	0.443228	0.0211815
Astrocytes	PRDM16-DT	-0.670537	0.0210831
Astrocytes	GRID1	0.308164	0.0203319
Astrocytes	CFAP410	-2.26781	0.019979
Astrocytes	KHDRBS2	0.479803	0.0195283
Astrocytes	FLCN	0.779622	0.0195193
Astrocytes	CMIP	0.38787	0.019317
Astrocytes	WNK1	0.494499	0.0193067
Astrocytes	ABI2	0.389773	0.019222
Astrocytes	RAI1	0.82621	0.0191187
Astrocytes	RYK	0.693289	0.0190314
Astrocytes	MAST4	0.219467	0.0177637
Astrocytes	ARMH4	0.446133	0.0176939
Astrocytes	VPS28	-1.38651	0.0173494
Astrocytes	SLC39A12	0.317937	0.0173181
Astrocytes	NCKAP1	0.362241	0.0171083
Astrocytes	BRINP1	0.425608	0.0170431
Astrocytes	TEX9	-0.879623	0.0168419
Astrocytes	CREBBP	0.394829	0.0165992
Astrocytes	GOLGA8A	-0.924517	0.0165394
Astrocytes	TMEM132C	0.496201	0.0164365
Astrocytes	KIAA0319	0.413364	0.0162131
Astrocytes	SNCAIP	-0.741127	0.0160347
Astrocytes	RNF145	0.920719	0.0160024
Astrocytes	OGT	0.57986	0.015902
Astrocytes	AC008554.1	-2.60766	0.0155921
Astrocytes	AC013643.2	-1.2487	0.0154695
Astrocytes	AC098829.1	-0.803711	0.0153893
Astrocytes	VPS13C	0.354773	0.0148675
Astrocytes	CDKL1	0.579753	0.0147955
Astrocytes	ACTB	-0.964102	0.0146316
Astrocytes	S100B	-1.24509	0.0144764
Astrocytes	ANKRD36C	-0.494226	0.0141826
Astrocytes	RBMS3	0.241042	0.0141428
Astrocytes	LINC01833	-3.07	0.0139586
Astrocytes	RYR2	0.332316	0.0133417
Astrocytes	PTPN13	0.389002	0.0132901
Astrocytes	SMARCA2	0.301886	0.0128085
Astrocytes	FAM222B	0.532822	0.0127173
Astrocytes	VOPP1	0.586615	0.0123042
Astrocytes	TRAK1	0.259966	0.0122462
Astrocytes	AC090115.1	-0.928915	0.0119942
Astrocytes	AC107032.2	-1.43773	0.0118774
Astrocytes	SPX	1.57662	0.0117215
Astrocytes	SLC5A11	1.60807	0.0116697
Astrocytes	LPAR1	1.10351	0.0116422
Astrocytes	RPS27	-1.19778	0.0116387
Astrocytes	MLC1	-0.714653	0.0115414
Astrocytes	AC108519.1	-0.574533	0.0114943
Astrocytes	EPC2	0.484729	0.0114024
Astrocytes	NAP1L1	0.486076	0.0111442
Astrocytes	AC091826.2	-0.57592	0.0110967
Astrocytes	LINC01338	1.83528	0.0110662
Astrocytes	MT-ATP6	-0.132578	0.0110349
Astrocytes	INPP4A	0.565664	0.0109956
Astrocytes	PAG1	0.77377	0.0109326
Astrocytes	RPS27A	-1.91886	0.0108561
Astrocytes	ASXL2	0.628355	0.010675
Astrocytes	MIA2	0.723855	0.0101678
Astrocytes	STRN3	0.458836	0.00989231
Astrocytes	ABCG1	2.75866	0.00986976
Astrocytes	MAP4K5	0.3439	0.00983545
Astrocytes	RHPN1	-0.909803	0.00964514
Astrocytes	LINC00862	1.0055	0.00957038
Astrocytes	SLC38A2	0.963364	0.00956534
Astrocytes	FOXN3	0.340757	0.00918341
Astrocytes	SPIRE1	0.363852	0.00870271
Astrocytes	VAV3	0.414969	0.00842192
Astrocytes	ST6GALNAC6	1.0529	0.00811309
Astrocytes	MYL9	-3.20327	0.00774146
Astrocytes	AL157396.1	0.439493	0.00773078
Astrocytes	UBE2D3	0.580577	0.0076314
Astrocytes	RPL18	-1.45943	0.00759711
Astrocytes	ETV6	0.475932	0.00758912
Astrocytes	AL139260.1	0.40803	0.0075148
Astrocytes	PDE1A	0.708709	0.00749689
Astrocytes	AL132780.1	1.2522	0.00731974
Astrocytes	KLHL24	0.464861	0.00722096
Astrocytes	GPRC5B	0.344265	0.00719013
Astrocytes	LARP1	0.477568	0.00718802
Astrocytes	WHRN	0.995225	0.00712087
Astrocytes	KCNMB2-AS1	0.449715	0.0070798
Astrocytes	CTNNA1	0.48651	0.00702134
Astrocytes	TMEM72-AS1	-0.89952	0.00690777
Astrocytes	LHFPL2	0.808176	0.00680835
Astrocytes	ZYG11B	0.744469	0.00680066
Astrocytes	ANKH	0.596804	0.00678718
Astrocytes	NQO1	1.59569	0.00651371
Astrocytes	NACC2	0.528894	0.00650088
Astrocytes	C8orf37-AS1	-0.908115	0.00643771
Astrocytes	ITCH	0.48645	0.00642671
Astrocytes	RPL19	-1.87831	0.00636477
Astrocytes	SH3BGR	1.22785	0.00634977
Astrocytes	CHSY3	0.744016	0.00631005
Astrocytes	WDFY2	0.413611	0.00606893
Astrocytes	PDE5A	1.35873	0.00596223
Astrocytes	ZBTB41	1.03433	0.00585679
Astrocytes	TCF20	0.662377	0.00582911
Astrocytes	TMEM132A	-1.10461	0.0056898
Astrocytes	MAPK1IP1L	0.911161	0.00561973
Astrocytes	GALNT18	0.404841	0.00558927
Astrocytes	CDH2	0.382223	0.0054432
Astrocytes	PRR14L	0.623377	0.00536942
Astrocytes	APH1A	-2.08543	0.00530411
Astrocytes	AARSD1	-1.50812	0.00526236
Astrocytes	AC007325.2	-1.75966	0.00526135
Astrocytes	SPRED2	0.461163	0.00519113
Astrocytes	GNB1	0.512553	0.00517759
Astrocytes	SRRM2	-0.58145	0.00507749
Astrocytes	UBXN2A	0.675922	0.00502432
Astrocytes	TSPAN11	1.91982	0.00487906
Astrocytes	NMT2	0.708206	0.00484184
Astrocytes	CNTN1	0.213349	0.0047498
Astrocytes	CERS4	0.587012	0.0047347
Astrocytes	ACSS1	-0.457156	0.00464028
Astrocytes	NFATC4	-0.844504	0.00451274
Astrocytes	AL132857.1	-0.955971	0.00444055
Astrocytes	MDGA2	0.260033	0.00440643
Astrocytes	AC105402.3	-2.40457	0.00440386
Astrocytes	FAM214A	0.550193	0.0043784
Astrocytes	BOC	0.4411	0.00437433
Astrocytes	AK4	0.630978	0.00429441
Astrocytes	AC019257.1	-1.09108	0.00424034
Astrocytes	AL050309.1	-0.673579	0.0041814
Astrocytes	TBC1D5	0.237747	0.00416766
Astrocytes	WDFY3	0.334201	0.00409357
Astrocytes	SUGT1	0.826373	0.00405598
Astrocytes	AC093151.8	-3.39193	0.00387126
Astrocytes	ARAP2	0.210982	0.00386167
Astrocytes	AC245123.1	-2.3122	0.00386025
Astrocytes	STEAP2-AS1	-1.6801	0.00382188
Astrocytes	AL022068.1	-0.71158	0.00373425
Astrocytes	ANKRD17	0.375937	0.0036412
Astrocytes	C9orf153	1.50656	0.00351792
Astrocytes	FXYD1	-0.917956	0.00350064
Astrocytes	TTN-AS1	0.600647	0.0034546
Astrocytes	ACOT11	0.316308	0.0034319
Astrocytes	PEBP4	-1.25429	0.00328875
Astrocytes	CLMN	0.759221	0.00327941
Astrocytes	RPS25	-1.55592	0.00327244
Astrocytes	GPT	-1.70452	0.00323565
Astrocytes	SLC25A48	0.553853	0.00312585
Astrocytes	AL512662.2	0.54961	0.00311066
Astrocytes	CDH4	0.309556	0.00310638
Astrocytes	KDM2A	0.397254	0.00306142
Astrocytes	TMEM220-AS1	-0.849106	0.00304286
Astrocytes	SLC8A1	0.367449	0.00304146
Astrocytes	LINC01006	-1.36803	0.0029633
Astrocytes	TTTY10	1.03082	0.00292286
Astrocytes	CARS	1.09953	0.00291376
Astrocytes	LRRN2	0.710019	0.00272725
Astrocytes	FGFR3	-0.497056	0.00272527
Astrocytes	DNA2	1.38824	0.00260468
Astrocytes	CORO2B	0.679532	0.00258546
Astrocytes	KANK1	0.317657	0.00248979
Astrocytes	EML3	-1.09893	0.0024643
Astrocytes	AL627171.2	1.11534	0.00244233
Astrocytes	RERE	0.259958	0.0022996
Astrocytes	E4F1	-1.53084	0.00228283
Astrocytes	PWWP2A	0.808529	0.0022749
Astrocytes	EMID1	0.494641	0.00224063
Astrocytes	BAG3	0.728702	0.00222396
Astrocytes	FAM171B	0.375438	0.00218594
Astrocytes	AC079921.1	-2.21534	0.00216011
Astrocytes	TMEM51	1.12257	0.00212932
Astrocytes	KALRN	0.333626	0.00211332
Astrocytes	UTP23	0.834178	0.00210537
Astrocytes	PPP6R3	0.394282	0.00207884
Astrocytes	FGFR1	0.40312	0.00198499
Astrocytes	RAD9A	0.54392	0.00196968
Astrocytes	ABL1	0.612892	0.00196396
Astrocytes	SCD5	0.299513	0.00193784
Astrocytes	AF123462.1	-1.47168	0.00190825
Astrocytes	DSCAM	0.324338	0.00188102
Astrocytes	AGBL4	-0.539581	0.00186224
Astrocytes	COBL	0.457493	0.0018592
Astrocytes	PLOD2	0.510128	0.00185891
Astrocytes	SETD3	0.677108	0.0018427
Astrocytes	ARHGEF10	0.398071	0.00169462
Astrocytes	PSD3	0.241815	0.00169412
Astrocytes	MAP2	0.37164	0.00168504
Astrocytes	LINC00278	0.889732	0.00166283
Astrocytes	PBX1	0.267726	0.00163043
Astrocytes	LGI1	0.367662	0.00162202
Astrocytes	ADRA1A	0.447455	0.0016002
Astrocytes	PTPRS	0.543345	0.00155624
Astrocytes	SESN3	0.512277	0.00153927
Astrocytes	YAE1	0.844996	0.00153583
Astrocytes	AC025442.2	1.73914	0.00153427
Astrocytes	RAB34	-1.48957	0.00151151
Astrocytes	MAP4K4	0.316461	0.00148826
Astrocytes	FAM135B	0.490061	0.0014583
Astrocytes	PPP3CB	0.57133	0.0014117
Astrocytes	SGIP1	0.33445	0.00139791
Astrocytes	PKNOX1	0.805823	0.00133445
Astrocytes	RALYL	0.435763	0.00131523
Astrocytes	ACSBG1	0.317089	0.00131395
Astrocytes	FBXO2	0.904452	0.00131318
Astrocytes	EFEMP2	-1.43773	0.00130553
Astrocytes	PDS5A	0.486516	0.00122852
Astrocytes	NEK6	0.657016	0.00119921
Astrocytes	ASB3	0.280366	0.00108596
Astrocytes	PPP3CC	0.670889	0.0010838
Astrocytes	PITPNC1	0.208957	0.00107802
Astrocytes	CRK	0.836099	0.00107012
Astrocytes	AC008571.2	1.2522	0.00106085
Astrocytes	ZSWIM6	0.290904	0.00101867
Astrocytes	GNAO1	0.355463	0.000985024
Astrocytes	ADCY9	0.479155	0.000966031
Astrocytes	GFOD1	0.772239	0.000946784
Astrocytes	TRA2A	0.431021	0.000930423
Astrocytes	SOS1	0.447866	0.000910974
Astrocytes	WDR60	-0.517905	0.00089599
Astrocytes	ADORA1	1.04031	0.000880197
Astrocytes	GRK3	0.449692	0.000874712
Astrocytes	BTRC	0.428774	0.000865575
Astrocytes	AP001528.1	-1.18248	0.000857528
Astrocytes	UBE2D2	0.611175	0.000817749
Astrocytes	HIP1R	-0.649764	0.000814116
Astrocytes	ZDHHC14	0.606209	0.000811708
Astrocytes	UQCRB	-1.20892	0.00080182
Astrocytes	SLC14A1	-0.437735	0.000747411
Astrocytes	SERINC5	0.572476	0.0007398
Astrocytes	SOX1-OT	1.46916	0.000734416
Astrocytes	GRAMD1B	0.436735	0.000707104
Astrocytes	DIP2B	0.435909	0.000691737
Astrocytes	FAS	-1.79388	0.000623826
Astrocytes	TSHZ1	0.78744	0.0006159
Astrocytes	FUT9	0.262297	0.000613781
Astrocytes	PRICKLE2	0.475996	0.000582175
Astrocytes	HNRNPH1	0.690314	0.000581137
Astrocytes	OLMALINC	0.52023	0.000539414
Astrocytes	THNSL2	-1.85277	0.000503377
Astrocytes	ITGB8	0.488103	0.000501583
Astrocytes	PARVA	0.643654	0.000488833
Astrocytes	THRB	0.40338	0.000456672
Astrocytes	UBR5	0.355953	0.0004427
Astrocytes	SPATA7	-0.917901	0.000441301
Astrocytes	CARMIL1	0.272851	0.000438716
Astrocytes	ATP5ME	-1.13406	0.000435303
Astrocytes	MIR29B2CHG	0.671429	0.000414801
Astrocytes	TMC1	-1.01111	0.000383147
Astrocytes	ZBTB8OS	0.592987	0.000377123
Astrocytes	DLEU2	0.456751	0.0003768
Astrocytes	AHI1	-0.614393	0.000376125
Astrocytes	STIP1	1.2838	0.000358768
Astrocytes	ALDOC	-1.20606	0.000355379
Astrocytes	DPP7	-0.962955	0.000346601
Astrocytes	SAT2	-1.15394	0.000339663
Astrocytes	UBR3	0.448512	0.000325356
Astrocytes	TTC28	0.358519	0.000320255
Astrocytes	ARID1B	0.29353	0.000317467
Astrocytes	SASH1	0.266641	0.000313073
Astrocytes	AC002460.2	-0.545354	0.000308609
Astrocytes	SPECC1L	0.502294	0.000291892
Astrocytes	ANKRD6	0.785962	0.000285901
Astrocytes	PPP2R2B	0.180074	0.000285181
Astrocytes	ZFYVE28	0.621159	0.000275031
Astrocytes	PSD2	0.491455	0.000274935
Astrocytes	ZNF586	0.678724	0.000271777
Astrocytes	LSAMP	0.117982	0.000267834
Astrocytes	CATSPERE	-1.11581	0.000266071
Astrocytes	ARRB1	0.478034	0.000258037
Astrocytes	BICD1	0.347478	0.000239375
Astrocytes	ZNF337-AS1	-0.96265	0.00023741
Astrocytes	ARGLU1	0.396487	0.000233181
Astrocytes	RPS11	-1.4663	0.000233091
Astrocytes	ATP2C1	0.592768	0.000229499
Astrocytes	HLA-C	-2.75966	0.000225425
Astrocytes	UIMC1	0.793149	0.000214794
Astrocytes	QTRT1	-1.04014	0.000212061
Astrocytes	ERBB4	0.201229	0.000204335
Astrocytes	LINC02006	0.893471	0.000203802
Astrocytes	ADD1	0.497886	0.000200455
Astrocytes	SPATS2L	0.548845	0.000191183
Astrocytes	SH3RF3	0.73957	0.000187742
Astrocytes	PKIB	-1.65497	0.000184728
Astrocytes	SSBP3	0.637345	0.000183633
Astrocytes	SPPL2B	-0.875686	0.000180655
Astrocytes	PLP1	1.02427	0.000175762
Astrocytes	FOXP1	0.44512	0.000173955
Astrocytes	PPP3R1	0.564518	0.000169281
Astrocytes	CAMTA1	0.31034	0.000165003
Astrocytes	HGF	0.905232	0.00016496
Astrocytes	CUX1	0.458605	0.000162997
Astrocytes	FBXO11	0.422904	0.000159692
Astrocytes	SLMAP	0.498887	0.000156213
Astrocytes	PHF21B	0.330014	0.000155088
Astrocytes	LIFR-AS1	-1.37062	0.000151474
Astrocytes	ILDR2	0.926319	0.000145162
Astrocytes	CDKL5	0.590417	0.000123787
Astrocytes	CNN3	0.498518	0.000112507
Astrocytes	HEATR5A	0.645968	0.000109164
Astrocytes	AL049840.4	1.87102	0.0001071
Astrocytes	SEL1L3	0.759181	0.000104608
Astrocytes	C7orf61	1.48473	0.000102507
Astrocytes	RFFL	0.735748	0.000100551
Astrocytes	TOGARAM2	-0.883633	9.75682e-05
Astrocytes	TRIO	0.341613	9.74937e-05
Astrocytes	XPR1	0.709334	9.73713e-05
Astrocytes	HIVEP2	0.602573	9.66337e-05
Astrocytes	AL513166.1	-0.925575	8.93391e-05
Astrocytes	DCAF10	0.721282	8.69627e-05
Astrocytes	FUT8	0.391524	8.1747e-05
Astrocytes	PFKFB2	-1.31574	8.13816e-05
Astrocytes	CDC37	-1.26781	8.08942e-05
Astrocytes	TGFBR3	0.601318	7.83738e-05
Astrocytes	HIST1H2AC	1.48654	7.53909e-05
Astrocytes	EEF2K	0.466279	7.24491e-05
Astrocytes	DNAJC5	0.842373	6.88737e-05
Astrocytes	AC093865.1	0.509798	6.69384e-05
Astrocytes	TBC1D1	0.500536	6.50834e-05
Astrocytes	COL16A1	-0.786597	6.37574e-05
Astrocytes	PDZRN3	0.343854	5.9776e-05
Astrocytes	RAVER2	0.66257	5.96e-05
Astrocytes	ZNRF1	0.948218	5.48089e-05
Astrocytes	XRRA1	0.785987	4.9788e-05
Astrocytes	IFRD1	0.857721	4.65632e-05
Astrocytes	PFDN5	-1.53349	4.56716e-05
Astrocytes	PTAR1	0.59114	4.38381e-05
Astrocytes	DDX24	-0.875034	4.24385e-05
Astrocytes	PHF21A	0.434969	4.17392e-05
Astrocytes	LRRC4C	0.320425	4.15523e-05
Astrocytes	CD38	-1.11937	4.09641e-05
Astrocytes	AC016831.7	0.54509	4.09002e-05
Astrocytes	ZFY	1.30722	4.06187e-05
Astrocytes	ALDH7A1	0.569202	3.82085e-05
Astrocytes	POGZ	0.397371	3.59843e-05
Astrocytes	PPP3CA	0.369876	3.23372e-05
Astrocytes	LINC01876	-2.41501	2.97409e-05
Astrocytes	SNTG1	0.41853	2.90335e-05
Astrocytes	SEMA3B	-0.936673	2.82061e-05
Astrocytes	RHOBTB3	0.330813	2.81055e-05
Astrocytes	AL121827.2	-2.0227	2.79831e-05
Astrocytes	ZBTB16	0.457546	2.78718e-05
Astrocytes	HEPN1	-1.63038	2.78428e-05
Astrocytes	CACHD1	0.281744	2.65182e-05
Astrocytes	RAMP1	0.639775	2.53431e-05
Astrocytes	RBMX	0.616132	2.51984e-05
Astrocytes	KSR1	0.894389	2.47856e-05
Astrocytes	PLEKHG4B	3.21434	2.40438e-05
Astrocytes	NMT1	0.588888	2.35198e-05
Astrocytes	KCNIP4	0.0115444	2.33372e-05
Astrocytes	KANSL1L	0.482362	2.26678e-05
Astrocytes	AC026167.1	2.57607	2.25393e-05
Astrocytes	MTMR1	-0.7042	2.25178e-05
Astrocytes	RNF217-AS1	-1.66803	2.17305e-05
Astrocytes	NKTR	-0.5888	1.88105e-05
Astrocytes	FBXO42	0.555733	1.84861e-05
Astrocytes	AC003991.1	1.27414	1.75855e-05
Astrocytes	HIBCH	0.497897	1.75703e-05
Astrocytes	COL21A1	-0.947146	1.51439e-05
Astrocytes	NHSL1	0.354843	1.5029e-05
Astrocytes	AP001347.1	0.848788	1.49514e-05
Astrocytes	ROBO1	0.637735	1.37165e-05
Astrocytes	HNRNPC	0.691373	1.28538e-05
Astrocytes	MPRIP	0.537175	1.2659e-05
Astrocytes	C11orf80	1.20308	1.23772e-05
Astrocytes	MRPS6	0.970013	1.08158e-05
Astrocytes	TOB2	0.733433	1.04261e-05
Astrocytes	SORCS2	0.424474	1.04186e-05
Astrocytes	GALNT2	0.601902	1.03264e-05
Astrocytes	ADGRL3	0.235904	1.01323e-05
Astrocytes	APC2	-0.703291	1.01155e-05
Astrocytes	RUNX1	1.74513	9.7339e-06
Astrocytes	MAPT	0.450455	9.19117e-06
Astrocytes	TULP3	0.536325	9.08783e-06
Astrocytes	SDK1	0.647807	8.02686e-06
Astrocytes	STARD13	0.381422	7.81264e-06
Astrocytes	IRS2	0.572682	7.42727e-06
Astrocytes	PPP2R2C	0.688877	7.19441e-06
Astrocytes	ARHGEF26	0.431239	6.88486e-06
Astrocytes	MED12L	0.304534	6.59041e-06
Astrocytes	FAM171A1	0.385388	6.16559e-06
Astrocytes	CHORDC1	1.45333	6.07998e-06
Astrocytes	PAPOLA	0.855765	5.77828e-06
Astrocytes	MBNL1	0.448723	5.59345e-06
Astrocytes	MGAT4C	-0.508595	5.51163e-06
Astrocytes	TMEM259	-1.03467	4.99827e-06
Astrocytes	ADGRB3	0.177409	4.38011e-06
Astrocytes	ARHGAP5	0.397739	4.32417e-06
Astrocytes	SCN11A	-1.42808	4.23755e-06
Astrocytes	CTXND1	0.894711	3.83502e-06
Astrocytes	NPDC1	-0.954133	3.56255e-06
Astrocytes	HES5	-2.05664	3.28614e-06
Astrocytes	CLASP1	0.350431	3.06324e-06
Astrocytes	ANGPTL4	-0.937908	3.04447e-06
Astrocytes	AC002429.2	-0.826995	2.77825e-06
Astrocytes	RNF220	0.641954	2.75546e-06
Astrocytes	PICALM	0.587124	2.66762e-06
Astrocytes	LMOD1	-1.34216	2.56723e-06
Astrocytes	DPH6	-0.730725	2.51124e-06
Astrocytes	MRAS	0.466541	2.19114e-06
Astrocytes	NSMF	-0.923161	2.14797e-06
Astrocytes	NXN	0.740293	1.8881e-06
Astrocytes	LINC01301	0.749093	1.77283e-06
Astrocytes	LINC00472	0.448067	1.64283e-06
Astrocytes	FGF1	-0.884299	1.62341e-06
Astrocytes	AC095060.1	-1.98088	1.61867e-06
Astrocytes	ZBTB1	0.739662	1.61209e-06
Astrocytes	NEBL	0.257082	1.57608e-06
Astrocytes	AAK1	0.640028	1.38343e-06
Astrocytes	PARD6G-AS1	2.13626	1.22456e-06
Astrocytes	AL109809.5	0.431809	1.19586e-06
Astrocytes	FAM168A	0.402339	1.11512e-06
Astrocytes	NLGN4X	0.543157	1.0393e-06
Astrocytes	OLFM2	0.42919	1.03817e-06
Astrocytes	PLEKHA7	0.5038	1.02057e-06
Astrocytes	MT1M	-2.24509	1.00015e-06
Astrocytes	AMZ2	-1.33464	8.43498e-07
Astrocytes	SMAD3	0.754503	8.17366e-07
Astrocytes	KNOP1	-0.858531	8.10861e-07
Astrocytes	BANP	0.987209	8.01836e-07
Astrocytes	WIF1	0.901896	7.63656e-07
Astrocytes	LINC02427	-1.2412	6.47947e-07
Astrocytes	PPP2CB	0.69017	6.29148e-07
Astrocytes	GAB1	0.555663	6.22208e-07
Astrocytes	SGCD	0.497293	5.44234e-07
Astrocytes	MSI2	0.239273	5.32423e-07
Astrocytes	GSTM5	-2.37963	4.1994e-07
Astrocytes	FARP1	0.411457	3.80828e-07
Astrocytes	PRKCA	0.268387	3.54026e-07
Astrocytes	MAGI1	0.429876	3.44281e-07
Astrocytes	ZSCAN31	2.41374	2.98307e-07
Astrocytes	NUFIP2	0.802093	2.87124e-07
Astrocytes	ARHGEF26-AS1	0.53089	2.84607e-07
Astrocytes	NFIC	0.614378	2.70916e-07
Astrocytes	MAP7	0.558444	2.30043e-07
Astrocytes	PARP14	-1.41936	2.26002e-07
Astrocytes	BOD1L1	-0.78982	2.25168e-07
Astrocytes	DNMT3A	0.72286	2.05383e-07
Astrocytes	MIRLET7BHG	0.711603	1.87703e-07
Astrocytes	GPS1	-1.79283	1.64221e-07
Astrocytes	HSP90AA1	0.398767	1.50177e-07
Astrocytes	AC245187.2	-2.72314	1.48071e-07
Astrocytes	DDIT4	-1.26086	1.41212e-07
Astrocytes	SNRNP70	-0.788972	1.25103e-07
Astrocytes	NUMB	0.529771	1.1884e-07
Astrocytes	PLXDC2	0.500005	1.16318e-07
Astrocytes	GNG7	0.716166	1.06144e-07
Astrocytes	HIF3A	0.339157	1.0099e-07
Astrocytes	B4GALNT4	-0.970769	9.82183e-08
Astrocytes	MAF	1.36336	9.33997e-08
Astrocytes	AFF1	0.412853	9.26314e-08
Astrocytes	ARNTL	0.91736	8.27271e-08
Astrocytes	TENM4	0.644326	8.17827e-08
Astrocytes	PLCL1	0.837399	6.93343e-08
Astrocytes	ROBO2	0.47537	6.88351e-08
Astrocytes	MRPL41	-1.45333	6.21494e-08
Astrocytes	AL731577.2	0.954096	6.05811e-08
Astrocytes	SERPINA3	1.6638	5.81955e-08
Astrocytes	CTNND2	0.18466	5.77007e-08
Astrocytes	LINC02340	-1.19835	5.51222e-08
Astrocytes	CAMK2D	0.554924	5.28207e-08
Astrocytes	AC104596.1	-0.764751	5.17669e-08
Astrocytes	ZNF680	0.798078	4.90028e-08
Astrocytes	MT1E	-1.56898	4.78903e-08
Astrocytes	CA8	0.537575	4.37906e-08
Astrocytes	HIPK2	0.586159	4.3077e-08
Astrocytes	TENM2	-0.476997	4.24414e-08
Astrocytes	MFAP3L	0.683847	4.03612e-08
Astrocytes	RFTN1	1.4196	3.91778e-08
Astrocytes	LIMCH1	0.470936	3.65824e-08
Astrocytes	AC103923.1	0.998561	3.53545e-08
Astrocytes	DOCK5	0.595243	3.46629e-08
Astrocytes	AC125613.1	-1.0845	3.26784e-08
Astrocytes	MT-CYB	-0.38648	3.18115e-08
Astrocytes	MTSS2	0.600874	2.81403e-08
Astrocytes	ESRRG	0.504911	2.27816e-08
Astrocytes	DCUN1D1	0.80067	2.22546e-08
Astrocytes	ETV1	0.861826	2.19425e-08
Astrocytes	CPE	0.418762	1.90242e-08
Astrocytes	GAPDH	-1.44871	1.84806e-08
Astrocytes	WWOX	0.26625	1.8298e-08
Astrocytes	ADGRG1	-0.73505	1.74271e-08
Astrocytes	NCK2	0.986581	1.53597e-08
Astrocytes	APIP	1.20076	1.35313e-08
Astrocytes	NPAS2	0.484446	1.33263e-08
Astrocytes	DHRSX	0.634337	1.24264e-08
Astrocytes	MLLT3	0.638718	1.14037e-08
Astrocytes	ATF7	0.565548	1.1214e-08
Astrocytes	TSC22D2	0.685917	1.1196e-08
Astrocytes	RANBP3L	0.558957	1.04141e-08
Astrocytes	AC092691.1	0.267543	9.75678e-09
Astrocytes	PTPRJ	0.766102	8.89869e-09
Astrocytes	PACS1	0.515771	8.58214e-09
Astrocytes	LCOR	0.739702	7.52963e-09
Astrocytes	DNAJB6	1.01036	5.00916e-09
Astrocytes	PHACTR3	0.45743	4.94538e-09
Astrocytes	MT-ND4	-0.440109	4.18653e-09
Astrocytes	MCC	0.516326	4.10899e-09
Astrocytes	RNF24	0.711129	3.80652e-09
Astrocytes	COLEC12	0.497204	3.68819e-09
Astrocytes	AC119674.1	1.05998	3.64041e-09
Astrocytes	SGK3	0.523489	3.37928e-09
Astrocytes	ARHGEF12	0.486733	3.04342e-09
Astrocytes	SH3PXD2B	0.496983	3.04296e-09
Astrocytes	ACADVL	-1.00792	2.8327e-09
Astrocytes	ATP2B4	0.519197	2.56118e-09
Astrocytes	CAP2	1.45466	2.41521e-09
Astrocytes	CLIP2	0.856677	2.4022e-09
Astrocytes	ZFAND3	0.456332	1.9425e-09
Astrocytes	NR2F1	0.90547	1.82199e-09
Astrocytes	PCSK6	1.21987	1.76633e-09
Astrocytes	TMEM14B	0.633096	1.71914e-09
Astrocytes	RASSF8	0.63793	1.67315e-09
Astrocytes	GOLGB1	-0.73575	1.5763e-09
Astrocytes	AC097518.2	0.864026	1.36616e-09
Astrocytes	IGF1R	0.538276	1.07536e-09
Astrocytes	ZHX2	0.479729	1.03744e-09
Astrocytes	AIFM3	-1.3492	1.02729e-09
Astrocytes	SLC35F1	0.496931	8.41193e-10
Astrocytes	AC016745.1	1.81019	8.10069e-10
Astrocytes	P4HA1	0.812722	7.62099e-10
Astrocytes	MT-CO2	-0.349628	6.73355e-10
Astrocytes	SLC24A3	0.597403	5.56526e-10
Astrocytes	ABHD3	1.05637	5.33795e-10
Astrocytes	MAP1LC3B2	-2.40736	5.0327e-10
Astrocytes	FXR1	0.881725	3.73033e-10
Astrocytes	CCNY	0.682226	3.64254e-10
Astrocytes	ANAPC16	0.788373	3.39735e-10
Astrocytes	SORBS1	0.277285	3.32772e-10
Astrocytes	FOXO1	0.53584	2.77054e-10
Astrocytes	UFL1-AS1	-1.10723	2.26785e-10
Astrocytes	CPEB4	0.491231	1.54039e-10
Astrocytes	NEDD4L	0.657565	1.53268e-10
Astrocytes	CKB	-0.81871	1.51425e-10
Astrocytes	TRPS1	0.363625	1.50206e-10
Astrocytes	MALAT1	-0.156832	1.22224e-10
Astrocytes	UBE2E2	0.663927	1.16272e-10
Astrocytes	DPH6-DT	0.692969	1.07534e-10
Astrocytes	MT2A	-1.17942	1.06336e-10
Astrocytes	DAPK1	0.635207	1.0633e-10
Astrocytes	DENND1A	0.461739	1.05102e-10
Astrocytes	SLC5A3	1.14723	1.0043e-10
Astrocytes	NKAIN4	-1.36043	8.64461e-11
Astrocytes	ARFGAP1	-1.48594	6.12173e-11
Astrocytes	TMTC1	0.698437	5.08867e-11
Astrocytes	APOE	-1.17341	4.05291e-11
Astrocytes	CDH23	1.0963	3.3997e-11
Astrocytes	KIAA1671	0.618804	2.24376e-11
Astrocytes	AC124852.1	-0.98972	2.22066e-11
Astrocytes	CCND3	0.767335	1.60634e-11
Astrocytes	AC073475.1	-0.79016	1.27522e-11
Astrocytes	RFX2	0.60781	1.17146e-11
Astrocytes	ZMIZ1	0.721313	1.07101e-11
Astrocytes	NCOA2	0.595109	9.47405e-12
Astrocytes	LHFPL6	0.59781	8.54715e-12
Astrocytes	MBNL2	0.626597	8.19861e-12
Astrocytes	FTH1	-1.08479	6.79657e-12
Astrocytes	PNN	-1.12304	6.7634e-12
Astrocytes	APOLD1	1.47585	4.57027e-12
Astrocytes	TAFA5	0.591248	3.49814e-12
Astrocytes	LINC00271	-1.31888	3.05218e-12
Astrocytes	PTPRE	1.20661	1.25612e-12
Astrocytes	HSPH1	1.74791	9.02084e-13
Astrocytes	FAM107A	0.481084	6.96601e-13
Astrocytes	AK3	0.810193	6.23455e-13
Astrocytes	SFXN5	0.428199	4.91521e-13
Astrocytes	CRADD	0.608391	3.94986e-13
Astrocytes	CERS1	-1.64419	3.9058e-13
Astrocytes	DOCK7	0.487278	3.47312e-13
Astrocytes	XPO1	0.658773	2.85813e-13
Astrocytes	RNPC3	-0.800305	2.11506e-13
Astrocytes	TOM1L2	0.631248	2.06302e-13
Astrocytes	EYA2	0.501395	1.89168e-13
Astrocytes	LINC01376	-1.25577	1.48527e-13
Astrocytes	ARHGAP35	0.67686	1.48411e-13
Astrocytes	AC007262.2	1.2968	9.29863e-14
Astrocytes	PFKP	0.645681	7.78371e-14
Astrocytes	NWD1	0.699257	4.47196e-14
Astrocytes	NFIB	0.507294	4.28614e-14
Astrocytes	SFMBT2	0.61626	4.05e-14
Astrocytes	ATP10B	1.16906	1.32436e-14
Astrocytes	AL807742.1	-2.37633	6.0708e-15
Astrocytes	PCSK5	0.660247	5.24834e-15
Astrocytes	CELF2	0.410467	4.67558e-15
Astrocytes	ITGB4	-0.924022	4.43569e-15
Astrocytes	BCL2	0.502822	3.51569e-15
Astrocytes	DCHS2	1.00484	3.33713e-15
Astrocytes	KCNMA1	0.373173	2.87905e-15
Astrocytes	R3HDM2	0.745055	1.66795e-15
Astrocytes	MT3	-1.17299	1.51495e-15
Astrocytes	TLN2	0.733977	7.83016e-16
Astrocytes	AL358944.1	-2.91578	6.62695e-16
Astrocytes	NFAT5	0.514978	1.78806e-16
Astrocytes	GLIS3	0.347719	1.19462e-16
Astrocytes	PRKD1	0.625911	1.09699e-16
Astrocytes	CPEB3	0.579358	9.87012e-17
Astrocytes	USP9Y	1.14231	8.87906e-17
Astrocytes	TIAM2	0.925329	8.80645e-17
Astrocytes	SEM1	0.849962	3.99436e-17
Astrocytes	RORA	0.238621	3.71063e-17
Astrocytes	COL27A1	0.91485	2.30841e-17
Astrocytes	IQCJ-SCHIP1	0.814436	2.07806e-17
Astrocytes	NLGN4Y	1.00827	8.07509e-18
Astrocytes	MT-CO1	-0.601704	6.93725e-18
Astrocytes	AC087854.1	-1.04299	5.88763e-18
Astrocytes	PTGES3	1.45365	2.99341e-18
Astrocytes	AC005225.2	0.994349	2.7955e-18
Astrocytes	DACH1	1.80657	1.70834e-18
Astrocytes	LUC7L3	-0.697843	8.43657e-19
Astrocytes	LCNL1	-1.44092	6.735e-19
Astrocytes	MIB1	1.0335	6.40325e-19
Astrocytes	CHST11	0.624896	3.28593e-19
Astrocytes	CADM1	0.392503	2.45004e-19
Astrocytes	IQCA1	-0.851289	1.86401e-19
Astrocytes	SLC39A11	0.47518	1.34048e-19
Astrocytes	AC106845.1	0.799305	1.11866e-19
Astrocytes	MAML2	0.493314	6.34579e-20
Astrocytes	AQP1	-1.81141	2.85444e-20
Astrocytes	MAPK4	0.609025	2.79521e-20
Astrocytes	GRIA1	1.04769	1.35116e-20
Astrocytes	EPHB1	0.760918	5.83108e-21
Astrocytes	UTY	0.925773	3.5258e-21
Astrocytes	LINC00511	0.581922	1.06233e-21
Astrocytes	HMGB1	0.841749	4.60197e-22
Astrocytes	ZNF516	0.946409	1.22227e-22
Astrocytes	RPS6KA2	0.446833	7.89408e-23
Astrocytes	AL591686.2	-2.13817	7.75935e-23
Astrocytes	PLCG2	1.32062	5.84592e-23
Astrocytes	PTPN9	0.941052	3.24435e-23
Astrocytes	HP1BP3	0.994349	2.51727e-23
Astrocytes	RFX3-AS1	-1.22223	3.12067e-24
Astrocytes	ZMAT1	-1.06339	2.40858e-24
Astrocytes	TPD52L1	0.503562	3.08533e-25
Astrocytes	MT-CO3	-0.569289	1.13371e-25
Astrocytes	SPARCL1	-0.724664	2.17364e-27
Astrocytes	SLC7A11	0.869518	9.32594e-28
Astrocytes	PTGDS	-0.921759	7.71867e-28
Astrocytes	SLC1A3	-0.689889	1.32621e-28
Astrocytes	NAT8L	-1.30785	2.52812e-29
Astrocytes	DNM3	0.662982	1.86622e-29
Astrocytes	NR2F2-AS1	3.21434	1.27501e-29
Astrocytes	KANSL1	0.925813	7.33692e-30
Astrocytes	EGLN3	1.07181	5.03801e-30
Astrocytes	PARD3	0.518552	2.78571e-31
Astrocytes	PALLD	0.807963	7.93847e-32
Astrocytes	DST	-0.510163	1.68671e-32
Astrocytes	SAMD4A	0.662526	4.85133e-33
Astrocytes	ABCA1	1.23073	4.65884e-33
Astrocytes	RERG	-1.58069	1.93867e-33
Astrocytes	FLRT2	1.01219	1.91436e-36
Astrocytes	TTTY14	1.26868	5.60836e-38
Astrocytes	CIRBP	-1.75166	1.36098e-47
Astrocytes	ARL17B	3.03994	6.71679e-56
Astrocytes	NEAT1	0.696289	2.93837e-120
Astrocytes	XIST	-7.22482	2.53533e-199
Endothelial_cells	MSI2	0.546593	0.0489509
Endothelial_cells	PLCG2	0.428396	0.0481246
Endothelial_cells	CSNK1G3	0.886033	0.0460049
Endothelial_cells	PAPOLA	0.706187	0.0434879
Endothelial_cells	CMIP	0.432039	0.0425376
Endothelial_cells	RBBP6	0.687637	0.0415573
Endothelial_cells	MT-ND4L	0.761638	0.0409717
Endothelial_cells	RBPMS	0.598457	0.0399617
Endothelial_cells	FRYL	0.361766	0.0394506
Endothelial_cells	THSD4	-0.788292	0.0392534
Endothelial_cells	IL3RA	1.22297	0.0389786
Endothelial_cells	SGK1	1.01141	0.0380438
Endothelial_cells	RASAL2	0.400975	0.0374159
Endothelial_cells	FYN	0.490547	0.0366478
Endothelial_cells	PRPF4B	0.725984	0.0362389
Endothelial_cells	KTN1	0.484683	0.0358681
Endothelial_cells	RPS6KB1	0.875089	0.0339807
Endothelial_cells	AL033523.1	0.861335	0.0321742
Endothelial_cells	ACO1	1.33485	0.0309436
Endothelial_cells	TRAPPC8	0.93506	0.0297507
Endothelial_cells	TMTC2	0.41157	0.0286825
Endothelial_cells	SUGT1	1.12462	0.0279695
Endothelial_cells	SPIDR	0.410301	0.0278859
Endothelial_cells	DNAJC5	0.998338	0.0273029
Endothelial_cells	C12orf73	2.799	0.0265843
Endothelial_cells	PIK3CA	0.811071	0.0264541
Endothelial_cells	RNF144B	0.668673	0.0256707
Endothelial_cells	CYYR1	0.522611	0.0252199
Endothelial_cells	OSMR-AS1	1.09714	0.0250765
Endothelial_cells	SDCBP	0.816869	0.023584
Endothelial_cells	KAT6A	0.419448	0.0232399
Endothelial_cells	IFIT3	-2.61322	0.0231006
Endothelial_cells	USP47	0.622223	0.0225499
Endothelial_cells	WIPF1	1.12204	0.022192
Endothelial_cells	MIR181A1HG	0.69898	0.0221383
Endothelial_cells	ARID2	0.513682	0.0220842
Endothelial_cells	UVRAG	0.523257	0.0215404
Endothelial_cells	ZMIZ1	0.832223	0.0213526
Endothelial_cells	CFLAR	0.416529	0.0195566
Endothelial_cells	PCLO	0.63112	0.018446
Endothelial_cells	ZNF800	0.874406	0.0182889
Endothelial_cells	NLGN4Y	1.54008	0.0175444
Endothelial_cells	XRN2	0.726299	0.0172579
Endothelial_cells	FAM219A	0.955118	0.017
Endothelial_cells	PXN	0.823521	0.0167223
Endothelial_cells	IFI16	0.79733	0.0156898
Endothelial_cells	LARP4	0.83964	0.0155317
Endothelial_cells	GJA1	1.35901	0.0154983
Endothelial_cells	CAPN7	1.04745	0.0151299
Endothelial_cells	ERO1A	0.736386	0.0139718
Endothelial_cells	SLCO1A2	-1.57645	0.0138186
Endothelial_cells	AC110611.2	3.25468	0.0131183
Endothelial_cells	NCOA7	0.734671	0.0130858
Endothelial_cells	CHSY1	0.427624	0.0128838
Endothelial_cells	CFH	0.660108	0.0128733
Endothelial_cells	DHRSX	0.821262	0.0127352
Endothelial_cells	CPD	0.594454	0.0123226
Endothelial_cells	CTNND1	0.568569	0.0115623
Endothelial_cells	UGP2	0.84449	0.011511
Endothelial_cells	TJP2	0.702137	0.0109534
Endothelial_cells	UMODL1	4.11266	0.0106615
Endothelial_cells	PBX3	1.05966	0.0105571
Endothelial_cells	ANKS1B	-0.496514	0.0104889
Endothelial_cells	ZFY	1.78075	0.00918225
Endothelial_cells	UBA6	0.997705	0.00903933
Endothelial_cells	ZEB1	0.578116	0.00872643
Endothelial_cells	ETV6	0.538176	0.00868675
Endothelial_cells	DICER1	0.827717	0.00851561
Endothelial_cells	ATP11C	0.94584	0.00819352
Endothelial_cells	ATOH8	1.00362	0.00803278
Endothelial_cells	ANKH	0.666403	0.00802692
Endothelial_cells	MACF1	0.345443	0.00772139
Endothelial_cells	ARHGAP31	0.614038	0.00718436
Endothelial_cells	KLF6	0.490126	0.007081
Endothelial_cells	CEBPD	0.861141	0.00694274
Endothelial_cells	NCKAP5	0.934158	0.00665513
Endothelial_cells	ADIPOR2	0.35911	0.00654421
Endothelial_cells	SPATS2L	0.686688	0.00619992
Endothelial_cells	SORCS2	1.6026	0.00614518
Endothelial_cells	NFE2L2	0.632482	0.00610037
Endothelial_cells	SVIL	0.625445	0.00594204
Endothelial_cells	STK3	0.525532	0.00579791
Endothelial_cells	TAGLN	-2.58662	0.00567159
Endothelial_cells	RAP1B	0.621955	0.00557034
Endothelial_cells	CLIC2	0.929838	0.00546403
Endothelial_cells	ABL2	0.73403	0.00529659
Endothelial_cells	CSNK1A1	0.503357	0.00517077
Endothelial_cells	RPS6KA5	0.763066	0.00515433
Endothelial_cells	SHB	0.823521	0.00515213
Endothelial_cells	MIR29B2CHG	0.785193	0.00510764
Endothelial_cells	ZNF407	0.577655	0.00495029
Endothelial_cells	MRPL1	1.09005	0.00490681
Endothelial_cells	SH3BGRL2	1.19221	0.00446666
Endothelial_cells	MX1	-1.4798	0.00430773
Endothelial_cells	AC110611.1	2.80927	0.00422815
Endothelial_cells	DSCAML1	1.50404	0.0039967
Endothelial_cells	PDLIM5	0.560433	0.00393416
Endothelial_cells	SESTD1	0.598162	0.00392544
Endothelial_cells	DDX3Y	1.56727	0.00388293
Endothelial_cells	GALNT17	0.600713	0.00380727
Endothelial_cells	RSAD2	-2.93797	0.00373324
Endothelial_cells	FNDC3B	0.440774	0.00369557
Endothelial_cells	ZBTB1	1.06502	0.00337587
Endothelial_cells	TRIP11	0.860399	0.00336384
Endothelial_cells	SOCS3	1.56784	0.00335452
Endothelial_cells	DYRK1A	0.596939	0.00325047
Endothelial_cells	MTHFD1L	0.955964	0.00302769
Endothelial_cells	BANP	1.28443	0.00302482
Endothelial_cells	RNF145	0.737542	0.00277649
Endothelial_cells	CPNE8	0.459997	0.00272738
Endothelial_cells	RB1	0.715358	0.00264579
Endothelial_cells	SYNE2	0.481702	0.00259639
Endothelial_cells	MIPOL1	1.02997	0.00254339
Endothelial_cells	IGF2BP2	1.46113	0.00243635
Endothelial_cells	HNRNPH3	1.22553	0.00241723
Endothelial_cells	PDZRN4	1.51491	0.00234125
Endothelial_cells	WWTR1	0.456312	0.00225161
Endothelial_cells	DOCK1	0.451298	0.00223353
Endothelial_cells	AC078883.1	2.2965	0.00222923
Endothelial_cells	PLSCR1	0.488847	0.00222138
Endothelial_cells	MAP2K1	1.10813	0.00213119
Endothelial_cells	ST18	0.800646	0.00205774
Endothelial_cells	PAM	0.513253	0.00193598
Endothelial_cells	HNRNPA2B1	0.732725	0.0018517
Endothelial_cells	HLA-C	-1.62382	0.00169019
Endothelial_cells	SWAP70	0.836226	0.00167526
Endothelial_cells	ZNRF1	0.974126	0.0016056
Endothelial_cells	AL158152.1	1.32683	0.00158486
Endothelial_cells	FCHO2	0.748399	0.00154886
Endothelial_cells	FBXO11	0.523674	0.00137477
Endothelial_cells	NFKBIA	0.570454	0.0013456
Endothelial_cells	CD59	0.408483	0.00133208
Endothelial_cells	SEC14L1	0.474922	0.00131516
Endothelial_cells	NEDD4L	0.845872	0.00121021
Endothelial_cells	ISG15	-2.52493	0.00119409
Endothelial_cells	GNB4	0.960565	0.00116355
Endothelial_cells	CRK	1.00892	0.00114046
Endothelial_cells	AC245060.5	1.56049	0.00106786
Endothelial_cells	AC019197.1	-1.66515	0.00103804
Endothelial_cells	PICALM	0.398849	0.00103722
Endothelial_cells	IWS1	1.19414	0.00101796
Endothelial_cells	MYO1E	0.767491	0.000975253
Endothelial_cells	FLRT2	1.134	0.000974266
Endothelial_cells	BMPR2	0.533065	0.00087449
Endothelial_cells	PDE10A	0.455988	0.000836265
Endothelial_cells	TMEM123	0.893341	0.000789256
Endothelial_cells	LINC00609	2.02727	0.000738752
Endothelial_cells	RTN1	0.738711	0.000726127
Endothelial_cells	HBA2	-3.04078	0.000724862
Endothelial_cells	YES1	0.952788	0.000703834
Endothelial_cells	RALGAPA1	0.567785	0.00069379
Endothelial_cells	MYO9A	0.602907	0.000692995
Endothelial_cells	WWC2	0.522406	0.000636834
Endothelial_cells	DNM2	0.672705	0.000634978
Endothelial_cells	NOTCH4	0.730658	0.000597861
Endothelial_cells	GLIS3	0.608117	0.000550176
Endothelial_cells	FOXO1	0.572559	0.000514476
Endothelial_cells	AP3S1	0.802578	0.000511106
Endothelial_cells	PEAK1	0.694628	0.000473492
Endothelial_cells	HBB	-3.52062	0.000467585
Endothelial_cells	ETS2	0.554523	0.000457817
Endothelial_cells	ANKRD17	0.593612	0.000432993
Endothelial_cells	PPP3CC	0.70719	0.000414351
Endothelial_cells	AGO2	0.951609	0.000399456
Endothelial_cells	SLC5A11	2.09598	0.000398773
Endothelial_cells	RUFY3	0.675384	0.00038446
Endothelial_cells	CDK13	0.625274	0.00035413
Endothelial_cells	LINC00862	2.23557	0.000350061
Endothelial_cells	CCDC144A	0.811071	0.000346345
Endothelial_cells	NUFIP2	0.85845	0.00034233
Endothelial_cells	MAN2A1	0.642059	0.000322749
Endothelial_cells	ADGRL4	0.693494	0.000283771
Endothelial_cells	CHD7	1.2051	0.000254483
Endothelial_cells	ANXA3	0.94701	0.000250371
Endothelial_cells	ZC3H7A	1.32507	0.000242054
Endothelial_cells	VGLL4	0.742427	0.000164922
Endothelial_cells	FLT1	0.365345	0.000150207
Endothelial_cells	ASRGL1	1.02574	0.000140232
Endothelial_cells	LRCH1	0.646995	0.000138557
Endothelial_cells	ITGA1	0.57983	0.000138149
Endothelial_cells	ELOVL7	0.366464	0.000132946
Endothelial_cells	TM4SF18	1.38396	0.000128336
Endothelial_cells	C2orf27A	2.00758	0.000109746
Endothelial_cells	TSPAN14	0.831648	0.000102194
Endothelial_cells	TANC1	0.541917	0.000102007
Endothelial_cells	AC016831.7	1.15375	0.000101475
Endothelial_cells	NIPBL	0.528346	9.95595e-05
Endothelial_cells	STX12	0.767747	9.72421e-05
Endothelial_cells	ETS1	0.952754	8.68903e-05
Endothelial_cells	SACS	1.18958	8.08759e-05
Endothelial_cells	IGFBP7	0.650607	7.58534e-05
Endothelial_cells	KIAA0355	0.750759	7.47361e-05
Endothelial_cells	HIVEP1	0.867439	6.69595e-05
Endothelial_cells	ZNF638	0.543413	6.58056e-05
Endothelial_cells	MPHOSPH8	0.924888	6.52355e-05
Endothelial_cells	CHORDC1	1.51184	6.34929e-05
Endothelial_cells	PON2	0.703777	5.19928e-05
Endothelial_cells	EGFR	0.707804	4.77472e-05
Endothelial_cells	IFI27	-1.48084	4.33827e-05
Endothelial_cells	MRTFA	0.750057	3.80167e-05
Endothelial_cells	SMAD7	1.10267	3.69964e-05
Endothelial_cells	PARVB	0.757539	3.68577e-05
Endothelial_cells	AL929091.1	1.05176	3.59946e-05
Endothelial_cells	MCTP1	0.973595	3.43065e-05
Endothelial_cells	AC114757.1	1.06881	3.41623e-05
Endothelial_cells	MBNL1	0.533394	3.41365e-05
Endothelial_cells	USP9Y	1.25468	3.12354e-05
Endothelial_cells	ZNF718	1.40668	2.4259e-05
Endothelial_cells	MARCH3	1.06759	2.26088e-05
Endothelial_cells	DEPP1	0.539769	2.07645e-05
Endothelial_cells	HP1BP3	0.728609	1.9872e-05
Endothelial_cells	AC097376.3	1.28863	1.89089e-05
Endothelial_cells	DGKH	0.751657	1.60688e-05
Endothelial_cells	SSH1	1.05515	1.57226e-05
Endothelial_cells	STAU2	0.792166	1.44744e-05
Endothelial_cells	RNF217	1.06541	1.28165e-05
Endothelial_cells	SEM1	1.36885	1.20774e-05
Endothelial_cells	YBX3	0.774789	1.20187e-05
Endothelial_cells	UTY	1.08925	1.15958e-05
Endothelial_cells	PACS1	0.969521	1.15789e-05
Endothelial_cells	SPIRE1	0.930056	1.11667e-05
Endothelial_cells	PALM2-AKAP2	0.494747	9.08925e-06
Endothelial_cells	STARD4	1.48416	8.55784e-06
Endothelial_cells	ERG	0.650402	8.38488e-06
Endothelial_cells	SPARC	1.17293	7.6208e-06
Endothelial_cells	IFI44L	-2.18071	6.47782e-06
Endothelial_cells	AP001037.1	1.42179	6.39667e-06
Endothelial_cells	LITAF	2.41514	6.12274e-06
Endothelial_cells	IQSEC1	0.560939	5.64647e-06
Endothelial_cells	FOXO3	0.735728	5.48659e-06
Endothelial_cells	PKP4	0.613398	5.18828e-06
Endothelial_cells	ASAP1	0.512509	5.07401e-06
Endothelial_cells	CHIC2	1.04258	4.91292e-06
Endothelial_cells	SLC7A11	1.05809	4.86622e-06
Endothelial_cells	PITPNM2	0.935399	4.84893e-06
Endothelial_cells	NUDCD1	1.4506	4.76678e-06
Endothelial_cells	PLOD2	0.938748	4.40536e-06
Endothelial_cells	MAPK1IP1L	1.45855	3.49797e-06
Endothelial_cells	FKBP5	0.652401	3.39081e-06
Endothelial_cells	IL4R	0.712601	2.49778e-06
Endothelial_cells	NAMPT	0.657079	2.38261e-06
Endothelial_cells	MX2	-2.28138	2.21973e-06
Endothelial_cells	SORBS2	0.671664	2.14973e-06
Endothelial_cells	ANKRD11	0.774167	1.79018e-06
Endothelial_cells	MYOF	0.806943	1.66623e-06
Endothelial_cells	PHACTR1	0.600923	1.45167e-06
Endothelial_cells	HNRNPU	0.705662	1.05624e-06
Endothelial_cells	EPB41L4A	0.742814	7.48539e-07
Endothelial_cells	ADAMTS9	0.527329	5.75207e-07
Endothelial_cells	BACE2	0.63287	5.13542e-07
Endothelial_cells	CYTH1	0.72793	2.48478e-07
Endothelial_cells	RELL1	0.888701	1.81289e-07
Endothelial_cells	TNFRSF10D	1.36604	1.6724e-07
Endothelial_cells	CCNH	0.838042	1.66283e-07
Endothelial_cells	HIPK3	0.864607	1.10236e-07
Endothelial_cells	ADAMTS9-AS2	0.890445	9.94574e-08
Endothelial_cells	PPFIBP1	0.467982	9.09908e-08
Endothelial_cells	ARHGEF10	0.835936	8.50638e-08
Endothelial_cells	CCNY	0.502225	8.10071e-08
Endothelial_cells	SLC1A1	0.832223	7.80505e-08
Endothelial_cells	ZSWIM6	0.694176	7.71524e-08
Endothelial_cells	SLC2A3	0.690777	7.16185e-08
Endothelial_cells	SUSD6	1.02202	7.14841e-08
Endothelial_cells	KCTD8	0.83964	6.08352e-08
Endothelial_cells	RBM17	1.31455	1.91674e-08
Endothelial_cells	LINC00472	0.899781	1.87959e-08
Endothelial_cells	PLXNA2	0.840766	1.75391e-08
Endothelial_cells	AL078604.4	1.9826	7.27551e-09
Endothelial_cells	PIK3R3	0.530457	3.81636e-09
Endothelial_cells	EDN1	1.35036	3.29349e-09
Endothelial_cells	MT-ND3	0.809499	2.51088e-09
Endothelial_cells	CNKSR3	0.891242	2.05273e-09
Endothelial_cells	PARD3	0.783818	1.50708e-09
Endothelial_cells	AKAP12	0.932087	1.47911e-09
Endothelial_cells	STAT3	0.789108	1.2019e-09
Endothelial_cells	SGPP2	0.884309	1.07569e-09
Endothelial_cells	ATP11A	0.911658	1.0414e-09
Endothelial_cells	SOD2	1.54225	7.34233e-10
Endothelial_cells	ITGAV	1.04823	7.12654e-10
Endothelial_cells	NRIP1	1.56834	6.8035e-10
Endothelial_cells	MOSMO	0.948691	6.54887e-10
Endothelial_cells	PCDH11Y	1.6712	6.16366e-10
Endothelial_cells	ZIC1	2.04127	3.94408e-10
Endothelial_cells	WNT2B	1.57661	2.62196e-10
Endothelial_cells	RBMS1	0.889222	2.61246e-10
Endothelial_cells	SDK1	1.41988	1.73214e-10
Endothelial_cells	SLCO4A1	0.95014	1.10658e-10
Endothelial_cells	DDX5	0.808553	9.56217e-11
Endothelial_cells	ELF2	0.738217	5.33622e-11
Endothelial_cells	TSHZ2	0.943535	4.91538e-11
Endothelial_cells	PITPNC1	0.629122	4.15614e-11
Endothelial_cells	PLSCR4	1.25891	1.81053e-11
Endothelial_cells	LHFPL6	0.700042	1.53597e-11
Endothelial_cells	AFF3	0.848839	8.85393e-12
Endothelial_cells	ANKRD12	0.797993	6.17663e-12
Endothelial_cells	CRIM1	0.597771	4.23944e-12
Endothelial_cells	ST6GALNAC3	0.544103	2.94371e-12
Endothelial_cells	ARRDC3	1.8468	2.91933e-12
Endothelial_cells	NFIB	0.743296	1.19553e-12
Endothelial_cells	ELL2	0.907729	1.11457e-12
Endothelial_cells	DOCK9	0.684007	1.01704e-12
Endothelial_cells	HERC2	1.01571	5.07671e-13
Endothelial_cells	NEAT1	0.565961	2.02307e-13
Endothelial_cells	TTTY14	1.44732	5.42655e-14
Endothelial_cells	ANGPT2	1.51915	2.84309e-14
Endothelial_cells	PRKY	1.41781	2.40108e-15
Endothelial_cells	AC092957.1	2.47964	2.99281e-17
Endothelial_cells	SMAD9	1.52085	2.4182e-17
Endothelial_cells	MRTFB	0.796948	2.01116e-17
Endothelial_cells	LDLRAD3	0.899761	6.81942e-18
Endothelial_cells	CP	1.87051	1.91348e-20
Endothelial_cells	PLEKHG1	1.03961	4.34483e-21
Endothelial_cells	GALNT18	0.882526	7.07712e-26
Endothelial_cells	XIST	-3.79595	5.69794e-30
Endothelial_cells	MALAT1	0.346433	1.33562e-35
Fibroblasts	ZNF638	1.39748	0.0102188
Fibroblasts	MALAT1	0.577215	4.47377e-07
L2_3_intra_neurons	INTS1	-1.01381	0.049968
L2_3_intra_neurons	KCNIP2	-0.852578	0.0499418
L2_3_intra_neurons	NMD3	-0.745503	0.0486609
L2_3_intra_neurons	PYGB	-0.852682	0.0485601
L2_3_intra_neurons	DGKG	-0.578167	0.0483935
L2_3_intra_neurons	AC087857.1	1.55055	0.0483235
L2_3_intra_neurons	APMAP	-1.61938	0.0472236
L2_3_intra_neurons	PLXNC1	-0.78153	0.0471973
L2_3_intra_neurons	USP43	-0.821872	0.0469965
L2_3_intra_neurons	SECISBP2	-0.894239	0.0466572
L2_3_intra_neurons	ABCA5	-0.575491	0.0461626
L2_3_intra_neurons	SLC24A4	-0.687221	0.045512
L2_3_intra_neurons	GSTA4	-0.970504	0.0445149
L2_3_intra_neurons	AC105402.3	-2.13875	0.0439276
L2_3_intra_neurons	ARHGAP5	0.713647	0.04347
L2_3_intra_neurons	FOCAD	-0.396108	0.043439
L2_3_intra_neurons	GPM6A	0.287877	0.0434189
L2_3_intra_neurons	MICAL3	-0.312248	0.0433371
L2_3_intra_neurons	ZBTB8B	1.73696	0.0429278
L2_3_intra_neurons	PRMT8	-0.540683	0.0423982
L2_3_intra_neurons	GGT7	-0.764883	0.0419127
L2_3_intra_neurons	CPNE4	0.706822	0.0414429
L2_3_intra_neurons	APBA2	-0.503472	0.0411596
L2_3_intra_neurons	BAZ2B	0.518662	0.040316
L2_3_intra_neurons	NCOR2	-0.702119	0.040278
L2_3_intra_neurons	MUC20	-0.951954	0.0399346
L2_3_intra_neurons	LNX1-AS1	-3.20434	0.0386129
L2_3_intra_neurons	ADAM19	-0.92239	0.038041
L2_3_intra_neurons	AL353811.1	2.63801	0.0375694
L2_3_intra_neurons	EBI3	2.74319	0.0373048
L2_3_intra_neurons	MYEF2	-0.771382	0.036642
L2_3_intra_neurons	CHRM3	0.207948	0.0355835
L2_3_intra_neurons	AC090125.1	1.45744	0.0343343
L2_3_intra_neurons	AC026704.1	1.23934	0.0339956
L2_3_intra_neurons	BAIAP3	-1.18837	0.0334108
L2_3_intra_neurons	AL136115.2	1.55055	0.032955
L2_3_intra_neurons	AC084198.2	-1.21884	0.0329353
L2_3_intra_neurons	COG1	-1.23081	0.0326418
L2_3_intra_neurons	MGAT4C	0.464057	0.032471
L2_3_intra_neurons	SMARCA2	0.394664	0.0310764
L2_3_intra_neurons	PAMR1	-1.26286	0.0309395
L2_3_intra_neurons	KCNK13	-1.71072	0.0305334
L2_3_intra_neurons	RPL23	-1.30411	0.0302168
L2_3_intra_neurons	HLA-F-AS1	2.02448	0.0301298
L2_3_intra_neurons	SLCO2A1	-1.31982	0.0301122
L2_3_intra_neurons	CCSER1	0.182788	0.0296078
L2_3_intra_neurons	SLC5A3	1.06512	0.0284831
L2_3_intra_neurons	NUFIP2	0.751079	0.0284321
L2_3_intra_neurons	PRKCZ	-0.637618	0.0269426
L2_3_intra_neurons	HSPB1	1.19361	0.0266123
L2_3_intra_neurons	DLGAP2	0.149107	0.0264253
L2_3_intra_neurons	MAPRE2	0.486219	0.0258611
L2_3_intra_neurons	OTUD7A	-0.37456	0.0254377
L2_3_intra_neurons	ANKRD36C	-0.499257	0.025214
L2_3_intra_neurons	TMEM130	-0.684794	0.0251872
L2_3_intra_neurons	TMEM205	-1.78165	0.0248806
L2_3_intra_neurons	ZMIZ1-AS1	-1.00467	0.0247389
L2_3_intra_neurons	DPP6	-0.213226	0.024735
L2_3_intra_neurons	LRRC37A	2.47655	0.0242666
L2_3_intra_neurons	PTPRB	-0.765026	0.0240426
L2_3_intra_neurons	ZBBX	0.539142	0.0235529
L2_3_intra_neurons	LRMDA	0.932417	0.0234163
L2_3_intra_neurons	FAF1	-0.453793	0.0233921
L2_3_intra_neurons	LINC00486	-1.14371	0.0233681
L2_3_intra_neurons	STIM1	-0.792862	0.0232234
L2_3_intra_neurons	DCLK2	-0.446677	0.0232118
L2_3_intra_neurons	PAAF1	-1.77138	0.0231063
L2_3_intra_neurons	STRADA	-0.94588	0.0222282
L2_3_intra_neurons	PRKCI	-0.718713	0.0220754
L2_3_intra_neurons	VSNL1	-0.391633	0.0217262
L2_3_intra_neurons	AC105290.1	1.72563	0.0216852
L2_3_intra_neurons	NACA	-1.1029	0.0215569
L2_3_intra_neurons	TRAPPC11	-0.977489	0.0214039
L2_3_intra_neurons	SLC1A1	-0.693691	0.0211165
L2_3_intra_neurons	NHSL2	-0.771382	0.0207711
L2_3_intra_neurons	AC007563.2	-0.411652	0.0207155
L2_3_intra_neurons	NTM	-0.365749	0.020117
L2_3_intra_neurons	PAX8-AS1	-1.56785	0.0199844
L2_3_intra_neurons	SPTAN1	-0.484774	0.0198558
L2_3_intra_neurons	PHTF1	-0.768136	0.0197754
L2_3_intra_neurons	NAT8L	-1.29745	0.0196487
L2_3_intra_neurons	RPS23	-1.48987	0.0189479
L2_3_intra_neurons	AC090579.1	-1.73486	0.0184665
L2_3_intra_neurons	TOP3A	-1.23161	0.0183296
L2_3_intra_neurons	PRB2	0.622696	0.0180945
L2_3_intra_neurons	SGK2	2.1944	0.0179951
L2_3_intra_neurons	FAU	-2.41028	0.0171049
L2_3_intra_neurons	GAK	-0.733757	0.0170192
L2_3_intra_neurons	VPS28	-1.75202	0.0169559
L2_3_intra_neurons	AC246817.1	0.892466	0.0169001
L2_3_intra_neurons	GGNBP2	-0.963415	0.0168273
L2_3_intra_neurons	RORB-AS1	1.51578	0.0168153
L2_3_intra_neurons	CDC40	-0.641781	0.016675
L2_3_intra_neurons	RPS6KA2	-0.421992	0.0163286
L2_3_intra_neurons	NPDC1	-0.951954	0.0162776
L2_3_intra_neurons	GLRX	1.03929	0.0158692
L2_3_intra_neurons	TIMP3	-2.60596	0.0157962
L2_3_intra_neurons	CRMP1	-0.727438	0.0153546
L2_3_intra_neurons	VSTM2B	-0.78066	0.0152389
L2_3_intra_neurons	CDH10	0.354759	0.0150116
L2_3_intra_neurons	RAP1GAP	-0.852578	0.0148083
L2_3_intra_neurons	AC093843.1	0.573165	0.0146627
L2_3_intra_neurons	MLLT3	0.439334	0.0146248
L2_3_intra_neurons	TSPOAP1	-0.821013	0.0144139
L2_3_intra_neurons	CCDC186	-0.924696	0.0143791
L2_3_intra_neurons	PKD1	-0.579477	0.0140427
L2_3_intra_neurons	PLCG2	-1.00404	0.0138144
L2_3_intra_neurons	LARP1B	-0.575671	0.0137359
L2_3_intra_neurons	RPL7	-1.52918	0.0136512
L2_3_intra_neurons	COX4I1	-1.23306	0.0135683
L2_3_intra_neurons	ATP6V1E1	-1.25073	0.0133732
L2_3_intra_neurons	AC010997.3	-2.60596	0.0131994
L2_3_intra_neurons	MIR29B2CHG	0.465934	0.0130716
L2_3_intra_neurons	IBTK	-0.807824	0.0127476
L2_3_intra_neurons	KANSL1L	0.77928	0.0120032
L2_3_intra_neurons	RPS28	-1.43495	0.0118311
L2_3_intra_neurons	NEK10	-0.556369	0.0117743
L2_3_intra_neurons	ARHGAP24	2.40616	0.0110813
L2_3_intra_neurons	DPYS	0.938617	0.0109455
L2_3_intra_neurons	SUSD1	-1.08849	0.0109139
L2_3_intra_neurons	ARHGAP21	0.356142	0.0108807
L2_3_intra_neurons	GNPTAB	-0.750188	0.010506
L2_3_intra_neurons	RPL14	-1.12957	0.0103367
L2_3_intra_neurons	AC092652.1	3.13551	0.00983279
L2_3_intra_neurons	PWRN1	1.10196	0.00959058
L2_3_intra_neurons	PRKD1	0.682429	0.00940004
L2_3_intra_neurons	MAIP1	0.879854	0.00931168
L2_3_intra_neurons	KCND2	0.318588	0.00925997
L2_3_intra_neurons	LINC02263	-0.727047	0.00923377
L2_3_intra_neurons	CXXC4-AS1	-0.81485	0.009022
L2_3_intra_neurons	PRLR	1.67254	0.00896743
L2_3_intra_neurons	REX1BD	-1.84177	0.00896069
L2_3_intra_neurons	CES4A	-1.23903	0.00876581
L2_3_intra_neurons	RPL11	-1.36911	0.00870973
L2_3_intra_neurons	BTN2A2	3.3579	0.00857462
L2_3_intra_neurons	ATP8B2	-0.975337	0.00842319
L2_3_intra_neurons	UBE3B	-1.17074	0.00840672
L2_3_intra_neurons	SNTG2	-1.28316	0.00805307
L2_3_intra_neurons	PPIP5K2	-0.716934	0.00798488
L2_3_intra_neurons	TAS2R4	1.67254	0.00790505
L2_3_intra_neurons	NDUFV1	-1.18086	0.00786066
L2_3_intra_neurons	TESPA1	-0.363724	0.00779767
L2_3_intra_neurons	AC131009.2	1.19964	0.00762837
L2_3_intra_neurons	RPL18	-1.92892	0.00762813
L2_3_intra_neurons	TCEA3	2.3441	0.00757745
L2_3_intra_neurons	NEB	1.41562	0.00751682
L2_3_intra_neurons	TMX4	-1.06544	0.00731614
L2_3_intra_neurons	SYT12	-1.03442	0.00726387
L2_3_intra_neurons	TBC1D9B	-0.947907	0.00672424
L2_3_intra_neurons	NFX1	-0.766311	0.00666175
L2_3_intra_neurons	RPL38	-1.25681	0.00652728
L2_3_intra_neurons	AL162493.1	0.913922	0.00646907
L2_3_intra_neurons	HRH1	-1.00794	0.00630957
L2_3_intra_neurons	ORC3	-0.882413	0.00624783
L2_3_intra_neurons	TMEM64	-0.907224	0.00623706
L2_3_intra_neurons	RPS20	-1.12753	0.00584186
L2_3_intra_neurons	SESN2	1.66919	0.0056137
L2_3_intra_neurons	AC097512.1	-0.910588	0.00556715
L2_3_intra_neurons	PPM1L	0.370414	0.00543599
L2_3_intra_neurons	KCND3	-0.472012	0.00543462
L2_3_intra_neurons	HCN1	0.332641	0.005412
L2_3_intra_neurons	RUNDC3A	-0.937294	0.00536606
L2_3_intra_neurons	AC018541.1	2.42502	0.00483103
L2_3_intra_neurons	SYT7	-0.589593	0.00480186
L2_3_intra_neurons	DMAP1	-1.27542	0.00471198
L2_3_intra_neurons	CLASP2	-0.406385	0.00470452
L2_3_intra_neurons	DNM1L	-0.843446	0.00467454
L2_3_intra_neurons	LMO3	0.478053	0.00464459
L2_3_intra_neurons	DPP7	-0.804549	0.00462793
L2_3_intra_neurons	RNF165	-0.829226	0.00462618
L2_3_intra_neurons	PHC1	-1.3012	0.00456659
L2_3_intra_neurons	BBOX1-AS1	0.878872	0.00447971
L2_3_intra_neurons	CACNG8	-0.612802	0.00442812
L2_3_intra_neurons	ARMCX5-GPRASP2	0.613067	0.00438389
L2_3_intra_neurons	AL445623.2	0.855401	0.00437663
L2_3_intra_neurons	CTNNAL1	-0.671846	0.00429513
L2_3_intra_neurons	KCNMB2-AS1	-1.84634	0.00425809
L2_3_intra_neurons	MPP2	-1.09331	0.00418793
L2_3_intra_neurons	IGSF8	-1.36274	0.00416246
L2_3_intra_neurons	LINGO1	-0.599321	0.00410312
L2_3_intra_neurons	KCNT2	0.560361	0.00399558
L2_3_intra_neurons	CACNB4	0.372692	0.0039842
L2_3_intra_neurons	LINC00158	1.09737	0.003969
L2_3_intra_neurons	LINC02641	1.01289	0.00364595
L2_3_intra_neurons	GMCL1	-1.04313	0.00362954
L2_3_intra_neurons	AP001825.1	-2.40365	0.0035804
L2_3_intra_neurons	KIF26B	-1.09436	0.00353708
L2_3_intra_neurons	AC015849.1	1.83065	0.00346181
L2_3_intra_neurons	CACNA1E	-0.434704	0.0033911
L2_3_intra_neurons	PTPRS	-0.603163	0.00331424
L2_3_intra_neurons	GUCY1A2	0.382665	0.00323316
L2_3_intra_neurons	SNTB2	-0.571444	0.0031081
L2_3_intra_neurons	CCM2	-1.36562	0.00310394
L2_3_intra_neurons	CXCL13	1.74849	0.00307955
L2_3_intra_neurons	SGSM2	-0.981355	0.00306358
L2_3_intra_neurons	SLC25A36	-0.94588	0.0030475
L2_3_intra_neurons	CKMT1B	-1.2877	0.00297794
L2_3_intra_neurons	ECHDC2	-1.14484	0.00290764
L2_3_intra_neurons	MED12L	0.334609	0.00283553
L2_3_intra_neurons	LTBP3	-1.01317	0.00283543
L2_3_intra_neurons	BID	0.937015	0.00274541
L2_3_intra_neurons	ATF7IP2	-0.675522	0.00270617
L2_3_intra_neurons	SLC25A37	-0.928622	0.00262219
L2_3_intra_neurons	UNC5D	0.598465	0.00261918
L2_3_intra_neurons	PJA2	-0.789794	0.00261598
L2_3_intra_neurons	DAB2IP	-1.02124	0.00259626
L2_3_intra_neurons	CENPP	-0.908885	0.00259291
L2_3_intra_neurons	LENG8	-0.981675	0.00251309
L2_3_intra_neurons	ZNF695	2.28751	0.00243873
L2_3_intra_neurons	PWWP3B	1.07806	0.00240893
L2_3_intra_neurons	RPL27A	-1.70932	0.00240384
L2_3_intra_neurons	TAFA2	0.310529	0.00239997
L2_3_intra_neurons	CHRM2	1.07284	0.00239993
L2_3_intra_neurons	LINC01250	-0.38415	0.00231223
L2_3_intra_neurons	KTN1	0.542583	0.00228379
L2_3_intra_neurons	RPS6	-1.44945	0.00223756
L2_3_intra_neurons	CIAO1	-1.07544	0.00219261
L2_3_intra_neurons	POLR2J3	-0.808938	0.00218831
L2_3_intra_neurons	SNAP25-AS1	-1.00356	0.00218632
L2_3_intra_neurons	ADAMTSL1	0.635094	0.00214812
L2_3_intra_neurons	DAB1	-0.313964	0.00202109
L2_3_intra_neurons	AKAP13	-0.977833	0.00198188
L2_3_intra_neurons	LUC7L	-0.678855	0.00191021
L2_3_intra_neurons	MTFMT	-1.11716	0.00182228
L2_3_intra_neurons	PRKCA	-0.387073	0.00181477
L2_3_intra_neurons	WDR11-AS1	-1.32597	0.00179556
L2_3_intra_neurons	GALNT18	-0.403528	0.00176656
L2_3_intra_neurons	FGF12	0.235352	0.00174408
L2_3_intra_neurons	RPL31	-0.978707	0.0017426
L2_3_intra_neurons	TENM2	0.199541	0.00173143
L2_3_intra_neurons	SH3GL2	0.362215	0.00172174
L2_3_intra_neurons	SCPEP1	-1.23656	0.00167615
L2_3_intra_neurons	BAG2	1.26104	0.00166509
L2_3_intra_neurons	LINC02196	1.98495	0.00166063
L2_3_intra_neurons	TRMT11	0.465402	0.00165444
L2_3_intra_neurons	ZNF638	0.399237	0.00164201
L2_3_intra_neurons	RCOR1	-1.10819	0.00163679
L2_3_intra_neurons	DENND3	-0.872953	0.00163157
L2_3_intra_neurons	CALM2	-0.719293	0.00153117
L2_3_intra_neurons	THY1	-0.841063	0.00148661
L2_3_intra_neurons	AC004949.1	2.21797	0.00146365
L2_3_intra_neurons	AC016576.1	1.19767	0.00145807
L2_3_intra_neurons	IGSF21	-0.568054	0.00144789
L2_3_intra_neurons	NAGPA	-1.08348	0.00137906
L2_3_intra_neurons	STAMBPL1	0.643656	0.0013639
L2_3_intra_neurons	POC5	-1.68977	0.00135974
L2_3_intra_neurons	NAV1	-0.811222	0.0012767
L2_3_intra_neurons	LRRTM4	0.195892	0.00123251
L2_3_intra_neurons	MIS18BP1	-0.990022	0.00123104
L2_3_intra_neurons	CMC2	-0.985507	0.00122885
L2_3_intra_neurons	TOMM7	-1.88408	0.00121559
L2_3_intra_neurons	LINC01378	0.576301	0.00116824
L2_3_intra_neurons	AC123784.1	1.69864	0.00112792
L2_3_intra_neurons	PCSK2	-0.293829	0.00112549
L2_3_intra_neurons	GRIA3	-0.321944	0.00112106
L2_3_intra_neurons	AC079382.2	0.91978	0.00111369
L2_3_intra_neurons	RPS4X	-2.05279	0.00111332
L2_3_intra_neurons	RTN4	-0.532079	0.00109346
L2_3_intra_neurons	TMSB10	-1.29634	0.001055
L2_3_intra_neurons	COQ4	-1.29528	0.00104282
L2_3_intra_neurons	CNTNAP5	0.353217	0.000994916
L2_3_intra_neurons	MACROD2	0.32582	0.000959845
L2_3_intra_neurons	AC016042.1	-2.19948	0.000937157
L2_3_intra_neurons	FAM153A	-0.800826	0.000934041
L2_3_intra_neurons	AL356010.2	1.91312	0.000890463
L2_3_intra_neurons	FASTKD1	-0.979554	0.000867551
L2_3_intra_neurons	CXXC4	1.45101	0.000851616
L2_3_intra_neurons	FSTL5	1.00007	0.00084742
L2_3_intra_neurons	AC080132.1	1.29816	0.000841401
L2_3_intra_neurons	AL391807.1	-1.21301	0.000822643
L2_3_intra_neurons	HNRNPDL	-0.73978	0.000800977
L2_3_intra_neurons	LINC02246	1.07171	0.000747832
L2_3_intra_neurons	RHBDL3	-0.752732	0.000721671
L2_3_intra_neurons	AC069133.1	0.818096	0.000695153
L2_3_intra_neurons	RPL19	-1.61268	0.000684456
L2_3_intra_neurons	MSTN	2.87247	0.000665907
L2_3_intra_neurons	ACAD11	-1.01856	0.000657222
L2_3_intra_neurons	EEF1A2	-1.06365	0.000656124
L2_3_intra_neurons	PLEKHG5	-0.883685	0.000648195
L2_3_intra_neurons	PREPL	-0.597602	0.000639296
L2_3_intra_neurons	RNMT	-0.982186	0.000616889
L2_3_intra_neurons	PDE4D	0.157327	0.000579462
L2_3_intra_neurons	IQCK	-1.54343	0.000576251
L2_3_intra_neurons	GABRD	-1.31005	0.000565306
L2_3_intra_neurons	TMEM51	2.68805	0.000558895
L2_3_intra_neurons	LINC01278	-0.619379	0.000513046
L2_3_intra_neurons	AL358944.1	-2.4394	0.000513021
L2_3_intra_neurons	CAMKK2	-0.608794	0.000511379
L2_3_intra_neurons	CEP126	0.487894	0.000481213
L2_3_intra_neurons	SEMA5B	-0.970286	0.000477233
L2_3_intra_neurons	UTY	0.651632	0.000472858
L2_3_intra_neurons	RPS27	-1.83412	0.000464414
L2_3_intra_neurons	SHTN1	-1.03088	0.000436684
L2_3_intra_neurons	GPC1	-1.09634	0.000433483
L2_3_intra_neurons	SGCD	-0.46326	0.000420126
L2_3_intra_neurons	CYP1B1-AS1	-0.671206	0.00041706
L2_3_intra_neurons	AF038458.3	1.65243	0.00041093
L2_3_intra_neurons	LINC01115	-5.04937	0.000396958
L2_3_intra_neurons	PEAK1	0.590763	0.00039513
L2_3_intra_neurons	PTPRT	0.76884	0.000374256
L2_3_intra_neurons	LINC00342	-0.589384	0.000370998
L2_3_intra_neurons	MICU2	-0.84381	0.000367079
L2_3_intra_neurons	AC008571.2	2.07138	0.000364012
L2_3_intra_neurons	NOXA1	-1.41629	0.000358665
L2_3_intra_neurons	CEP290	0.533771	0.000357466
L2_3_intra_neurons	IMMP2L	0.537946	0.000355632
L2_3_intra_neurons	GABPB1-AS1	-1.08645	0.000323295
L2_3_intra_neurons	CRYL1	-1.03829	0.000320016
L2_3_intra_neurons	HDAC9	0.405598	0.000306265
L2_3_intra_neurons	CDH13	0.327139	0.000304063
L2_3_intra_neurons	ZSCAN31	0.907578	0.000284341
L2_3_intra_neurons	NELL2	0.290118	0.000260927
L2_3_intra_neurons	FLOT1	-1.34254	0.000254393
L2_3_intra_neurons	PTPRR	-0.513148	0.00024827
L2_3_intra_neurons	HK1	-0.866472	0.000246953
L2_3_intra_neurons	GREB1L	-1.21575	0.000245326
L2_3_intra_neurons	AL049828.1	0.440636	0.000244533
L2_3_intra_neurons	RPL21	-1.30743	0.000230844
L2_3_intra_neurons	KCNIP4-IT1	0.452461	0.000230033
L2_3_intra_neurons	GRK5	-1.30871	0.00022909
L2_3_intra_neurons	VWA5B2	-1.67652	0.000227527
L2_3_intra_neurons	UTRN	1.13551	0.000224576
L2_3_intra_neurons	NKTR	-0.655224	0.000224086
L2_3_intra_neurons	NPTXR	-0.827465	0.000217609
L2_3_intra_neurons	LINC00558	2.18281	0.000211575
L2_3_intra_neurons	POU2F2	-0.885894	0.000205973
L2_3_intra_neurons	NDUFA13	-1.61295	0.000198344
L2_3_intra_neurons	LINC00882	0.396741	0.000196271
L2_3_intra_neurons	TMEM59L	-0.871336	0.000183104
L2_3_intra_neurons	ATP8B4	-1.28173	0.000181105
L2_3_intra_neurons	MYO6	-0.96904	0.000180548
L2_3_intra_neurons	SYTL2	-0.80156	0.000178488
L2_3_intra_neurons	HIST1H2BD	2.94286	0.000175444
L2_3_intra_neurons	CA11	-1.04514	0.000174739
L2_3_intra_neurons	MSRA	0.285007	0.000172202
L2_3_intra_neurons	NELL1	-0.569828	0.000169176
L2_3_intra_neurons	SLC17A7	-0.86002	0.00016551
L2_3_intra_neurons	FRAS1	0.662192	0.000165331
L2_3_intra_neurons	MIB2	-1.11641	0.000157441
L2_3_intra_neurons	RPS21	-1.83815	0.000156328
L2_3_intra_neurons	GAP43	-0.605958	0.000148376
L2_3_intra_neurons	PIGL	-1.10984	0.000145858
L2_3_intra_neurons	SPOCK1	0.459398	0.000144526
L2_3_intra_neurons	PHLDB2	1.00538	0.000141419
L2_3_intra_neurons	NTRK2	0.362394	0.000139863
L2_3_intra_neurons	DLEU2	-0.91563	0.000138597
L2_3_intra_neurons	AP1G2	-1.14165	0.000132226
L2_3_intra_neurons	RPLP2	-1.55147	0.000128659
L2_3_intra_neurons	NQO2	-0.81091	0.000116377
L2_3_intra_neurons	DCDC1	0.870164	0.000114308
L2_3_intra_neurons	ENO2	-1.06284	0.000109785
L2_3_intra_neurons	LANCL1-AS1	2.09803	0.000106198
L2_3_intra_neurons	SMAD3	-0.624486	0.000105954
L2_3_intra_neurons	ZNF721	-0.683251	0.00010228
L2_3_intra_neurons	PHYHIP	-0.715138	0.000100802
L2_3_intra_neurons	NR3C2	0.413043	9.87603e-05
L2_3_intra_neurons	AC018697.1	1.22274	9.84499e-05
L2_3_intra_neurons	PARD6G-AS1	1.27874	9.65056e-05
L2_3_intra_neurons	VIPR2	1.52709	9.29096e-05
L2_3_intra_neurons	ITGA9	-0.606874	9.14167e-05
L2_3_intra_neurons	DTWD2	-1.00497	8.87471e-05
L2_3_intra_neurons	RGS11	-1.28817	8.52551e-05
L2_3_intra_neurons	SLC39A11	-1.12681	8.38137e-05
L2_3_intra_neurons	AC110992.1	1.72952	8.31496e-05
L2_3_intra_neurons	MALAT1	-0.134813	8.3074e-05
L2_3_intra_neurons	RUNX1	1.18966	7.74105e-05
L2_3_intra_neurons	GP1BB	-1.57284	7.56669e-05
L2_3_intra_neurons	KIRREL3	-0.301576	7.32409e-05
L2_3_intra_neurons	CBLN2	0.416738	7.12907e-05
L2_3_intra_neurons	KIAA1217	-0.429894	6.71104e-05
L2_3_intra_neurons	TTC3	-0.336769	6.51995e-05
L2_3_intra_neurons	RPS9	-2.11783	6.50628e-05
L2_3_intra_neurons	TSHZ2	1.67454	6.22035e-05
L2_3_intra_neurons	ICA1L	-0.625359	6.19119e-05
L2_3_intra_neurons	GPI	-0.791846	6.17117e-05
L2_3_intra_neurons	RPL9	-1.48611	5.98258e-05
L2_3_intra_neurons	KIF1B	-0.587234	5.71625e-05
L2_3_intra_neurons	AC093607.1	-0.543113	5.69445e-05
L2_3_intra_neurons	PSAT1	1.73497	5.59133e-05
L2_3_intra_neurons	AC108519.1	-0.767283	5.29304e-05
L2_3_intra_neurons	LINC00937	-0.93169	4.71036e-05
L2_3_intra_neurons	NUP93	-0.731098	4.63874e-05
L2_3_intra_neurons	RPLP1	-1.69434	4.23113e-05
L2_3_intra_neurons	SYNJ2	-1.06299	4.16024e-05
L2_3_intra_neurons	AC110296.1	-2.01304	4.15475e-05
L2_3_intra_neurons	MIR181A1HG	1.1987	3.96903e-05
L2_3_intra_neurons	B4GALNT3	-1.0118	3.95043e-05
L2_3_intra_neurons	WSB1	-1.40365	3.7003e-05
L2_3_intra_neurons	CORO6	-1.28852	3.66908e-05
L2_3_intra_neurons	LINC01725	0.827001	3.56699e-05
L2_3_intra_neurons	CPLANE1	-0.710817	3.35397e-05
L2_3_intra_neurons	GPRIN3	1.78871	3.33746e-05
L2_3_intra_neurons	TMTC2	1.33237	3.21676e-05
L2_3_intra_neurons	NPEPPS	-1.01322	3.16325e-05
L2_3_intra_neurons	CDH18	0.302365	3.09523e-05
L2_3_intra_neurons	DDX24	-0.746491	3.04557e-05
L2_3_intra_neurons	TMEM241	-0.688611	2.94209e-05
L2_3_intra_neurons	CAMK1D	-0.363414	2.85029e-05
L2_3_intra_neurons	ABLIM2	-0.477432	2.81792e-05
L2_3_intra_neurons	BSCL2	-1.18642	2.70473e-05
L2_3_intra_neurons	TMEM232	0.442451	2.49975e-05
L2_3_intra_neurons	UNC5C	0.59998	2.44936e-05
L2_3_intra_neurons	PLXNA4	-0.436377	2.42446e-05
L2_3_intra_neurons	KLRD1	1.19691	2.08374e-05
L2_3_intra_neurons	PGP	-1.09506	2.03934e-05
L2_3_intra_neurons	CLEC2L	-1.05199	1.99074e-05
L2_3_intra_neurons	LGI4	-1.06589	1.92713e-05
L2_3_intra_neurons	LINC02208	1.60117	1.92228e-05
L2_3_intra_neurons	WASF1	-0.606685	1.91363e-05
L2_3_intra_neurons	UQCRB	-1.2451	1.89615e-05
L2_3_intra_neurons	OXR1	0.348567	1.8767e-05
L2_3_intra_neurons	KCNAB2	-0.693845	1.84958e-05
L2_3_intra_neurons	GRM1	0.518976	1.84217e-05
L2_3_intra_neurons	UNC13A	-0.571369	1.75511e-05
L2_3_intra_neurons	ATP5ME	-1.6249	1.73311e-05
L2_3_intra_neurons	HGSNAT	-1.18379	1.61928e-05
L2_3_intra_neurons	UMAD1	0.749207	1.43355e-05
L2_3_intra_neurons	AC099344.3	1.44962	1.43222e-05
L2_3_intra_neurons	LURAP1L-AS1	2.152	1.41684e-05
L2_3_intra_neurons	CHORDC1	0.887142	1.36408e-05
L2_3_intra_neurons	RPL28	-1.35176	1.33233e-05
L2_3_intra_neurons	DCC	0.646994	1.30969e-05
L2_3_intra_neurons	TMSB4X	-1.28941	1.30727e-05
L2_3_intra_neurons	AL592183.1	-1.17881	1.27307e-05
L2_3_intra_neurons	PRMT7	-1.55595	1.24474e-05
L2_3_intra_neurons	LINC00513	-2.03442	1.14896e-05
L2_3_intra_neurons	MYRFL	2.00121	1.11165e-05
L2_3_intra_neurons	KCNC2	0.537524	1.08309e-05
L2_3_intra_neurons	CALM3	-1.05234	1.05167e-05
L2_3_intra_neurons	EPHB6	-0.889218	1.00107e-05
L2_3_intra_neurons	DTNB	-0.576258	9.54847e-06
L2_3_intra_neurons	ZRANB2	-0.726988	8.13473e-06
L2_3_intra_neurons	LHFPL6	0.718845	7.63962e-06
L2_3_intra_neurons	ATP2B2	-0.417127	7.4243e-06
L2_3_intra_neurons	PI4KA	-0.434169	7.09722e-06
L2_3_intra_neurons	ICA1	-0.753847	6.9609e-06
L2_3_intra_neurons	AC011995.2	-0.655905	6.9154e-06
L2_3_intra_neurons	RASA2	-0.754799	6.64848e-06
L2_3_intra_neurons	TMOD1	-0.771382	6.64121e-06
L2_3_intra_neurons	BIRC6	-0.815835	6.62105e-06
L2_3_intra_neurons	ABLIM1	-0.50612	6.54805e-06
L2_3_intra_neurons	SPATA7	-0.999227	6.50819e-06
L2_3_intra_neurons	AGO4	-1.26487	6.49819e-06
L2_3_intra_neurons	OSBPL3	0.719423	6.34533e-06
L2_3_intra_neurons	MAN2C1	-1.38513	5.83116e-06
L2_3_intra_neurons	ST3GAL1	-1.03442	5.49463e-06
L2_3_intra_neurons	CABIN1	-0.87476	5.24249e-06
L2_3_intra_neurons	ROBO2	0.463083	5.22723e-06
L2_3_intra_neurons	PRKACB	0.53242	5.0403e-06
L2_3_intra_neurons	RPL5	-1.33698	4.77988e-06
L2_3_intra_neurons	MMP17	-0.872449	4.5303e-06
L2_3_intra_neurons	NRGN	-0.658907	3.83785e-06
L2_3_intra_neurons	ZNF804A	0.6749	3.69168e-06
L2_3_intra_neurons	RPS8	-1.49155	3.56112e-06
L2_3_intra_neurons	AC004083.1	1.05439	3.36678e-06
L2_3_intra_neurons	SVOP	-0.857713	3.1956e-06
L2_3_intra_neurons	CADPS2	0.491734	2.92446e-06
L2_3_intra_neurons	AC016831.7	0.620011	2.8119e-06
L2_3_intra_neurons	AC012405.1	3.26675	2.79097e-06
L2_3_intra_neurons	SRRM3	-0.437431	2.72093e-06
L2_3_intra_neurons	SYNPR	0.745509	2.67021e-06
L2_3_intra_neurons	WDPCP	-0.771382	2.32302e-06
L2_3_intra_neurons	FAAH	-1.84475	2.23795e-06
L2_3_intra_neurons	SAT2	-1.90889	2.12073e-06
L2_3_intra_neurons	TRPS1	0.762385	1.92201e-06
L2_3_intra_neurons	NFASC	-0.76287	1.89328e-06
L2_3_intra_neurons	NGEF	-0.689088	1.77762e-06
L2_3_intra_neurons	DOCK4	-0.526092	1.65827e-06
L2_3_intra_neurons	SUGP2	-0.782162	1.62685e-06
L2_3_intra_neurons	AC111006.1	1.53347	1.62319e-06
L2_3_intra_neurons	MRPL41	-1.29912	1.56295e-06
L2_3_intra_neurons	CC2D1A	-1.26743	1.51451e-06
L2_3_intra_neurons	KCNN2	-0.718202	1.50669e-06
L2_3_intra_neurons	ARHGAP32	0.369601	1.43481e-06
L2_3_intra_neurons	MAST3	-0.878659	1.3568e-06
L2_3_intra_neurons	AL589693.1	2.07893	1.32981e-06
L2_3_intra_neurons	GABRB1	0.382371	1.32661e-06
L2_3_intra_neurons	AC069437.1	-3.39431	1.10554e-06
L2_3_intra_neurons	HS6ST3	0.260899	1.10367e-06
L2_3_intra_neurons	THRB	0.424887	9.80098e-07
L2_3_intra_neurons	MIR646HG	-0.806763	8.00527e-07
L2_3_intra_neurons	RPL41	-1.76603	6.76446e-07
L2_3_intra_neurons	ZNF706	0.853109	6.04092e-07
L2_3_intra_neurons	RPL12	-2.14989	5.38881e-07
L2_3_intra_neurons	CAMKK1	-0.842796	5.27248e-07
L2_3_intra_neurons	NRIP1	0.895194	5.06611e-07
L2_3_intra_neurons	RTF1	-0.870029	4.98994e-07
L2_3_intra_neurons	ASIC2	-0.315305	4.80134e-07
L2_3_intra_neurons	C5orf63	2.55055	3.56708e-07
L2_3_intra_neurons	DPH6-DT	0.874981	3.40481e-07
L2_3_intra_neurons	ACADVL	-1.4834	3.31594e-07
L2_3_intra_neurons	UCHL1	-0.942993	3.26704e-07
L2_3_intra_neurons	AC116565.1	-0.885942	2.9145e-07
L2_3_intra_neurons	RPL36A	-2.37837	2.85154e-07
L2_3_intra_neurons	RPS12	-2.30411	2.77566e-07
L2_3_intra_neurons	NEK11	0.889453	2.61212e-07
L2_3_intra_neurons	GSG1L	-1.18328	2.5892e-07
L2_3_intra_neurons	FTX	-0.281883	2.41427e-07
L2_3_intra_neurons	SLIT3	-0.535624	2.37887e-07
L2_3_intra_neurons	CHKA	-1.43333	2.33411e-07
L2_3_intra_neurons	OLFM3	0.44369	2.27258e-07
L2_3_intra_neurons	DYNC2LI1	-1.26415	2.1724e-07
L2_3_intra_neurons	DNAJB4	1.4954	2.10791e-07
L2_3_intra_neurons	TYRO3	-1.10748	2.07107e-07
L2_3_intra_neurons	B3GAT1	-1.08172	2.0169e-07
L2_3_intra_neurons	CORIN	2.152	1.98754e-07
L2_3_intra_neurons	MDGA2	0.353414	1.97413e-07
L2_3_intra_neurons	AL034427.1	3.40853	1.86722e-07
L2_3_intra_neurons	AC016598.1	0.996855	1.74733e-07
L2_3_intra_neurons	RHOT2	-1.98787	1.73517e-07
L2_3_intra_neurons	ATR	-0.989562	1.62146e-07
L2_3_intra_neurons	RBFOX3	-0.37833	1.50406e-07
L2_3_intra_neurons	LINC02853	1.42637	1.43127e-07
L2_3_intra_neurons	ADAMTS9-AS2	0.793117	1.30207e-07
L2_3_intra_neurons	LINC02327	2.48642	1.20135e-07
L2_3_intra_neurons	LNX1	-0.650076	1.15361e-07
L2_3_intra_neurons	VWA3A	-0.916096	1.11756e-07
L2_3_intra_neurons	BICC1	-0.878148	1.07291e-07
L2_3_intra_neurons	C17orf67	1.56941	1.04703e-07
L2_3_intra_neurons	USP34	-0.705494	1.02102e-07
L2_3_intra_neurons	UNC80	-0.606565	1.01992e-07
L2_3_intra_neurons	CYP39A1	2.03597	9.8805e-08
L2_3_intra_neurons	LINC01289	1.40535	9.29779e-08
L2_3_intra_neurons	CYFIP1	-1.11905	8.68564e-08
L2_3_intra_neurons	SMAD1	0.960003	7.56611e-08
L2_3_intra_neurons	SPECC1	0.502766	7.2124e-08
L2_3_intra_neurons	HSPA1B	2.51207	7.18591e-08
L2_3_intra_neurons	CABP1	-0.428276	6.52272e-08
L2_3_intra_neurons	RPS18	-2.29494	6.34829e-08
L2_3_intra_neurons	RPL8	-2.46326	6.21341e-08
L2_3_intra_neurons	LUC7L2	-1.10508	5.9141e-08
L2_3_intra_neurons	LINC01606	2.51402	5.79636e-08
L2_3_intra_neurons	RPS27A	-1.89003	4.77004e-08
L2_3_intra_neurons	LINC00326	1.20913	4.50571e-08
L2_3_intra_neurons	RFTN1	-0.868638	4.16882e-08
L2_3_intra_neurons	LAMB1	-0.831787	4.11075e-08
L2_3_intra_neurons	CCNG2	1.43414	3.47568e-08
L2_3_intra_neurons	RPL26	-1.75821	3.47213e-08
L2_3_intra_neurons	SEM1	1.07224	3.04745e-08
L2_3_intra_neurons	AC090518.1	1.61109	2.85911e-08
L2_3_intra_neurons	AKAP8L	-0.868243	2.36849e-08
L2_3_intra_neurons	MTRNR2L12	1.02736	2.14995e-08
L2_3_intra_neurons	C20orf194	-0.695433	2.06524e-08
L2_3_intra_neurons	KCNQ5	0.247065	1.989e-08
L2_3_intra_neurons	AC007389.1	0.934151	1.7421e-08
L2_3_intra_neurons	NISCH	-1.07913	1.7175e-08
L2_3_intra_neurons	PKN2-AS1	0.732018	1.70446e-08
L2_3_intra_neurons	RAPGEF6	-1.06695	1.69771e-08
L2_3_intra_neurons	AC016152.1	1.70255	1.4468e-08
L2_3_intra_neurons	BDH1	-1.04702	1.4392e-08
L2_3_intra_neurons	RPS15	-2.14989	1.24042e-08
L2_3_intra_neurons	TMEM161B-AS1	0.4847	1.19973e-08
L2_3_intra_neurons	FBXW7	-0.547819	1.12348e-08
L2_3_intra_neurons	ANK2	0.330498	1.06273e-08
L2_3_intra_neurons	SLF1	-0.938839	1.04818e-08
L2_3_intra_neurons	IL1RAPL2	1.42834	9.25066e-09
L2_3_intra_neurons	LRRIQ1	0.936852	8.72319e-09
L2_3_intra_neurons	SPIDR	-0.51749	8.72036e-09
L2_3_intra_neurons	TTTY14	0.512578	8.62917e-09
L2_3_intra_neurons	PKM	-1.21662	7.13163e-09
L2_3_intra_neurons	PPP1R26-AS1	1.10803	7.08077e-09
L2_3_intra_neurons	LINC02112	1.64784	5.72344e-09
L2_3_intra_neurons	AC092640.1	1.33538	5.22062e-09
L2_3_intra_neurons	RPL13	-1.50257	5.17109e-09
L2_3_intra_neurons	TRIM9	-0.491101	3.7964e-09
L2_3_intra_neurons	P4HTM	-1.50332	3.34307e-09
L2_3_intra_neurons	LINC01409	1.27637	3.26888e-09
L2_3_intra_neurons	SLC8A1	0.486794	2.63502e-09
L2_3_intra_neurons	ABCB1	1.82926	2.29259e-09
L2_3_intra_neurons	KIFC2	-1.05262	2.26233e-09
L2_3_intra_neurons	AP001341.1	1.61845	2.20407e-09
L2_3_intra_neurons	UBE2E2	0.395332	1.98474e-09
L2_3_intra_neurons	MIR99AHG	0.504275	1.95383e-09
L2_3_intra_neurons	ITFG1	-0.742489	1.87114e-09
L2_3_intra_neurons	DNAAF4	-1.31673	1.69731e-09
L2_3_intra_neurons	CERS6	0.507262	1.5878e-09
L2_3_intra_neurons	DNM3	0.645814	1.4203e-09
L2_3_intra_neurons	NTNG1	0.79307	1.19894e-09
L2_3_intra_neurons	PNMA3	-2.01992	1.16588e-09
L2_3_intra_neurons	AC109466.1	1.35182	1.15373e-09
L2_3_intra_neurons	FMN1	0.622484	1.11498e-09
L2_3_intra_neurons	ARL15	0.597291	9.17387e-10
L2_3_intra_neurons	SRRM4	-0.597965	8.76037e-10
L2_3_intra_neurons	C12orf75	3.27301	8.68076e-10
L2_3_intra_neurons	SLC7A11	2.26326	8.67078e-10
L2_3_intra_neurons	CPLX2	-1.22335	6.50501e-10
L2_3_intra_neurons	RPS24	-1.33588	6.16392e-10
L2_3_intra_neurons	AC007402.1	1.4816	5.22748e-10
L2_3_intra_neurons	RPS19	-2.67383	4.43811e-10
L2_3_intra_neurons	CDH2	0.707944	3.91786e-10
L2_3_intra_neurons	AFF3	-0.444518	3.79388e-10
L2_3_intra_neurons	PFDN5	-2.07706	3.06683e-10
L2_3_intra_neurons	NKAIN2	0.394758	2.99541e-10
L2_3_intra_neurons	AL356295.1	1.01865	2.93466e-10
L2_3_intra_neurons	PTK2	-0.446998	2.76649e-10
L2_3_intra_neurons	CCBE1	-1.08043	2.57497e-10
L2_3_intra_neurons	AL358335.2	3.17858	2.33534e-10
L2_3_intra_neurons	MAP2	0.392196	2.26301e-10
L2_3_intra_neurons	GDAP1	0.589522	1.88838e-10
L2_3_intra_neurons	ACAP3	-1.05826	1.62576e-10
L2_3_intra_neurons	LINC02822	0.881557	1.55181e-10
L2_3_intra_neurons	ADAM32	1.03349	1.51221e-10
L2_3_intra_neurons	RPL32	-1.86979	1.37327e-10
L2_3_intra_neurons	TNRC6A	-0.474328	1.17353e-10
L2_3_intra_neurons	ACTB	-1.56785	1.10408e-10
L2_3_intra_neurons	TNFRSF25	-1.25681	7.58344e-11
L2_3_intra_neurons	HSPA12A	0.46169	6.96786e-11
L2_3_intra_neurons	MBNL1	0.683159	6.87608e-11
L2_3_intra_neurons	AC104035.1	2.01449	6.3341e-11
L2_3_intra_neurons	DLG2	0.184485	6.32441e-11
L2_3_intra_neurons	AC011287.1	-0.471059	4.68143e-11
L2_3_intra_neurons	MARCH1	0.618079	4.62242e-11
L2_3_intra_neurons	RPS14	-2.46002	4.08854e-11
L2_3_intra_neurons	LINC01588	1.25908	3.99183e-11
L2_3_intra_neurons	GABRB2	0.469057	3.49425e-11
L2_3_intra_neurons	AC008415.1	1.23513	3.31244e-11
L2_3_intra_neurons	PEBP1	-1.42705	2.74651e-11
L2_3_intra_neurons	ARPP21	0.347975	2.02265e-11
L2_3_intra_neurons	TTN	1.3551	1.41916e-11
L2_3_intra_neurons	PRICKLE2	0.669276	1.32289e-11
L2_3_intra_neurons	NIPAL2	-0.857112	1.16774e-11
L2_3_intra_neurons	LRFN5	0.364279	1.15481e-11
L2_3_intra_neurons	RPL24	-1.98135	1.08023e-11
L2_3_intra_neurons	FOXP2	1.64034	8.18321e-12
L2_3_intra_neurons	CNTN5	0.653774	7.52793e-12
L2_3_intra_neurons	PCLO	0.557171	6.00967e-12
L2_3_intra_neurons	LINC02136	3.96558	5.72852e-12
L2_3_intra_neurons	GRM5	0.352661	3.88841e-12
L2_3_intra_neurons	AC006994.2	2.76205	3.39828e-12
L2_3_intra_neurons	RPL13A	-2.08172	3.1645e-12
L2_3_intra_neurons	DANT2	-0.496875	2.61475e-12
L2_3_intra_neurons	DNM1	-0.768074	2.14413e-12
L2_3_intra_neurons	AL133166.1	1.15151	1.66865e-12
L2_3_intra_neurons	TTN-AS1	0.903255	1.46365e-12
L2_3_intra_neurons	RPL34	-1.94319	1.13295e-12
L2_3_intra_neurons	ANKRD18B	0.916418	1.07401e-12
L2_3_intra_neurons	FSTL4	-0.659696	1.00351e-12
L2_3_intra_neurons	HIVEP2	0.750178	8.17865e-13
L2_3_intra_neurons	CHL1-AS2	1.52588	6.88836e-13
L2_3_intra_neurons	LRP1B	0.344381	6.27178e-13
L2_3_intra_neurons	RORB	1.24295	5.46898e-13
L2_3_intra_neurons	KHDRBS2	0.386288	5.30872e-13
L2_3_intra_neurons	FAM153CP	-0.649752	4.39414e-13
L2_3_intra_neurons	POU6F2	0.873212	3.46975e-13
L2_3_intra_neurons	PLCH1	1.2971	2.07347e-13
L2_3_intra_neurons	CDH8	0.740613	1.82698e-13
L2_3_intra_neurons	TNFSF13B	1.28751	1.71881e-13
L2_3_intra_neurons	ANK3	0.337511	1.27408e-13
L2_3_intra_neurons	RPL35	-2.22204	1.24727e-13
L2_3_intra_neurons	PELI2	1.64816	1.1726e-13
L2_3_intra_neurons	LINC01915	2.63147	8.09074e-14
L2_3_intra_neurons	NEAT1	2.06074	8.03851e-14
L2_3_intra_neurons	SORCS1	0.542168	6.79007e-14
L2_3_intra_neurons	SNRNP70	-1.45705	6.20125e-14
L2_3_intra_neurons	AC092813.1	1.92559	5.91208e-14
L2_3_intra_neurons	ADGRL2	0.435567	5.21591e-14
L2_3_intra_neurons	C9orf153	2.08106	4.43244e-14
L2_3_intra_neurons	RPL37	-1.64772	3.5755e-14
L2_3_intra_neurons	AC004160.1	1.40535	2.47443e-14
L2_3_intra_neurons	TCF4	0.552519	2.21902e-14
L2_3_intra_neurons	AC092691.1	0.557262	2.00385e-14
L2_3_intra_neurons	KHDRBS3	0.501078	1.95581e-14
L2_3_intra_neurons	FUT9	0.780456	1.37914e-14
L2_3_intra_neurons	RPL36	-2.42465	1.06524e-14
L2_3_intra_neurons	MMP16	0.651545	9.90838e-15
L2_3_intra_neurons	R3HDM1	0.365507	9.69891e-15
L2_3_intra_neurons	AC068587.4	-0.992091	9.19902e-15
L2_3_intra_neurons	TAFA1	0.450387	5.99956e-15
L2_3_intra_neurons	APP	0.638557	3.13413e-15
L2_3_intra_neurons	SLC38A1	1.07463	1.69262e-15
L2_3_intra_neurons	RPL3	-2.25681	1.66078e-15
L2_3_intra_neurons	AC119673.2	-1.39146	1.40933e-15
L2_3_intra_neurons	FRMPD4	0.41134	1.28203e-15
L2_3_intra_neurons	MT-CO3	0.424103	1.12526e-15
L2_3_intra_neurons	IL1RAPL1	0.423567	7.1753e-16
L2_3_intra_neurons	CNKSR2	0.508467	6.88657e-16
L2_3_intra_neurons	MAPK10	0.369382	3.3557e-16
L2_3_intra_neurons	PDZRN3	0.742414	1.86585e-16
L2_3_intra_neurons	GRM7	0.550546	1.77389e-16
L2_3_intra_neurons	ADCY10	1.7039	1.35198e-16
L2_3_intra_neurons	CNTN1	0.414165	9.71079e-17
L2_3_intra_neurons	LINC02055	1.08163	8.27671e-17
L2_3_intra_neurons	SATB1-AS1	1.43884	2.92428e-17
L2_3_intra_neurons	CCPG1	-0.88642	2.56215e-17
L2_3_intra_neurons	MEG8	-0.748174	1.59764e-17
L2_3_intra_neurons	TRHDE	0.975125	1.2453e-17
L2_3_intra_neurons	PILRB	-1.72425	1.06503e-17
L2_3_intra_neurons	MT-CO1	0.504371	8.84637e-18
L2_3_intra_neurons	DPP10	0.575298	7.43558e-18
L2_3_intra_neurons	CKB	-1.74224	4.7446e-18
L2_3_intra_neurons	GRIN1	-0.827636	4.44934e-18
L2_3_intra_neurons	TARBP1	-1.20905	3.71788e-18
L2_3_intra_neurons	AC098829.1	1.6229	3.09069e-18
L2_3_intra_neurons	NRXN3	0.429121	2.53241e-18
L2_3_intra_neurons	MTRNR2L1	1.70379	2.25738e-18
L2_3_intra_neurons	LINGO2	0.496936	1.30155e-18
L2_3_intra_neurons	AC005487.1	3.31608	1.06896e-18
L2_3_intra_neurons	PRKG1	0.862698	6.38334e-19
L2_3_intra_neurons	MT-ND4L	1.19862	4.28588e-19
L2_3_intra_neurons	MYT1L	0.44974	1.67086e-19
L2_3_intra_neurons	NEGR1	0.533473	3.52179e-20
L2_3_intra_neurons	AL359436.1	1.66838	3.34353e-20
L2_3_intra_neurons	RORA	0.738764	3.3033e-20
L2_3_intra_neurons	MEF2C-AS1	0.934952	2.16504e-20
L2_3_intra_neurons	LRRTM3	0.69263	2.08181e-20
L2_3_intra_neurons	CFAP161	1.60067	2.30108e-21
L2_3_intra_neurons	HP1BP3	1.11742	2.0021e-21
L2_3_intra_neurons	SYT1	0.281476	6.86696e-22
L2_3_intra_neurons	MT-ND5	0.901712	5.56784e-22
L2_3_intra_neurons	GRM3	1.29252	4.59895e-22
L2_3_intra_neurons	BRINP3	1.21018	3.89812e-22
L2_3_intra_neurons	RMST	1.24889	3.59638e-22
L2_3_intra_neurons	AC009041.2	-1.55274	3.31788e-22
L2_3_intra_neurons	PDZRN4	1.32912	1.86401e-22
L2_3_intra_neurons	KCTD16	0.467812	7.90502e-23
L2_3_intra_neurons	GOLGA8A	-1.43163	3.20108e-24
L2_3_intra_neurons	MT-CO2	0.65891	2.25355e-24
L2_3_intra_neurons	AC124852.1	-1.12117	1.46857e-24
L2_3_intra_neurons	CELF2	0.320495	8.79741e-25
L2_3_intra_neurons	MT-CYB	0.677454	6.03138e-25
L2_3_intra_neurons	AP001347.1	1.0666	2.60662e-25
L2_3_intra_neurons	MEG3	-0.362965	7.30971e-26
L2_3_intra_neurons	MAGI2	0.441988	3.60452e-26
L2_3_intra_neurons	ZNF365	1.21257	2.54248e-26
L2_3_intra_neurons	ZMAT4	0.950154	2.43785e-26
L2_3_intra_neurons	KCNJ3	0.805768	1.69556e-26
L2_3_intra_neurons	STXBP5-AS1	1.0222	1.29181e-26
L2_3_intra_neurons	SNX31	1.59319	5.73743e-27
L2_3_intra_neurons	ENC1	-1.20572	5.26046e-28
L2_3_intra_neurons	LINC02224	1.60522	2.73923e-28
L2_3_intra_neurons	NRG3	0.31274	1.27491e-28
L2_3_intra_neurons	GOLGA8B	-1.72656	5.11439e-29
L2_3_intra_neurons	AL008633.1	-0.859547	4.19289e-29
L2_3_intra_neurons	MT-ATP6	0.652828	7.74837e-30
L2_3_intra_neurons	PDZD2	-0.745124	2.26225e-30
L2_3_intra_neurons	PLCB1	0.509042	4.18277e-31
L2_3_intra_neurons	LRRC4C	0.956176	3.212e-32
L2_3_intra_neurons	FHIT	1.26078	1.97863e-32
L2_3_intra_neurons	MIR137HG	0.939631	3.72661e-33
L2_3_intra_neurons	EFNA5	0.840787	3.67295e-34
L2_3_intra_neurons	AHI1	-0.811635	5.35911e-35
L2_3_intra_neurons	IQCJ-SCHIP1	0.449369	7.24159e-36
L2_3_intra_neurons	PTPRD	0.587887	8.74754e-37
L2_3_intra_neurons	XIST	-5.84272	1.44583e-38
L2_3_intra_neurons	KCNH7	1.06994	1.85297e-40
L2_3_intra_neurons	FGF14	0.496596	3.13621e-45
L2_3_intra_neurons	KCNIP4	0.259609	2.68464e-45
L2_3_intra_neurons	RALYL	0.516093	1.39991e-47
L2_3_intra_neurons	PCDH9	0.502793	1.13265e-49
L2_3_intra_neurons	HIBCH	1.76252	2.78036e-50
L2_3_intra_neurons	AC120193.1	1.58978	2.67235e-50
L2_3_intra_neurons	NRXN1	0.445653	4.07182e-51
L2_3_intra_neurons	LSAMP	0.652973	3.85736e-51
L2_3_intra_neurons	FAM155A	0.467893	8.42844e-53
L2_3_intra_neurons	MT-ND1	1.15393	1.57158e-53
L2_3_intra_neurons	MT-ND4	1.01091	1.11309e-54
L2_3_intra_neurons	CNTNAP2	0.72929	2.23683e-56
L2_3_intra_neurons	DISC1FP1	2.94049	1.04205e-61
L2_3_intra_neurons	ADGRB3	0.472574	2.41057e-65
L2_3_intra_neurons	CSMD1	0.416592	1.16487e-72
L2_3_intra_neurons	MT-ND2	1.4679	2.41436e-76
L2_3_intra_neurons	DSCAM	0.868729	5.0635e-81
L2_3_intra_neurons	AP001977.1	2.97783	6.3097e-88
L2_3_intra_neurons	SNTG1	1.03139	7.72133e-94
L2_3_intra_neurons	MT-ND3	1.61893	2.6414e-107
L2_3_intra_neurons	CADM2	0.702619	4.01595e-110
L2_3_intra_neurons	FLRT2	1.473	8.38335e-126
L3_5_intra_neurons	TTC39C	0.621851	0.049939
L3_5_intra_neurons	AHDC1	0.880277	0.0495932
L3_5_intra_neurons	BID	1.73272	0.0491064
L3_5_intra_neurons	AC016027.2	2.49919	0.0480029
L3_5_intra_neurons	GAS2L3	2.53235	0.047757
L3_5_intra_neurons	AL591501.1	0.474712	0.0466111
L3_5_intra_neurons	AGK	1.19343	0.0461193
L3_5_intra_neurons	PTK2B	0.52285	0.0460511
L3_5_intra_neurons	STK32C	1.16978	0.0456069
L3_5_intra_neurons	LRBA	0.509294	0.0455374
L3_5_intra_neurons	ZBTB8OS	0.656061	0.0454754
L3_5_intra_neurons	AC092329.4	1.73272	0.0449618
L3_5_intra_neurons	GLB1L3	1.26494	0.0447733
L3_5_intra_neurons	N4BP2	1.3767	0.0447547
L3_5_intra_neurons	SREK1	0.684134	0.0446685
L3_5_intra_neurons	MBNL2	0.484348	0.0445156
L3_5_intra_neurons	GAS7	0.560735	0.0443753
L3_5_intra_neurons	NSUN6	0.930903	0.0440184
L3_5_intra_neurons	NPM2	1.09327	0.0432699
L3_5_intra_neurons	PDZD2	0.255421	0.0429993
L3_5_intra_neurons	DCC	0.519824	0.0429764
L3_5_intra_neurons	SLC7A8	1.21656	0.041931
L3_5_intra_neurons	TSHZ3	1.21815	0.0405766
L3_5_intra_neurons	RAI1	1.01317	0.0405417
L3_5_intra_neurons	AHR	1.50176	0.0402525
L3_5_intra_neurons	GPM6A	0.201646	0.0400021
L3_5_intra_neurons	B3GAT2	1.73826	0.0397071
L3_5_intra_neurons	HDGFL3	1.09846	0.0388266
L3_5_intra_neurons	PPFIA2	0.281356	0.0386456
L3_5_intra_neurons	HSPH1	0.821383	0.0386368
L3_5_intra_neurons	KIF9-AS1	0.722537	0.0374794
L3_5_intra_neurons	MLF1	1.64109	0.0370203
L3_5_intra_neurons	MKLN1	0.378527	0.0368762
L3_5_intra_neurons	SLC2A12	2.14331	0.0368284
L3_5_intra_neurons	OTUD3	1.10705	0.0363167
L3_5_intra_neurons	JAKMIP2	0.40953	0.036174
L3_5_intra_neurons	LINC00882	0.435338	0.0359924
L3_5_intra_neurons	CNKSR2	0.283266	0.0359901
L3_5_intra_neurons	MOSMO	0.599376	0.0357801
L3_5_intra_neurons	SKI	0.84711	0.0342973
L3_5_intra_neurons	AC007319.1	2.09529	0.0342589
L3_5_intra_neurons	MAPK11	1.15661	0.0336505
L3_5_intra_neurons	GPR63	1.06161	0.0336039
L3_5_intra_neurons	CLVS1	0.823693	0.0332704
L3_5_intra_neurons	TMEM178A	0.69265	0.0331683
L3_5_intra_neurons	MYO5A	0.40961	0.0328886
L3_5_intra_neurons	PITPNM2	0.820156	0.032747
L3_5_intra_neurons	AC093865.1	1.11014	0.0326633
L3_5_intra_neurons	A2M	-3.65578	0.0325956
L3_5_intra_neurons	RUSC2	0.950666	0.0320313
L3_5_intra_neurons	C16orf95	1.46524	0.0319601
L3_5_intra_neurons	INSR	0.515644	0.0315564
L3_5_intra_neurons	MRTFA	0.681731	0.031172
L3_5_intra_neurons	MBNL1	0.419227	0.0305307
L3_5_intra_neurons	STUM	1.2464	0.0304542
L3_5_intra_neurons	TEX41	1.61067	0.0302182
L3_5_intra_neurons	KAT6B	0.603341	0.0301963
L3_5_intra_neurons	LINC00343	1.35944	0.0299081
L3_5_intra_neurons	ARL14EP	1.34976	0.0297047
L3_5_intra_neurons	PUS10	1.43169	0.0291727
L3_5_intra_neurons	FAR2	0.700867	0.028928
L3_5_intra_neurons	SEC24D	0.910024	0.028497
L3_5_intra_neurons	ZCCHC7	0.414302	0.0283188
L3_5_intra_neurons	LINC02073	1.27456	0.0270754
L3_5_intra_neurons	SYNPO2	0.652008	0.026791
L3_5_intra_neurons	MYL9	-5.84764	0.0265414
L3_5_intra_neurons	RPS27	-2.18684	0.0265167
L3_5_intra_neurons	GIGYF1	1.08973	0.0261531
L3_5_intra_neurons	SNRNP27	1.98719	0.0257095
L3_5_intra_neurons	ANKRD36C	0.480123	0.0253602
L3_5_intra_neurons	TRIO	0.269048	0.0249994
L3_5_intra_neurons	AC010931.3	1.61724	0.0245304
L3_5_intra_neurons	ARSK	2.00581	0.0245277
L3_5_intra_neurons	CEP70	0.869136	0.0236446
L3_5_intra_neurons	KCNG3	2.14331	0.0235919
L3_5_intra_neurons	MARK4	0.830236	0.0232448
L3_5_intra_neurons	PCDH7	0.38849	0.0232179
L3_5_intra_neurons	SMYD1	2.14331	0.02252
L3_5_intra_neurons	ZDBF2	0.806276	0.0222736
L3_5_intra_neurons	SUSD4	0.554048	0.021733
L3_5_intra_neurons	FER	0.489487	0.0211048
L3_5_intra_neurons	ARHGAP44	0.463242	0.0209345
L3_5_intra_neurons	LGMN	1.41277	0.0206479
L3_5_intra_neurons	GCNA	1.26494	0.020473
L3_5_intra_neurons	AC005906.2	0.690799	0.0201
L3_5_intra_neurons	BRD4	0.599781	0.0200009
L3_5_intra_neurons	ADGRL3	0.160886	0.0198517
L3_5_intra_neurons	AL390198.1	1.66687	0.0193271
L3_5_intra_neurons	PTPN9	0.801421	0.0190005
L3_5_intra_neurons	ANKRD34C-AS1	0.814389	0.0186882
L3_5_intra_neurons	NCOA7	0.627969	0.0186669
L3_5_intra_neurons	AC127024.2	1.21526	0.0186656
L3_5_intra_neurons	CCDC34	1.35944	0.0184416
L3_5_intra_neurons	CASTOR2	1.04773	0.0182313
L3_5_intra_neurons	SH2B1	1.21588	0.0182018
L3_5_intra_neurons	LIPE-AS1	0.92952	0.0178788
L3_5_intra_neurons	ALDH1A1	1.67674	0.0173961
L3_5_intra_neurons	INTS6L	1.06161	0.0171545
L3_5_intra_neurons	ANKRD24	0.880277	0.0170202
L3_5_intra_neurons	CMSS1	0.841106	0.0168709
L3_5_intra_neurons	PLEKHA1	0.635164	0.0159062
L3_5_intra_neurons	NMT1	0.73546	0.0157151
L3_5_intra_neurons	TAF4	1.53235	0.0153418
L3_5_intra_neurons	TEX2	1.15661	0.0149965
L3_5_intra_neurons	TAF12	2.31324	0.0148701
L3_5_intra_neurons	OR3A2	2.31324	0.0148701
L3_5_intra_neurons	GPM6B	0.248317	0.0147716
L3_5_intra_neurons	RNF217	1.2022	0.0146481
L3_5_intra_neurons	LINC00609	1.41079	0.0143138
L3_5_intra_neurons	CHMP4B	1.4246	0.0140994
L3_5_intra_neurons	ZFHX2	1.10267	0.0140914
L3_5_intra_neurons	AF117829.1	0.838456	0.013817
L3_5_intra_neurons	ARMC9	0.696314	0.013268
L3_5_intra_neurons	NEAT1	-0.545196	0.0131922
L3_5_intra_neurons	HPRT1	0.670823	0.0131146
L3_5_intra_neurons	MAP7D2	0.889737	0.0124883
L3_5_intra_neurons	INKA2	1.2086	0.0120754
L3_5_intra_neurons	CDK12	0.816146	0.0119393
L3_5_intra_neurons	STAMBPL1	0.962739	0.0113769
L3_5_intra_neurons	B4GALNT3	0.95334	0.0113422
L3_5_intra_neurons	TESC	0.999575	0.0112175
L3_5_intra_neurons	IQSEC2	0.871231	0.0111576
L3_5_intra_neurons	HTR2C	2.01778	0.0110039
L3_5_intra_neurons	MGAT4C	-0.951601	0.0108741
L3_5_intra_neurons	FLCN	0.934724	0.0108152
L3_5_intra_neurons	EPHA7	0.800549	0.0107861
L3_5_intra_neurons	FAM117B	0.860099	0.0106077
L3_5_intra_neurons	SACS	0.727077	0.0105402
L3_5_intra_neurons	ANXA11	0.919805	0.0104501
L3_5_intra_neurons	FHIT	0.648951	0.0103481
L3_5_intra_neurons	ELK1	2.1533	0.010234
L3_5_intra_neurons	LUC7L3	0.406563	0.0102081
L3_5_intra_neurons	JAKMIP3	0.797814	0.0100567
L3_5_intra_neurons	LINGO1	0.924671	0.00976399
L3_5_intra_neurons	RAB11FIP3	0.594522	0.0093934
L3_5_intra_neurons	NMT2	0.855186	0.00938664
L3_5_intra_neurons	KCNH3	0.924671	0.0091849
L3_5_intra_neurons	RAP1GAP2	0.461535	0.00908189
L3_5_intra_neurons	VPS13D	0.512215	0.00894396
L3_5_intra_neurons	ATG12	1.27621	0.00875171
L3_5_intra_neurons	CAMK2A	0.409425	0.00867955
L3_5_intra_neurons	RASAL2	0.294438	0.00827685
L3_5_intra_neurons	SCN2A	0.335154	0.00807652
L3_5_intra_neurons	NIM1K	0.888839	0.00803672
L3_5_intra_neurons	MEF2C-AS1	0.586545	0.00799009
L3_5_intra_neurons	CACNG2	0.717218	0.00791514
L3_5_intra_neurons	SAMD8	1.09567	0.00790347
L3_5_intra_neurons	KCND3	0.493037	0.00785641
L3_5_intra_neurons	PTPRU	1.56617	0.00783397
L3_5_intra_neurons	GLIS1	0.964341	0.00781982
L3_5_intra_neurons	LINC02224	1.24102	0.00781137
L3_5_intra_neurons	RPS6KC1	0.37053	0.00771894
L3_5_intra_neurons	CLIP1	0.498104	0.00760439
L3_5_intra_neurons	MPHOSPH9	0.666681	0.00740562
L3_5_intra_neurons	LINC01197	0.754746	0.00722238
L3_5_intra_neurons	MIR29B2CHG	0.678946	0.00710633
L3_5_intra_neurons	FBXO46	1.77009	0.00708709
L3_5_intra_neurons	CABP1	0.395566	0.00695642
L3_5_intra_neurons	MCTP2	1.96774	0.00685463
L3_5_intra_neurons	KIF3C	0.813849	0.00685237
L3_5_intra_neurons	LNX1	0.626892	0.0065253
L3_5_intra_neurons	ZFP41	2.12128	0.00647052
L3_5_intra_neurons	ING5	1.33971	0.00630659
L3_5_intra_neurons	LINC02254	0.752521	0.00617671
L3_5_intra_neurons	CORO2B	0.765944	0.00617098
L3_5_intra_neurons	SRPK1	0.887694	0.00596049
L3_5_intra_neurons	ZBTB46	0.833884	0.00591973
L3_5_intra_neurons	EXT1	0.513219	0.0058065
L3_5_intra_neurons	TAPT1-AS1	0.759422	0.00575752
L3_5_intra_neurons	STIM1	0.816851	0.00569855
L3_5_intra_neurons	ZMIZ1	1.08673	0.00568102
L3_5_intra_neurons	RNF144A	0.430785	0.00546643
L3_5_intra_neurons	ZMYND8	0.44088	0.00540482
L3_5_intra_neurons	BBOX1-AS1	1.91775	0.00527423
L3_5_intra_neurons	RERE	0.369556	0.00496883
L3_5_intra_neurons	DDX27	1.26494	0.00491037
L3_5_intra_neurons	SRGAP3	0.366835	0.00472602
L3_5_intra_neurons	UBE2G2	0.928857	0.00460272
L3_5_intra_neurons	NOL4L	0.890545	0.00450897
L3_5_intra_neurons	NKAIN2	0.275685	0.00450872
L3_5_intra_neurons	LINC02853	1.75475	0.00449528
L3_5_intra_neurons	ACTB	-2.01157	0.00448643
L3_5_intra_neurons	WDR66	1.52664	0.00434648
L3_5_intra_neurons	GRIK5	0.959228	0.00429021
L3_5_intra_neurons	AL008633.1	0.204817	0.00424437
L3_5_intra_neurons	DPF1	1.40181	0.00421057
L3_5_intra_neurons	SLC39A11	0.633295	0.00415845
L3_5_intra_neurons	POSTN	2.25373	0.00406409
L3_5_intra_neurons	SOGA3	0.942818	0.00406006
L3_5_intra_neurons	ZNF808	2.91002	0.0039516
L3_5_intra_neurons	BCL11B	0.944407	0.00376268
L3_5_intra_neurons	MYO1D	0.455143	0.00375603
L3_5_intra_neurons	TRA2A	0.780741	0.00367964
L3_5_intra_neurons	DCLK1	0.288741	0.00345466
L3_5_intra_neurons	RASGRP1	1.05861	0.00340698
L3_5_intra_neurons	KIAA1549L	0.374749	0.00337653
L3_5_intra_neurons	SMIM12	1.39273	0.00332239
L3_5_intra_neurons	AC002070.1	1.01778	0.00329051
L3_5_intra_neurons	AC019211.1	0.473205	0.00302539
L3_5_intra_neurons	ADAMTS3	0.866337	0.00302078
L3_5_intra_neurons	PPP1R26-AS1	1.25064	0.0029431
L3_5_intra_neurons	SNTB2	0.672619	0.00292286
L3_5_intra_neurons	CDC40	0.870999	0.00289735
[truncated: 3,244 more rows]

## Sheet: DEGs TDPA-C9 vs CTRL
Cell cluster	Gene	Avg log2FC	Adjusted p-value
Astrocytes	PARN	-0.619681	0.0497866
Astrocytes	AC245187.2	-1.46154	0.049774
Astrocytes	FAM171A2	-1.93813	0.0493927
Astrocytes	LINC02774	-1.86364	0.0492131
Astrocytes	MBOAT2	-0.412246	0.0491472
Astrocytes	FGFR2	-0.273799	0.0489858
Astrocytes	DZIP1	-0.532431	0.0487845
Astrocytes	VASH1-AS1	-2.65861	0.0483845
Astrocytes	FOXJ3	-0.616915	0.048004
Astrocytes	GRAMD2B	-0.189652	0.0479974
Astrocytes	SOS2	-0.524195	0.047915
Astrocytes	HSPE1	1.34376	0.0479137
Astrocytes	MYEF2	-0.647175	0.0475824
Astrocytes	ZNF404	-1.82169	0.0473456
Astrocytes	CHRDL1	-0.830729	0.0470215
Astrocytes	ERICH6-AS1	-1.62438	0.0469114
Astrocytes	AC074286.1	-1.91284	0.0467549
Astrocytes	ARHGEF26	-0.307299	0.0465634
Astrocytes	AC063919.1	-4.02945	0.0465319
Astrocytes	LRRC4C	-0.238781	0.0464527
Astrocytes	CDRT4	-0.498065	0.0464367
Astrocytes	DEF8	-0.917604	0.0460138
Astrocytes	ITPKC	-0.833947	0.0457847
Astrocytes	HHLA3	-1.47674	0.0456079
Astrocytes	IDH2-DT	-0.641091	0.0455221
Astrocytes	ZNF438	-0.340448	0.0454185
Astrocytes	SREBF2	-0.252401	0.0451313
Astrocytes	WBP2	-0.779869	0.0450168
Astrocytes	RFC1	-0.666267	0.0449779
Astrocytes	PHF14	-0.377291	0.044833
Astrocytes	AL606923.2	-1.47751	0.0447499
Astrocytes	MTMR3	-0.406529	0.0444449
Astrocytes	LINC02196	-1.67837	0.0438594
Astrocytes	L2HGDH	-0.989168	0.0436909
Astrocytes	CUL4A	-0.446754	0.0431368
Astrocytes	FAN1	-0.821689	0.0427951
Astrocytes	LRRC45	-2.62263	0.0426055
Astrocytes	FBXL7	-0.20137	0.0417765
Astrocytes	SLC9A9	-0.234071	0.0414156
Astrocytes	CAPN1	-1.28741	0.040696
Astrocytes	DTD2	-1.31633	0.0404877
Astrocytes	NCOA1	-0.201486	0.0404321
Astrocytes	TAB1	-0.737062	0.0397287
Astrocytes	DPP8	-0.40831	0.0397068
Astrocytes	NALCN	-0.516834	0.0396792
Astrocytes	RNPEPL1	-1.40867	0.0394339
Astrocytes	NRF1	-0.273115	0.0390235
Astrocytes	TTLL4	-1.07209	0.0387655
Astrocytes	DNAJB2	-0.651665	0.0387104
Astrocytes	KLHL20	-0.771868	0.0386297
Astrocytes	HCN1	0.985392	0.0385413
Astrocytes	SUCLG2-AS1	-0.4618	0.0385001
Astrocytes	EEF1AKMT1	-1.2653	0.0383965
Astrocytes	STEAP2-AS1	-1.25758	0.0383515
Astrocytes	LFNG	-1.15112	0.0379047
Astrocytes	ARFRP1	-1.54998	0.0378618
Astrocytes	JAKMIP2	-0.322601	0.0378545
Astrocytes	RNF31	-1.25232	0.0377245
Astrocytes	ZNF710-AS1	-1.81855	0.0373841
Astrocytes	KTN1	-0.492823	0.0371294
Astrocytes	NIN	-0.441085	0.0371291
Astrocytes	AL356419.1	-2.00708	0.0370093
Astrocytes	DIO2	-0.659351	0.0365371
Astrocytes	ST5	-0.441332	0.0363239
Astrocytes	MIR4713HG	-2.47305	0.0362877
Astrocytes	SAPCD1	-4.63352	0.0362132
Astrocytes	KCTD3	-0.661651	0.0362072
Astrocytes	RPL18	-1.40728	0.0359746
Astrocytes	MAMLD1	-0.523093	0.0358927
Astrocytes	IL1R1	-1.33496	0.0356047
Astrocytes	C21orf62-AS1	-0.446558	0.0355449
Astrocytes	ADAMTSL3	0.87654	0.0354065
Astrocytes	COQ9	-0.803994	0.0349711
Astrocytes	TMEM129	-1.7641	0.0348439
Astrocytes	LINC02666	-0.93979	0.0341633
Astrocytes	AC005670.3	-0.444703	0.0341087
Astrocytes	FRMD5	0.414988	0.0340611
Astrocytes	AC021086.1	-1.49662	0.0340519
Astrocytes	OPLAH	-1.9161	0.0339443
Astrocytes	ECPAS	-0.342869	0.0334774
Astrocytes	FOXG1	-0.651764	0.0333648
Astrocytes	RBM5	-0.429385	0.0325078
Astrocytes	RPL23A	-1.17567	0.0323511
Astrocytes	BTF3L4	-0.977712	0.0321524
Astrocytes	GABRG1	-0.537061	0.0318615
Astrocytes	ZNF493	-0.779869	0.0317714
Astrocytes	ZBTB8A	-1.25129	0.0316021
Astrocytes	ANKRD9	-0.924456	0.0314544
Astrocytes	TECPR2	-0.427654	0.030909
Astrocytes	INTS6L	-1.26878	0.0308151
Astrocytes	RPRD2	-0.333439	0.0307442
Astrocytes	TRIQK	-1.11306	0.0304005
Astrocytes	ZIC1	-0.48849	0.0303061
Astrocytes	PDPR	-0.842448	0.0300658
Astrocytes	AL359715.1	-1.1726	0.0298783
Astrocytes	RANBP3L	-0.141245	0.0296921
Astrocytes	CD109	-0.762444	0.0292816
Astrocytes	ANO6	-0.532431	0.0292697
Astrocytes	KIAA0895L	-1.02471	0.0291956
Astrocytes	SREK1	-0.510745	0.0286975
Astrocytes	ACADM	-0.866717	0.0286287
Astrocytes	OGFRL1	-0.465443	0.0284265
Astrocytes	LAS1L	-1.51335	0.0283927
Astrocytes	BICRAL	-0.42652	0.0282556
Astrocytes	ITPA	-1.30964	0.0282005
Astrocytes	PKN2	-0.395371	0.0281027
Astrocytes	POLR3A	-0.868912	0.0280269
Astrocytes	KMT5B	-0.521178	0.0279718
Astrocytes	IQCH	-0.926158	0.0277427
Astrocytes	RAB4B	-0.770507	0.0277302
Astrocytes	LAMA3	-1.18855	0.0274272
Astrocytes	AC002072.1	-1.47048	0.0272946
Astrocytes	DCLRE1C	-1.03195	0.0272676
Astrocytes	C5	-1.13282	0.0272599
Astrocytes	PFKP	0.638538	0.0267889
Astrocytes	GP1BB	-2.22689	0.0266898
Astrocytes	AP006261.1	-3.29248	0.0265386
Astrocytes	LRRC75A	-1.16546	0.026419
Astrocytes	BABAM2	-0.316934	0.0261565
Astrocytes	OGA	-0.30467	0.0260527
Astrocytes	PFKL	-0.60598	0.0258877
Astrocytes	PHKG1	-0.975502	0.0257845
Astrocytes	TMEFF2	1.14366	0.0257761
Astrocytes	TTC17	-0.344608	0.0256696
Astrocytes	MIR2052HG	-0.81583	0.025668
Astrocytes	GSAP	-0.970552	0.0255665
Astrocytes	AC005753.2	-2.53243	0.0255279
Astrocytes	KIN	-1.11141	0.025317
Astrocytes	ZFYVE16	-0.412922	0.0251559
Astrocytes	FZD4-DT	-1.3605	0.0251343
Astrocytes	FAM156A	-1.0822	0.0250992
Astrocytes	PTAR1	-0.421019	0.0250622
Astrocytes	C1R	-1.36648	0.024965
Astrocytes	WASF3	-0.370419	0.0249054
Astrocytes	APP	0.755586	0.0248308
Astrocytes	NLGN3	-0.928117	0.024559
Astrocytes	COL9A2	-1.29043	0.0245361
Astrocytes	ATL2	-0.540433	0.0244577
Astrocytes	SLC24A3	-0.360205	0.024314
Astrocytes	CCT6B	-1.49662	0.0241413
Astrocytes	NFRKB	-1.28125	0.024014
Astrocytes	COL11A1	-0.644882	0.0239309
Astrocytes	FGF2	-0.377868	0.0238716
Astrocytes	AP1B1	-0.699007	0.0237394
Astrocytes	ANKRD65	-4.02945	0.0235853
Astrocytes	PAXBP1-AS1	-1.4787	0.02357
Astrocytes	AL450384.2	-1.48513	0.0234551
Astrocytes	SENP1	-0.951693	0.0233579
Astrocytes	AC005562.1	-0.837579	0.0232924
Astrocytes	TECPR1	-0.926158	0.0232322
Astrocytes	REX1BD	-1.53243	0.023169
Astrocytes	IDI2-AS1	-1.14135	0.0231016
Astrocytes	AL590705.1	-1.58995	0.0230848
Astrocytes	CTSH	-0.817541	0.0228292
Astrocytes	THOC2	-0.570014	0.0226069
Astrocytes	CHKA	-0.330644	0.0225601
Astrocytes	CTIF	-0.285209	0.0224692
Astrocytes	FADS2	-0.448221	0.0224066
Astrocytes	GLE1	-1.21566	0.0223745
Astrocytes	AP003025.1	-1.74816	0.0223385
Astrocytes	TNK2	-0.723091	0.0223348
Astrocytes	GAS2L1	-0.963566	0.022216
Astrocytes	RAD51B	-0.341071	0.0221246
Astrocytes	PANTR1	-0.257499	0.0221055
Astrocytes	AC078785.1	-1.21382	0.0218716
Astrocytes	AUP1	-1.11141	0.0217985
Astrocytes	PUDP	-0.803994	0.021537
Astrocytes	FGFRL1	-1.51487	0.0214739
Astrocytes	ITGA6	-0.381588	0.0213559
Astrocytes	NPIPB15	-1.87102	0.0211293
Astrocytes	PPM1K	-0.422116	0.0209972
Astrocytes	CAPS2	-0.505117	0.0207821
Astrocytes	EEA1	-0.543592	0.0207778
Astrocytes	DAB1	0.801741	0.0207725
Astrocytes	ANAPC2	-2.07009	0.0206372
Astrocytes	AC010226.1	-2.07747	0.0205945
Astrocytes	MOGAT1	-1.32901	0.0204949
Astrocytes	UVSSA	-1.10644	0.0204397
Astrocytes	MPZL1	-0.793248	0.0204252
Astrocytes	ELP4	-0.361611	0.0203538
Astrocytes	SHC1	-2.20871	0.0203013
Astrocytes	AC246817.2	-1.7641	0.0202773
Astrocytes	ZNF107	-1.29813	0.0202113
Astrocytes	LINC01358	-1.8088	0.0199971
Astrocytes	DOP1A	-0.552343	0.0199531
Astrocytes	VPS35L	-0.44972	0.0199332
Astrocytes	TMX3	-0.957496	0.0197849
Astrocytes	IMMP1L	-0.862493	0.0196926
Astrocytes	AC055874.1	-1.64339	0.0196316
Astrocytes	LINC01080	-1.65861	0.0195915
Astrocytes	SGO2	-1.44292	0.0195832
Astrocytes	PLCD1	-1.17815	0.0193859
Astrocytes	IFNAR2	-0.674216	0.0189999
Astrocytes	SNX32	-0.620968	0.0188888
Astrocytes	GPBP1L1	-0.518856	0.0187747
Astrocytes	EFR3B	-0.30561	0.0186953
Astrocytes	SLC35C2	-0.873255	0.0186766
Astrocytes	PURG	-0.615888	0.0184998
Astrocytes	FGF9	-1.72119	0.018342
Astrocytes	AC099791.2	-4.97055	0.0182778
Astrocytes	AL122035.1	-0.940179	0.0181383
Astrocytes	DBF4B	-0.976477	0.0179689
Astrocytes	S100PBP	-0.690444	0.0178091
Astrocytes	SNX21	-1.07747	0.0178038
Astrocytes	PEX2	-1.01994	0.0177546
Astrocytes	ZNF354C	-1.38559	0.0177101
Astrocytes	FBXO22	-0.945678	0.0175759
Astrocytes	PTDSS2	-1.03375	0.0175687
Astrocytes	LINC00894	-0.458927	0.0174537
Astrocytes	ARPP21	0.848422	0.0173125
Astrocytes	ZNF862	-0.861618	0.0172273
Astrocytes	RO60	-1.04759	0.0172052
Astrocytes	BRINP3	-0.272717	0.0171701
Astrocytes	DTNBP1	-0.617463	0.0169916
Astrocytes	LINC01004	-0.473053	0.0168728
Astrocytes	ZNF268	-1.52309	0.0168114
Astrocytes	MAGI3	-0.439361	0.0165853
Astrocytes	MKNK1	-0.714538	0.016577
Astrocytes	TMEM232	-0.288628	0.0165628
Astrocytes	PKIA	-0.537109	0.0165227
Astrocytes	ZNF462	-0.439095	0.0164761
Astrocytes	LINC00658	-2.19294	0.0163981
Astrocytes	DDX50	-1.02634	0.0162502
Astrocytes	ADCYAP1R1	-0.61602	0.0162298
Astrocytes	FGD6	-0.38559	0.0161194
Astrocytes	NPL	-0.255282	0.0160954
Astrocytes	CAPZA1	-0.647428	0.015935
Astrocytes	CDC34	-1.72001	0.0158771
Astrocytes	NFATC2IP	-0.834897	0.0156221
Astrocytes	LINC00391	-0.941288	0.0156082
Astrocytes	TMEM248	-0.891943	0.0155111
Astrocytes	GPALPP1	-0.821092	0.0154018
Astrocytes	RTN1	0.959861	0.0153403
Astrocytes	SMARCAD1	-0.772058	0.015307
Astrocytes	CSNK1E	-0.586637	0.015187
Astrocytes	AC003991.1	1.42177	0.0150195
Astrocytes	ATP2B4	-0.249051	0.015015
Astrocytes	NRBP2	-0.78486	0.0149458
Astrocytes	ATF6B	-0.809189	0.0148556
Astrocytes	AC023632.2	-1.67837	0.0148447
Astrocytes	MRPS9	-0.942807	0.0148071
Astrocytes	RALGPS1	-0.398414	0.0146961
Astrocytes	ADGRL2	0.910166	0.0145632
Astrocytes	FPGT	-0.988254	0.0144114
Astrocytes	KIAA2026	-0.506036	0.0143645
Astrocytes	GJB6	-1.01119	0.0143426
Astrocytes	SFPQ	-0.396437	0.0142241
Astrocytes	LINC00884	-1.50489	0.0141901
Astrocytes	ABHD17C	-1.05843	0.014187
Astrocytes	SLC12A6	-0.794553	0.014061
Astrocytes	CACNB1	-1.16088	0.0137989
Astrocytes	ADARB2	-0.534681	0.0137294
Astrocytes	CCS	-0.784997	0.013683
Astrocytes	TMUB2	-1.44613	0.0136313
Astrocytes	WNK3	-1.02449	0.0136307
Astrocytes	RADIL	-0.988254	0.0134805
Astrocytes	FADS1	-0.812123	0.0134457
Astrocytes	AC073343.2	-1.66938	0.0133623
Astrocytes	MVP	-0.862493	0.0132764
Astrocytes	GLI4	-1.76892	0.0130912
Astrocytes	GBA2	-0.934929	0.0130476
Astrocytes	IGFN1	-3.01786	0.0130428
Astrocytes	ZNF334	-0.80723	0.0129945
Astrocytes	AC021752.1	-0.951187	0.0128657
Astrocytes	ERBB2	-1.27142	0.0128062
Astrocytes	DHRS4-AS1	-1.27394	0.0128057
Astrocytes	ABCA7	-1.13561	0.0128009
Astrocytes	RBM10	-0.721772	0.0125774
Astrocytes	PUS7L	-0.993822	0.0125177
Astrocytes	HPN	-1.43139	0.0124577
Astrocytes	MIR3936HG	-0.377896	0.0124463
Astrocytes	TRIP12	-0.38559	0.0124266
Astrocytes	ADRA1A	-0.427786	0.0123923
Astrocytes	UGP2	-0.50543	0.012392
Astrocytes	FRMD4A	0.44415	0.012346
Astrocytes	RPL34-AS1	-0.938844	0.012334
Astrocytes	ZCCHC17	-0.997025	0.0122928
Astrocytes	RETREG1	1.03364	0.0122407
Astrocytes	CPSF7	-0.672061	0.0121973
Astrocytes	CFAP44	-0.714012	0.0121793
Astrocytes	AL022341.2	-3.32419	0.0121029
Astrocytes	KLF7	-0.396673	0.0120474
Astrocytes	GOLGA1	-0.803994	0.0118479
Astrocytes	BCAT2	-0.49832	0.0117655
Astrocytes	FAM149A	-1.97055	0.0117609
Astrocytes	RUFY1	-0.657887	0.01175
Astrocytes	RREB1	-0.488105	0.0116868
Astrocytes	CYREN	-1.08603	0.0116035
Astrocytes	SYT9	-0.701736	0.0115749
Astrocytes	ZNF670	-1.41206	0.0115409
Astrocytes	SPSB3	-1.52761	0.0114597
Astrocytes	AC107032.2	-1.27597	0.0114275
Astrocytes	DOCK3	-0.153829	0.0113945
Astrocytes	NCKAP5	-0.233809	0.0112542
Astrocytes	HMGXB4	-0.700226	0.0111532
Astrocytes	AC138123.1	-1.94949	0.0109594
Astrocytes	SLC3A2	-0.654407	0.0109371
Astrocytes	PCBD2	-0.777358	0.0108278
Astrocytes	DCAKD	-0.536415	0.0107121
Astrocytes	EIF3B	-1.04126	0.0106661
Astrocytes	MFSD10	-1.74816	0.0106404
Astrocytes	TRIM8	-0.668762	0.010628
Astrocytes	ACTA2	-2.31159	0.0105105
Astrocytes	AC027279.1	-1.14809	0.0104291
Astrocytes	IQCG	-0.932078	0.0101538
Astrocytes	TMEM87A	-0.700286	0.0101513
Astrocytes	TRMU	-1.23749	0.010093
Astrocytes	CD2AP	-0.938131	0.0100482
Astrocytes	ACCS	-1.572	0.00980072
Astrocytes	KIFC2	-0.77332	0.0097741
Astrocytes	PUF60	-1.70752	0.00974778
Astrocytes	AC105052.4	-1.30313	0.0096795
Astrocytes	ASAP2	-0.272112	0.0096227
Astrocytes	AC036214.1	-0.903197	0.00961928
Astrocytes	HSPH1	1.34731	0.00958002
Astrocytes	BCL9	-0.727696	0.00954483
Astrocytes	SNX24	-0.700463	0.00940501
Astrocytes	ABCB9	-0.72608	0.00939198
Astrocytes	YTHDF1	-1.09724	0.00936456
Astrocytes	SPATA20	-1.55551	0.00912665
Astrocytes	CPNE8	-0.557651	0.00911157
Astrocytes	HAGH	-0.550838	0.00910453
Astrocytes	AUTS2	0.255307	0.0090945
Astrocytes	SEMA3A	-0.670429	0.00906077
Astrocytes	CLSTN2	1.13736	0.0090372
Astrocytes	PNCK	-1.06677	0.00901841
Astrocytes	DTWD2	-0.950653	0.00900558
Astrocytes	TTPA	-1.05072	0.00899683
Astrocytes	VSIR	-0.647257	0.00897085
Astrocytes	TTC7B	-0.451478	0.00887723
Astrocytes	RSAD1	-1.40867	0.00885717
Astrocytes	CDH12	0.930272	0.0088184
Astrocytes	AC104072.1	-2.27312	0.00878711
Astrocytes	REV1	-0.578235	0.00858034
Astrocytes	AASDH	-0.651572	0.00857724
Astrocytes	LIMA1	-1.08133	0.00840284
Astrocytes	ASMTL-AS1	-1.26006	0.00826108
Astrocytes	FAXDC2	-0.490287	0.00809738
Astrocytes	PCDHGA5	-1.54313	0.00809392
Astrocytes	AC073941.1	0.833527	0.00806414
Astrocytes	TAF1	-0.753322	0.00803851
Astrocytes	LINC00923	-1.27636	0.0080382
Astrocytes	WFS1	-0.730549	0.0079957
Astrocytes	SNHG31	-1.84502	0.00794724
Astrocytes	CTH	1.82671	0.00787126
Astrocytes	PTPRG-AS1	-1.62845	0.00779093
Astrocytes	AL353151.2	-0.813684	0.00777527
Astrocytes	ERLIN2	-1.18123	0.00773624
Astrocytes	STN1	-1.79277	0.00762301
Astrocytes	AC092902.4	-0.690069	0.00758819
Astrocytes	METTL6	-0.867123	0.00757434
Astrocytes	MCRIP2	-1.52761	0.00726849
Astrocytes	KIAA1958	-0.388079	0.00725102
Astrocytes	ZER1	-0.473053	0.00721841
Astrocytes	PRPF40A	-0.68515	0.00707438
Astrocytes	PLXNA2	-0.253242	0.00706837
Astrocytes	C12orf60	-1.61507	0.00699928
Astrocytes	INHA	-2.55551	0.00698905
Astrocytes	PAH	-2.60798	0.00695807
Astrocytes	AC026316.5	-1.14564	0.0069269
Astrocytes	TAB2	-0.39584	0.00691674
Astrocytes	PGBD1	-1.36596	0.00688442
Astrocytes	ZNF326	-0.736277	0.00688002
Astrocytes	WDR70	-0.382569	0.00686552
Astrocytes	SCLY	-0.833049	0.00684413
Astrocytes	GPR156	-1.42212	0.00683363
Astrocytes	SENP7	-0.61554	0.00676
Astrocytes	TF	1.00398	0.00655504
Astrocytes	UBE3A	-0.519388	0.00655235
Astrocytes	AC007038.1	-1.52695	0.00645914
Astrocytes	MEAF6	-1.15697	0.00643032
Astrocytes	TPK1	-0.629695	0.00637061
Astrocytes	TYW5	-1.25232	0.00633373
Astrocytes	ARHGAP32	-0.238081	0.00630137
Astrocytes	KCNMA1	0.378221	0.00624934
Astrocytes	ASAP3	-0.559484	0.00619669
Astrocytes	AC092944.1	-0.709788	0.00616716
Astrocytes	NSUN2	-1.30153	0.00615701
Astrocytes	CHST10	-1.168	0.00613637
Astrocytes	LRPPRC	-0.750001	0.00613192
Astrocytes	LRRC14	-3.65861	0.00612639
Astrocytes	COA1	-0.657669	0.00611663
Astrocytes	SCAF11	-0.447154	0.00599172
Astrocytes	UNC5D	0.802037	0.00599086
Astrocytes	AC024257.3	-1.91902	0.00596913
Astrocytes	CDC42EP4	-0.639907	0.00592703
Astrocytes	BCAR3	-0.347551	0.00588983
Astrocytes	BAALC-AS2	-2.07009	0.00588234
Astrocytes	ETNPPL	-0.169734	0.0058805
Astrocytes	FAM66A	-2.02031	0.00585081
Astrocytes	AC105942.1	-1.06706	0.00584643
Astrocytes	TTYH3	-0.836574	0.00582936
Astrocytes	INTS2	-1.09481	0.00570227
Astrocytes	PCF11	-0.859521	0.00569777
Astrocytes	ZNF626	-0.98632	0.00569308
Astrocytes	ZBTB48	-2.35242	0.00567542
Astrocytes	UBXN11	-2.35242	0.00567542
Astrocytes	COG4	-0.850713	0.00561003
Astrocytes	SCFD2	-0.551723	0.00559742
Astrocytes	PARP10	-1.28605	0.00559671
Astrocytes	BICD1	-0.246641	0.00558676
Astrocytes	C20orf203	-2.55551	0.00548354
Astrocytes	SUCLG2	-0.509248	0.00547254
Astrocytes	MCC	-0.379295	0.00546537
Astrocytes	SMARCE1	-1.18945	0.00543522
Astrocytes	PARP9	-0.884823	0.00536657
Astrocytes	TMEM41B	-0.812123	0.00533451
Astrocytes	PBRM1	-0.408007	0.00533146
Astrocytes	SHC2	-0.860128	0.00531206
Astrocytes	ECI2	-1.40308	0.0053
Astrocytes	SCRIB	-1.44292	0.00529456
Astrocytes	ATRX	-0.38148	0.00527641
Astrocytes	ZSCAN30	-1.09608	0.00526926
Astrocytes	MRPS21	-1.11739	0.00523879
Astrocytes	BTD	-0.720659	0.00516978
Astrocytes	ABHD18	-0.595675	0.0051539
Astrocytes	MKRN3	-0.663498	0.00514913
Astrocytes	PTPN14	-0.861689	0.00513374
Astrocytes	HGS	-1.51945	0.00508594
Astrocytes	NEMF	-0.494114	0.0049225
Astrocytes	NKAIN3-IT1	-1.77463	0.00488089
Astrocytes	AHNAK	-0.409145	0.00487715
Astrocytes	NSUN5	-2.1018	0.00486606
Astrocytes	PILRB	-0.742382	0.00480007
Astrocytes	RPS4Y1	-1.09454	0.00476919
Astrocytes	AC004951.1	-0.997929	0.00472264
Astrocytes	INTS11	-1.19294	0.00471336
Astrocytes	RNF213-AS1	-0.742382	0.00460489
Astrocytes	ASCC2	-1.00962	0.00450525
Astrocytes	LONP2	-0.33155	0.00450195
Astrocytes	UBXN6	-1.80063	0.00442609
Astrocytes	AL359644.1	-1.8088	0.00442421
Astrocytes	STIM2	-0.463193	0.00438327
Astrocytes	SLIT2	1.42525	0.00437766
Astrocytes	RXRG	-1.27666	0.00436795
Astrocytes	AL110114.1	-0.80723	0.00435265
Astrocytes	RUFY3	-0.255019	0.0043478
Astrocytes	ST18	0.866917	0.00432573
Astrocytes	AC009061.2	-0.501556	0.00431801
Astrocytes	AC097518.2	-0.538005	0.00428764
Astrocytes	COPE	-1.18396	0.00425902
Astrocytes	AP3B2	-0.938131	0.0042174
Astrocytes	NMRK1	-1.54998	0.00421453
Astrocytes	GAREM1	-0.30363	0.00419834
Astrocytes	ILK	-1.19714	0.00417656
Astrocytes	TTC38	-1.07049	0.00417575
Astrocytes	MED12L	-0.277362	0.00414428
Astrocytes	ZRANB1	-0.675886	0.00413871
Astrocytes	AC073529.1	-1.21848	0.00413206
Astrocytes	JUNB	1.40373	0.00398091
Astrocytes	SOX9	-0.714471	0.00397437
Astrocytes	ENTPD3-AS1	-0.687913	0.0039717
Astrocytes	DDX58	-1.02302	0.00393359
Astrocytes	ANKRD29	-0.86648	0.0038881
Astrocytes	MAPT	0.626654	0.00387191
Astrocytes	LRP4	-0.355216	0.00377175
Astrocytes	LINC01551	-1.06583	0.00376454
Astrocytes	DHX36	-0.652023	0.00374669
Astrocytes	ACOT9	-1.0684	0.00374452
Astrocytes	TMEM222	-1.64339	0.00366919
Astrocytes	UNC79	-0.565296	0.00365959
Astrocytes	PRRC2A	-0.95848	0.00364359
Astrocytes	DSCAML1	0.842077	0.00363959
Astrocytes	ABTB1	-2.0003	0.00362305
Astrocytes	SLC36A4	-0.838557	0.00361772
Astrocytes	FAM133B	-0.583529	0.00361747
Astrocytes	CRIPAK	-1.97055	0.00361652
Astrocytes	CBX7	-1.19958	0.00361406
Astrocytes	ZSCAN16-AS1	-1.00618	0.00358736
Astrocytes	DSTYK	-0.73204	0.00356872
Astrocytes	AP003025.2	-1.60798	0.00356015
Astrocytes	ATPAF1	-0.836251	0.00354756
Astrocytes	MSL1	-1.05736	0.00354754
Astrocytes	MYL9	-3.88809	0.00349955
Astrocytes	RNF8	-1.18277	0.00349858
Astrocytes	SLC5A3	1.14143	0.00348392
Astrocytes	PLXNB2	-0.913521	0.00343908
Astrocytes	AAGAB	-1.05602	0.00342144
Astrocytes	NMNAT3	-1.08887	0.0033852
Astrocytes	PIGL	-0.639084	0.00337529
Astrocytes	MXD4	-0.764877	0.00333411
Astrocytes	AC079848.2	-1.34642	0.00326817
Astrocytes	NSD3	-0.452704	0.00326583
Astrocytes	PPP1R16A	-1.45959	0.00325924
Astrocytes	ZNF692	-1.19632	0.00324997
Astrocytes	CD44	0.794116	0.00313695
Astrocytes	MAML2	0.401423	0.00308893
Astrocytes	BDP1	-0.44699	0.00308092
Astrocytes	KIAA0586	-0.810475	0.0030786
Astrocytes	ZSWIM8	-0.745765	0.00305911
Astrocytes	TELO2	-1.56616	0.00305851
Astrocytes	IPP	-1.47305	0.00305174
Astrocytes	MTM1	-0.558655	0.00303081
Astrocytes	GLDC	-0.993272	0.00302866
Astrocytes	LIME1	-1.29248	0.00301756
Astrocytes	SEPTIN4	-1.3605	0.00295794
Astrocytes	OSGEP	-0.922189	0.00292396
Astrocytes	ZNF846	-0.808801	0.00290083
Astrocytes	LAMA5	-1.07439	0.00288664
Astrocytes	LETM2	-1.88309	0.00281706
Astrocytes	HDHD5-AS1	-1.42212	0.00278709
Astrocytes	EEF1D	-0.657395	0.00276885
Astrocytes	FAM185A	-1.22513	0.0027638
Astrocytes	MYT1L	1.01566	0.00275387
Astrocytes	TAF3	-0.735922	0.00270537
Astrocytes	CALD1	-0.731545	0.00270405
Astrocytes	ZKSCAN1	-0.489094	0.00268374
Astrocytes	MOV10	-1.07049	0.00266149
Astrocytes	BLZF1	-1.05697	0.00261258
Astrocytes	TRANK1	-1.13766	0.00260416
Astrocytes	LCN12	-1.38559	0.0025812
Astrocytes	KNDC1	-0.597094	0.00254158
Astrocytes	SLC4A5	-0.890513	0.0025304
Astrocytes	STPG2	-0.821039	0.00251197
Astrocytes	TBC1D24	-1.18529	0.00249361
Astrocytes	AL137025.1	-1.36697	0.00249183
Astrocytes	LMO3	-0.350507	0.00248901
Astrocytes	IRAK1BP1	-0.665276	0.0024886
Astrocytes	PLIN5	-0.40669	0.00245376
Astrocytes	ZNF234	-2.38559	0.00244504
Astrocytes	RPAP2	-0.517585	0.00242692
Astrocytes	ANKS3	-1.00789	0.00240857
Astrocytes	ABI1	-0.329862	0.00238073
Astrocytes	PTPN13	-0.274717	0.00234781
Astrocytes	JPX	-0.484586	0.00234568
Astrocytes	CARMIL1	-0.240011	0.00234131
Astrocytes	LINC02614	-0.909152	0.00232795
Astrocytes	BIRC6	-0.339296	0.00231851
Astrocytes	TUBGCP6	-1.27666	0.0022761
Astrocytes	CNPY2	-1.20273	0.00226319
Astrocytes	ZNF521	-0.430944	0.002263
Astrocytes	GPT2	-0.396356	0.00225602
Astrocytes	AC113414.1	-0.811855	0.00225498
Astrocytes	ZMIZ2	-1.04941	0.00224098
Astrocytes	MSH3	-0.655534	0.00220443
Astrocytes	GPC4	-0.790211	0.00219028
Astrocytes	ITM2C	-1.05736	0.00218996
Astrocytes	NOL8	-1.25314	0.00218022
Astrocytes	ZNF720	-1.12256	0.00215686
Astrocytes	MAPK8IP3	-0.558057	0.0021454
Astrocytes	NEO1	-0.217122	0.00213885
Astrocytes	SSPN	-0.936832	0.00212345
Astrocytes	RSPH3	-1.08472	0.00211322
Astrocytes	AC010198.1	-1.99702	0.00207575
Astrocytes	VPS50	-0.699699	0.00206809
Astrocytes	CHD4	-0.617908	0.00206679
Astrocytes	ENSA	-0.26269	0.00206249
Astrocytes	RABEPK	-1.15112	0.00204462
Astrocytes	FAM76A	-1.56779	0.00198271
Astrocytes	CLDN12	-0.904618	0.00198117
Astrocytes	ZNF768	-2.03767	0.00198116
Astrocytes	PEX3	-0.981693	0.00194669
Astrocytes	ZNF682	-2.25066	0.00193012
Astrocytes	PRPF3	-0.743142	0.0019186
Astrocytes	AC025171.1	-1.61386	0.00190449
Astrocytes	LAMB2	-1.46359	0.00190191
Astrocytes	MELTF-AS1	-1.73136	0.00189862
Astrocytes	CCDC82	-0.904057	0.00189206
Astrocytes	ZSWIM5	-0.370973	0.00179114
Astrocytes	AP3S2	-0.655478	0.00178045
Astrocytes	HERC2	-0.436815	0.00176497
Astrocytes	SLC38A10	-1.0465	0.00176086
Astrocytes	ZBED5-AS1	-1.69679	0.0017507
Astrocytes	ITGAV	-0.502235	0.00173125
Astrocytes	HAGHL	-1.08421	0.00172587
Astrocytes	AC097515.1	-0.830874	0.00171193
Astrocytes	FERMT2	-0.468504	0.00168958
Astrocytes	EHBP1	-0.388973	0.00167697
Astrocytes	LSS	-0.773194	0.00167559
Astrocytes	GSTO2	-1.37048	0.00165029
Astrocytes	AC009879.4	-0.778505	0.00160215
Astrocytes	LINC00632	0.728533	0.00157346
Astrocytes	AL591686.2	-0.998567	0.00156152
Astrocytes	CREBZF	-0.702198	0.00154839
Astrocytes	ZNF254	-0.550928	0.00153644
Astrocytes	ZNF763	-2.00226	0.00153597
Astrocytes	CNOT10	-0.761558	0.00153205
Astrocytes	MOXD1	-1.00556	0.0015179
Astrocytes	INPPL1	-0.816569	0.00151342
Astrocytes	APOO	-1.08266	0.00150231
Astrocytes	IQCE	-0.774864	0.00150152
Astrocytes	MYBPC1	-0.837717	0.0014967
Astrocytes	CYB5B	-0.594478	0.00149496
Astrocytes	TMEM254-AS1	-1.35388	0.00149268
Astrocytes	RPL36A	-1.57001	0.00145852
Astrocytes	CATSPER2	-0.74618	0.00145328
Astrocytes	TBC1D17	-1.30313	0.00145035
Astrocytes	CEP83	-0.942646	0.00143737
Astrocytes	ASH2L	-1.23087	0.00143683
Astrocytes	ZNF37A	-0.575988	0.00142719
Astrocytes	AC104088.1	-1.13003	0.00140146
Astrocytes	ZNF362	-1.03026	0.00138528
Astrocytes	ZFP90	-0.964452	0.00138469
Astrocytes	PAPPA2	-1.50958	0.00137746
Astrocytes	LINC00106	-0.88809	0.00135634
Astrocytes	TMEM168	-0.996178	0.00133707
Astrocytes	TCERG1	-0.640663	0.00133267
Astrocytes	ATF7IP2	-0.850882	0.0013299
Astrocytes	SLITRK2	-1.08603	0.00129373
Astrocytes	CACHD1	-0.328784	0.00128297
Astrocytes	GAA	-1.35388	0.00128084
Astrocytes	TP53BP2	-0.624162	0.00127976
Astrocytes	TAPBP	-0.74385	0.00127852
Astrocytes	LINC01422	-1.28891	0.0012767
Astrocytes	KLHL7	-0.87252	0.00127363
Astrocytes	CLCN7	-0.960902	0.0012701
Astrocytes	PRXL2A	-0.519568	0.00126013
Astrocytes	TOPORS	-1.42306	0.00125534
Astrocytes	FZD6	-1.69753	0.00124117
Astrocytes	HTRA1	-0.485992	0.00123007
Astrocytes	PHLPP2	-0.788655	0.00121667
Astrocytes	ARHGAP29	-0.818115	0.00116422
Astrocytes	AIG1	-0.421948	0.00115486
Astrocytes	CCDC84	-0.819611	0.00115291
Astrocytes	MEIS1	-0.815403	0.00114443
Astrocytes	AC105916.1	-0.947904	0.00111163
Astrocytes	COPG2	-0.990872	0.00111038
Astrocytes	FLG-AS1	-1.05361	0.00109822
Astrocytes	NAMPT	1.63295	0.00108412
Astrocytes	TMED8	-0.694275	0.00108015
Astrocytes	TP53I13	-2.26006	0.00105305
Astrocytes	RNMT	-0.787404	0.00105281
Astrocytes	UPF3A	-0.646027	0.00105194
Astrocytes	TOGARAM1	-0.631751	0.0010405
Astrocytes	TMEM108	-0.400514	0.00103307
Astrocytes	TXNIP	-1.02399	0.00102116
Astrocytes	TNRC6B	-0.179876	0.00102013
Astrocytes	USP53	-0.791155	0.00098771
Astrocytes	ZNF790	-1.69875	0.000976907
Astrocytes	BAALC-AS1	-0.866717	0.000975384
Astrocytes	SP110	-1.0336	0.000969546
Astrocytes	MAN2C1	-0.981441	0.000961943
Astrocytes	ZNF569	-1.30497	0.000957416
Astrocytes	SSBP4	-1.06597	0.000937675
Astrocytes	LINC01950	-1.82616	0.000925581
Astrocytes	STAT1	-1.31308	0.000922601
Astrocytes	SPRY4-AS1	-0.515408	0.000917226
Astrocytes	CCM2	-0.945017	0.000914709
Astrocytes	ZNF529-AS1	-1.12667	0.000914707
Astrocytes	NSRP1	-0.647536	0.000912254
Astrocytes	MROH8	-1.07978	0.000910744
Astrocytes	SNX14	-0.543611	0.00090962
Astrocytes	LINC00476	-0.639143	0.000904817
Astrocytes	SLC14A1	-0.142043	0.000902686
Astrocytes	AC079781.5	-0.541958	0.000894031
Astrocytes	LINC01094	-0.505884	0.000893629
Astrocytes	PHIP	-0.436902	0.000889359
Astrocytes	XRCC4	-0.996548	0.000884138
Astrocytes	LRRC49	-0.796055	0.00087995
Astrocytes	LINC00278	-1.17914	0.000863669
Astrocytes	KIF16B	-0.58899	0.000853214
Astrocytes	AC097376.3	-0.656551	0.000848896
Astrocytes	ULK3	-1.79367	0.000842972
Astrocytes	AC004594.1	-2.11351	0.000842507
Astrocytes	LDAH	-0.828642	0.00084104
Astrocytes	DNHD1	-0.700632	0.000831007
Astrocytes	NME7	-0.623609	0.000812084
Astrocytes	CRYZL1	-0.518345	0.00080435
Astrocytes	KCNC2	1.28618	0.000803003
Astrocytes	DENND10	-1.36947	0.000798387
Astrocytes	EXOC7	-0.694428	0.000797791
Astrocytes	ZDHHC8	-1.83931	0.000775854
Astrocytes	BTBD8	-0.610882	0.00075579
Astrocytes	MAFF	2.81952	0.000754351
Astrocytes	ZNF43	-1.04941	0.000752559
Astrocytes	TXNRD1	-0.826163	0.000749719
Astrocytes	FASTK	-1.5907	0.000749223
Astrocytes	SPATA1	-1.65238	0.000744647
Astrocytes	NPAS2	0.863839	0.000742121
Astrocytes	OFD1	-0.684303	0.000741674
Astrocytes	HMGN3	-0.653523	0.000736752
Astrocytes	KLKB1	-1.03635	0.000735598
Astrocytes	SCAP	-1.06583	0.000731634
Astrocytes	MHENCR	-2.41534	0.00072791
Astrocytes	AL049828.1	-0.438057	0.000727161
Astrocytes	TMEM132C	-0.417439	0.00072225
Astrocytes	MMS22L	-1.30759	0.000701799
Astrocytes	CEBPD	1.80706	0.000700454
Astrocytes	SLC43A2	-0.926158	0.000686923
Astrocytes	AUH	-0.468765	0.000686393
Astrocytes	ZNF827	-0.519811	0.000675664
Astrocytes	TP53	-0.699481	0.000670188
Astrocytes	TSEN2	-0.751239	0.000668535
Astrocytes	LYN	-0.871017	0.000668145
Astrocytes	TTYH2	-0.673486	0.000666157
Astrocytes	PLCL1	0.873602	0.000661542
Astrocytes	LPAR3	-1.92401	0.000658095
Astrocytes	LINC02021	-1.55065	0.000657673
Astrocytes	CCDC130	-0.990452	0.000647181
Astrocytes	GPD2	-0.46712	0.000645217
Astrocytes	LINC01278	-0.441274	0.000644557
Astrocytes	SETDB1	-1.12635	0.000643358
Astrocytes	VPS51	-1.0451	0.000643332
Astrocytes	NUMA1	-0.651799	0.000641255
Astrocytes	CYBC1	-1.36831	0.000638503
Astrocytes	SLC38A2	1.31769	0.0006373
Astrocytes	DPY19L3	-0.657263	0.000629288
Astrocytes	CGNL1	-0.515123	0.000627006
Astrocytes	DOK5	-0.483565	0.000624255
Astrocytes	YWHAZ	0.9344	0.000618495
Astrocytes	GANC	-0.902381	0.000616872
Astrocytes	COLEC12	-0.431602	0.000611858
Astrocytes	BRD8	-0.884043	0.000608449
Astrocytes	CDK12	-0.651799	0.000605237
Astrocytes	DHTKD1	-0.701923	0.000599586
Astrocytes	KCNN3	-0.30584	0.000581497
Astrocytes	HSCB	-0.790643	0.000576994
Astrocytes	FNBP4	-0.401929	0.000573314
Astrocytes	NTNG2	-0.703072	0.000572459
Astrocytes	GEM	1.31485	0.000571055
Astrocytes	MAOB	-0.658143	0.000562471
Astrocytes	BMP2K	-0.383191	0.000560031
Astrocytes	KIAA1109	-0.326489	0.000544685
Astrocytes	ZBTB43	-0.897652	0.000544419
Astrocytes	ZNRF3	-0.231792	0.000531528
Astrocytes	RFLNA	-1.14698	0.000530316
Astrocytes	NBPF14	-0.900163	0.000523792
Astrocytes	TPD52L2	-1.04068	0.000516154
Astrocytes	ARHGEF11	-0.504597	0.000511777
Astrocytes	GRM5	0.869569	0.000509046
Astrocytes	CEP78	-0.965783	0.000502146
Astrocytes	DGAT1	-1.79367	0.000500929
Astrocytes	AC120193.1	2.05498	0.000488811
Astrocytes	HSD17B7	-1.4173	0.000487492
Astrocytes	KIF1A	-0.503728	0.000486212
Astrocytes	CASC4	-0.381074	0.000476708
Astrocytes	ZNF274	-1.21156	0.000474424
Astrocytes	RGS22	-1.46359	0.000474214
Astrocytes	FGF1	-0.673456	0.000469113
Astrocytes	UFL1	-0.876576	0.000468233
Astrocytes	ZNF727	-2.11351	0.000466822
Astrocytes	CNTRL	-0.793538	0.00045683
Astrocytes	ERCC6	-0.9812	0.000454733
Astrocytes	SDCCAG8	-0.426289	0.000449476
Astrocytes	NEK11	-0.585228	0.00044587
Astrocytes	MCEE	-1.67932	0.000445158
Astrocytes	ZNF783	-1.26428	0.000442477
Astrocytes	HESX1	-2.28371	0.000440667
Astrocytes	AKAP1	-0.98632	0.000434777
Astrocytes	CBR4	-0.695399	0.000429247
Astrocytes	IFT122	-0.795352	0.000425652
Astrocytes	SETX	-0.508822	0.000425186
Astrocytes	ZNF594	-1.46532	0.000424976
Astrocytes	RHOT2	-1.06132	0.0004191
Astrocytes	INPP5D	-1.72798	0.000417748
Astrocytes	SULT1A1	-0.965481	0.000410193
Astrocytes	KHDRBS2	0.923738	0.000407378
Astrocytes	BCL7C	-1.04045	0.000405626
Astrocytes	LIFR	-0.308904	0.000396538
Astrocytes	DDX46	-0.596406	0.000388345
Astrocytes	FBXL17	-0.295392	0.000382727
Astrocytes	CDH10	-0.452548	0.000382429
Astrocytes	SRGAP1	-0.404801	0.000381784
Astrocytes	DOCK6	-1.13561	0.000372677
Astrocytes	SLC38A1	0.854237	0.000369659
Astrocytes	DMGDH	-0.765694	0.00036723
Astrocytes	DHRS7B	-0.852466	0.00036623
Astrocytes	AC012291.3	-0.714898	0.00035636
Astrocytes	LEMD2	-1.17649	0.000346573
Astrocytes	STRADA	-0.685635	0.000346511
Astrocytes	TBC1D1	-0.491344	0.000341624
Astrocytes	SYAP1	1.39868	0.000339333
Astrocytes	MYOM1	-0.61921	0.000339176
Astrocytes	OSMR-AS1	-0.582423	0.000338066
Astrocytes	CCDC88B	-1.2653	0.000337814
Astrocytes	ANKS1B	0.256833	0.000332512
Astrocytes	PRDM16	-0.263013	0.000332131
Astrocytes	LPIN1	-0.378809	0.000331331
Astrocytes	SELENBP1	-1.57322	0.000327967
Astrocytes	LSM6	-1.31004	0.000327922
Astrocytes	ICE1	-0.774801	0.000322705
Astrocytes	NHLRC2	-0.77088	0.0003224
Astrocytes	NADK2	-0.613336	0.000317362
Astrocytes	NTSR2	-1.68105	0.000312268
Astrocytes	COPS6	-1.41596	0.000306119
Astrocytes	CEP164	-0.738545	0.000303568
Astrocytes	NEGR1	0.569602	0.000297002
Astrocytes	UBN1	-0.975125	0.000296428
Astrocytes	HEXD	-1.3994	0.000294282
Astrocytes	SGTA	-1.17649	0.000292865
Astrocytes	ENPP5	-1.35584	0.000289908
Astrocytes	FAM111A	-1.90016	0.000288562
Astrocytes	CA5B	-1.05061	0.00028704
Astrocytes	CRPPA	-0.956546	0.000284151
Astrocytes	ZNF155	-1.25105	0.000283587
Astrocytes	SLC25A46	-0.957256	0.000281357
Astrocytes	ZNF83	-0.827733	0.000279267
Astrocytes	WIF1	-0.630922	0.000278636
Astrocytes	GRIN2B	1.24283	0.000274939
Astrocytes	GPT	-2.00852	0.000272542
Astrocytes	EXT2	-0.618251	0.000271246
Astrocytes	SARM1	-0.927051	0.000270247
Astrocytes	FCHSD2	-0.516707	0.000261741
Astrocytes	LCLAT1	-0.975502	0.00025903
Astrocytes	AC008554.1	-3.55551	0.000255674
Astrocytes	FAM66D	-1.04455	0.000255239
Astrocytes	ITFG2	-1.01441	0.000254918
Astrocytes	SIMC1	-1.00111	0.000253682
Astrocytes	CCDC30	-0.592866	0.000251463
Astrocytes	HERC6	-1.40351	0.000248091
Astrocytes	PRRT2	-0.564154	0.000245897
Astrocytes	SNHG14	0.182246	0.000243914
Astrocytes	FILIP1	-3.12256	0.000243122
Astrocytes	KCNIP1	-0.431929	0.000240476
Astrocytes	RGS11	-1.29095	0.000239222
Astrocytes	WDR59	-0.569387	0.000237715
Astrocytes	PMS1	-0.966436	0.000237395
Astrocytes	PACRGL	-0.989289	0.00023516
Astrocytes	SDC4	-0.477013	0.000231879
Astrocytes	AC105383.1	-0.84607	0.000231779
Astrocytes	AC025283.2	-1.12256	0.00023132
Astrocytes	AL078604.4	1.2328	0.000229233
Astrocytes	AP002495.1	-1.23645	0.000227622
Astrocytes	NDUFAF6	-0.722281	0.000226837
Astrocytes	SLC25A36	-0.837464	0.000225711
Astrocytes	FIP1L1	-0.822542	0.000212617
Astrocytes	AC243829.1	-1.99564	0.000212253
Astrocytes	BDH1	-0.721772	0.0002119
Astrocytes	FAM120AOS	-0.985349	0.000211261
Astrocytes	C19orf18	-1.06366	0.000207394
Astrocytes	DCLK1	0.595445	0.000202307
Astrocytes	AC077690.1	-0.774043	0.000195371
Astrocytes	TXNRD2	-1.49251	0.000195335
Astrocytes	CYCS	1.60559	0.000191848
Astrocytes	HADHA	-0.858343	0.000191803
Astrocytes	PCYT1B	-1.09525	0.000188611
Astrocytes	SEMA4A	-0.995643	0.000184134
Astrocytes	HERPUD2	-0.793933	0.000180531
Astrocytes	THAP6	-1.38559	0.000179747
Astrocytes	WDPCP	-0.610235	0.000178685
Astrocytes	EFEMP2	-1.68257	0.000177343
Astrocytes	MT3	-0.583756	0.00017442
Astrocytes	GLCCI1	-0.568068	0.000173638
Astrocytes	CACNA1B	-0.576235	0.000173277
Astrocytes	PLD5	1.40866	0.000171476
Astrocytes	LCAT	-1.86798	0.000170855
Astrocytes	AKAP13	-0.579231	0.000169535
Astrocytes	SLC48A1	-1.03067	0.000167919
Astrocytes	PDXK	-0.576923	0.000160547
Astrocytes	ANO8	-0.96006	0.000156146
Astrocytes	VDAC3	-1.19918	0.000156123
Astrocytes	SEC63	-0.853095	0.000155731
Astrocytes	KATNAL2	-0.622629	0.000153502
Astrocytes	CCDC102B	-0.94408	0.000152954
Astrocytes	AL590807.1	-1.25435	0.000151793
Astrocytes	CXXC1	-1.84502	0.000150811
Astrocytes	SPIDR	-0.412266	0.00014453
Astrocytes	PRODH	-1.26474	0.000143898
Astrocytes	CNIH3	-0.796904	0.000139934
Astrocytes	EPB41L5	-0.749746	0.000139582
Astrocytes	AC004784.1	-3.01008	0.000135402
Astrocytes	CYFIP2	-0.364831	0.000134091
Astrocytes	ZC3H12C	-0.642155	0.000131716
Astrocytes	TMOD2	-0.585802	0.000130781
Astrocytes	HFM1	-1.06973	0.000130495
Astrocytes	C2orf72	-0.622779	0.000128772
Astrocytes	SPG7	-0.919703	0.000125589
Astrocytes	ROGDI	-1.80705	0.000122592
Astrocytes	OTUD7A	-0.298211	0.000122329
Astrocytes	C3orf70	-0.651542	0.00012209
Astrocytes	GPATCH2	-0.970552	0.000121697
Astrocytes	NEK7	-0.697358	0.000121376
Astrocytes	TMC1	-1.01786	0.000120175
Astrocytes	AC093827.4	-2.0684	0.000117411
Astrocytes	PPP1R26-AS1	-2.09186	0.00011684
Astrocytes	WDFY3-AS2	-1.30574	0.00011646
Astrocytes	GTF3C2	-1.4173	0.000114334
Astrocytes	RAD54L2	-0.92991	0.000113329
Astrocytes	DCXR	-1.80063	0.000111722
Astrocytes	IFT74	-0.869406	0.00011059
Astrocytes	AC092683.1	-1.84016	0.00011034
Astrocytes	WDR48	-0.933078	0.000110068
Astrocytes	PRRC2B	-0.431732	0.000109057
Astrocytes	WBP4	-1.12607	0.000108549
Astrocytes	AKAP10	-0.536884	0.000108308
Astrocytes	PCM1	-0.356164	0.000107678
Astrocytes	AL078602.1	-0.715438	0.000105231
Astrocytes	LINC01625	-2.73923	0.000104677
Astrocytes	NID1	-1.45774	0.000103773
Astrocytes	CHKB-DT	-1.71743	0.000103415
Astrocytes	PRPF40B	-0.809799	0.000103121
Astrocytes	AC234582.1	-0.859044	0.000102659
Astrocytes	ANO5	-0.553317	9.91402e-05
Astrocytes	ME2	-0.719491	9.77562e-05
Astrocytes	PBX4	-1.50377	9.60312e-05
Astrocytes	SPG11	-0.681255	9.54854e-05
Astrocytes	ARFGAP2	-1.1155	9.44003e-05
Astrocytes	HSF4	-1.5516	9.4235e-05
Astrocytes	FAM171B	-0.495278	9.32559e-05
Astrocytes	KAT2B	-0.436039	9.17954e-05
Astrocytes	SPEF2	-0.957256	9.14327e-05
Astrocytes	STS	-1.19822	8.98592e-05
Astrocytes	SCHLAP1	-1.67004	8.96838e-05
Astrocytes	SUMF2	-1.1265	8.8833e-05
Astrocytes	SLC44A1	0.655407	8.87154e-05
Astrocytes	N4BP2L1	-0.714607	8.59773e-05
Astrocytes	LINC01876	-1.97055	8.57802e-05
Astrocytes	VPS39	-1.13709	8.45336e-05
Astrocytes	ADAL	-1.15862	8.41482e-05
Astrocytes	IL33	-1.26629	8.20896e-05
Astrocytes	FXYD1	-0.902648	8.14005e-05
Astrocytes	CDK10	-1.19294	7.97905e-05
Astrocytes	TSC2	-0.771141	7.91504e-05
Astrocytes	NBDY	-0.869752	7.85895e-05
Astrocytes	SRSF3	1.21514	7.50447e-05
Astrocytes	NUP107	-1.26006	7.4725e-05
Astrocytes	UPF2	-0.816224	7.42521e-05
Astrocytes	DSE	-0.621144	7.38366e-05
Astrocytes	CCSER1	0.773414	7.28934e-05
Astrocytes	RYR1	-0.676756	7.26751e-05
Astrocytes	TRAK1	-0.313633	7.20635e-05
Astrocytes	NCOR1	-0.416751	7.16204e-05
Astrocytes	UPRT	-1.63352	7.13485e-05
Astrocytes	BCLAF3	-1.01786	7.09771e-05
Astrocytes	CUBN	-1.07009	7.01854e-05
Astrocytes	SLC9A3-AS1	-1.87592	6.88451e-05
Astrocytes	PPP2R3B	-1.63135	6.87379e-05
Astrocytes	SYCP2	-1.09831	6.83035e-05
Astrocytes	TANK	-0.728478	6.71883e-05
Astrocytes	IRAK2	1.75918	6.54076e-05
Astrocytes	PCSK4	-1.78769	6.50449e-05
Astrocytes	PCGF5	-0.45473	6.48856e-05
Astrocytes	RBMS2	-0.803317	6.46044e-05
Astrocytes	PDGFRB	-0.516409	6.42823e-05
Astrocytes	C1orf54	-1.24357	6.37449e-05
Astrocytes	MEIS2	-0.248664	6.37142e-05
Astrocytes	ST3GAL5	-0.721732	6.3342e-05
Astrocytes	KLHL32	-0.56692	6.30754e-05
Astrocytes	IL10RB	-1.41307	6.17363e-05
Astrocytes	DSCAS	-1.92991	6.17297e-05
Astrocytes	PEX5L	0.782949	6.14034e-05
Astrocytes	RGS3	-1.18001	6.04458e-05
Astrocytes	MTA1	-1.2538	6.03174e-05
Astrocytes	INVS	-0.457143	5.96367e-05
Astrocytes	WRN	-0.655811	5.90971e-05
Astrocytes	IFT27	-1.39797	5.78331e-05
Astrocytes	THOC1	-0.820637	5.7808e-05
Astrocytes	TTC23	-0.970552	5.77236e-05
Astrocytes	CPED1	-1.67004	5.67658e-05
Astrocytes	STX16	-0.557934	5.67498e-05
Astrocytes	CASC1	-1.70752	5.58421e-05
Astrocytes	HPS4	-1.11894	5.503e-05
Astrocytes	MPPED2	-0.649402	5.49305e-05
Astrocytes	SH3BGRL	-0.712952	5.36467e-05
Astrocytes	PGGHG	-1.47305	5.30832e-05
Astrocytes	AL157388.1	-1.26575	5.30561e-05
Astrocytes	NDRG1	-0.991311	5.00372e-05
Astrocytes	AC087482.1	-1.35191	4.91863e-05
Astrocytes	ANKRD26	-0.406311	4.88487e-05
Astrocytes	MAPK12	-1.59204	4.80511e-05
Astrocytes	SLC6A1	-0.299002	4.7494e-05
Astrocytes	LINC00174	-0.786343	4.74001e-05
Astrocytes	ZNF251	-0.864758	4.71698e-05
Astrocytes	FBXL13	-0.986763	4.68846e-05
Astrocytes	PPP1R3E	-1.0289	4.6807e-05
Astrocytes	ZNF76	-1.22639	4.63716e-05
Astrocytes	LINC01089	-1.87497	4.62476e-05
Astrocytes	AC107223.1	-1.03872	4.40854e-05
Astrocytes	PPP4R4	-0.717607	4.35128e-05
Astrocytes	AL513217.1	-2.21848	4.23449e-05
Astrocytes	SRRM2	-0.389871	4.19493e-05
Astrocytes	MTHFD2L	-0.854494	4.19262e-05
Astrocytes	KIAA0930	-0.408973	4.14531e-05
Astrocytes	MIR29B2CHG	0.955115	4.08203e-05
Astrocytes	ROCK1	-0.554989	4.05715e-05
Astrocytes	SEC24B-AS1	-2.00574	3.91988e-05
Astrocytes	PLCG1	-0.623878	3.89917e-05
Astrocytes	AXL	-0.938131	3.87893e-05
Astrocytes	PITRM1	-1.29813	3.8563e-05
Astrocytes	NRP1	-0.610071	3.76671e-05
Astrocytes	ANKAR	-0.679504	3.68879e-05
Astrocytes	AGL	-0.883841	3.68039e-05
Astrocytes	ACP6	-0.871017	3.62713e-05
Astrocytes	SIRPA	-0.574277	3.58468e-05
Astrocytes	CDKL3	-0.793133	3.58174e-05
Astrocytes	PAXX	-1.70752	3.55824e-05
Astrocytes	EIF2AK4	-0.704478	3.52742e-05
Astrocytes	MCF2L2	-0.625593	3.4573e-05
Astrocytes	RBM28	-0.65173	3.4381e-05
Astrocytes	ZNF98	-0.403065	3.42618e-05
Astrocytes	AL683813.1	-0.815148	3.40652e-05
Astrocytes	ANKLE2	-1.20502	3.38695e-05
Astrocytes	GAK	-0.806833	3.36931e-05
Astrocytes	CDC42BPA	-0.285573	3.33732e-05
Astrocytes	AL356599.1	-1.02541	3.31377e-05
Astrocytes	EFCAB6	-0.9667	3.24635e-05
Astrocytes	MTG1	-1.00835	3.22914e-05
Astrocytes	ECE2	-1.09341	3.18432e-05
Astrocytes	KLHDC1	-0.762957	3.12538e-05
Astrocytes	AC010201.3	-1.03195	2.98934e-05
Astrocytes	LINC00240	-1.90265	2.96509e-05
Astrocytes	TTF1	-1.56393	2.96463e-05
Astrocytes	DUSP1	2.22912	2.9405e-05
Astrocytes	RTCA-AS1	-1.53445	2.93102e-05
Astrocytes	C1RL	-1.45088	2.916e-05
Astrocytes	SCP2	-0.832476	2.85443e-05
Astrocytes	ITGA7	-0.669172	2.8034e-05
Astrocytes	COL5A1	-1.97055	2.7128e-05
Astrocytes	ZNF69	-1.23974	2.69443e-05
Astrocytes	AL157911.1	-1.42243	2.69262e-05
Astrocytes	IFRD1	1.06925	2.65845e-05
Astrocytes	GOLGA7B	-1.82853	2.60559e-05
Astrocytes	RAP2C-AS1	-1.22947	2.59465e-05
Astrocytes	CDH20	-0.201178	2.55384e-05
Astrocytes	NINL	-0.70356	2.5379e-05
Astrocytes	DDX18	-1.52309	2.50891e-05
Astrocytes	VPS54	-0.733513	2.506e-05
Astrocytes	AC006504.5	-1.28937	2.50227e-05
Astrocytes	POLR2J3	-0.603008	2.49304e-05
Astrocytes	RBL2	-0.739227	2.48632e-05
Astrocytes	MIB2	-1.34187	2.46802e-05
Astrocytes	BAALC	-0.52659	2.45854e-05
Astrocytes	RICTOR	-0.71598	2.42145e-05
Astrocytes	PFDN5	-1.32088	2.39688e-05
Astrocytes	SLCO3A1	1.1472	2.37688e-05
Astrocytes	MMD2	-0.310885	2.36158e-05
Astrocytes	RBM25	-0.420718	2.2969e-05
Astrocytes	VEGFB	-1.15971	2.26932e-05
Astrocytes	SLC39A11	0.510394	2.25549e-05
Astrocytes	STK17B	-1.04348	2.24775e-05
Astrocytes	GCDH	-1.14889	2.24593e-05
Astrocytes	WAC-AS1	-1.16927	2.21048e-05
Astrocytes	ACO1	-0.951791	2.18643e-05
Astrocytes	EPHX2	-1.36093	2.18379e-05
Astrocytes	CRIM1	-0.559419	2.10371e-05
Astrocytes	OSMR	-0.832436	2.0916e-05
Astrocytes	CNTLN	-0.849089	2.07258e-05
Astrocytes	CASC17	-1.27011	2.02415e-05
Astrocytes	SHPRH	-0.562139	1.95952e-05
Astrocytes	ZNF91	-0.682248	1.90165e-05
Astrocytes	ENHO	-1.43188	1.86787e-05
Astrocytes	LAMA4	-1.26006	1.8627e-05
Astrocytes	PABPN1	-0.841121	1.84541e-05
Astrocytes	DSCAM	0.85924	1.81035e-05
Astrocytes	COQ4	-1.15732	1.78104e-05
Astrocytes	RB1CC1	-0.657159	1.74787e-05
Astrocytes	CNTNAP3	-1.0171	1.73938e-05
Astrocytes	AC007402.1	-1.74659	1.71228e-05
Astrocytes	TRIB2	-1.17517	1.7026e-05
Astrocytes	SEC13	-1.65187	1.68939e-05
Astrocytes	VPS28	-1.63135	1.68733e-05
Astrocytes	ABAT	-0.604847	1.68232e-05
Astrocytes	COX15	-1.59789	1.65597e-05
Astrocytes	SMARCD3	-0.849537	1.64847e-05
Astrocytes	ZNF277	-0.863444	1.62703e-05
Astrocytes	AL589740.1	-0.352228	1.60632e-05
Astrocytes	TSC22D4	-0.833642	1.58961e-05
Astrocytes	PPP1R42	-1.37372	1.53128e-05
Astrocytes	AC106845.1	-0.42395	1.52647e-05
Astrocytes	CLYBL	-0.765438	1.49881e-05
Astrocytes	ELMO1	1.10052	1.48607e-05
Astrocytes	HHIPL1	-0.86934	1.47804e-05
Astrocytes	LINC00886	-1.32717	1.44344e-05
Astrocytes	AL590617.2	-1.32522	1.43156e-05
Astrocytes	UPP2	-0.729177	1.41744e-05
Astrocytes	UBE2E3	-0.65821	1.40005e-05
Astrocytes	PRMT7	-1.25821	1.37761e-05
Astrocytes	TSPAN7	-0.490519	1.36957e-05
Astrocytes	FSTL3	-1.29943	1.33657e-05
Astrocytes	AC051619.5	-1.30863	1.33474e-05
Astrocytes	PLEKHO1	-1.18791	1.31629e-05
Astrocytes	EMID1	-0.551948	1.29986e-05
Astrocytes	CCDC24	-1.26823	1.27643e-05
Astrocytes	NDUFV1	-1.1632	1.26252e-05
Astrocytes	CCNL2	-0.730977	1.24811e-05
Astrocytes	UBAC2	-0.58926	1.23218e-05
Astrocytes	RGL1	-0.373989	1.20314e-05
Astrocytes	ANKMY1	-1.3103	1.17971e-05
Astrocytes	HS3ST5	-0.58437	1.14851e-05
Astrocytes	COMMD10	-0.719327	1.13005e-05
Astrocytes	TAZ	-0.871017	1.10729e-05
Astrocytes	DGKB	0.61606	1.09295e-05
Astrocytes	LINC01285	-1.01541	1.07328e-05
Astrocytes	CAMKMT	-0.489588	1.0582e-05
Astrocytes	GTF2IRD2B	-1.0812	1.05455e-05
Astrocytes	AC013643.2	-1.44448	1.04282e-05
Astrocytes	NEFL	1.32355	1.03579e-05
Astrocytes	FUT9	-0.282283	1.03223e-05
Astrocytes	PLEKHB1	-1.22413	9.96461e-06
Astrocytes	NPEPL1	-1.33668	9.81475e-06
Astrocytes	MAP1LC3B2	-1.8109	9.40382e-06
Astrocytes	SREBF1	-0.833049	9.21337e-06
Astrocytes	GLI2	-0.565911	9.13915e-06
Astrocytes	INTS1	-1.03767	9.04566e-06
Astrocytes	PHYHD1	-0.533523	9.04472e-06
Astrocytes	CC2D1A	-0.953149	8.78875e-06
Astrocytes	HK2	3.1027	8.77606e-06
Astrocytes	AGBL1	-1.09849	8.43021e-06
Astrocytes	AC073389.2	-1.23556	8.30618e-06
Astrocytes	RAB34	-1.70752	8.26043e-06
Astrocytes	TTLL3	-0.863851	7.91109e-06
Astrocytes	SLC9A8	-0.945017	7.74198e-06
Astrocytes	CNDP1	1.94699	7.69565e-06
Astrocytes	THNSL2	-2.38559	7.55552e-06
Astrocytes	AC016907.2	-1.60401	7.41095e-06
Astrocytes	ANO10	-0.660993	7.36144e-06
Astrocytes	NBPF19	-1.15314	7.35914e-06
Astrocytes	CLUH	-1.29396	7.27292e-06
Astrocytes	RIDA	-1.20038	7.0506e-06
Astrocytes	AC079352.1	-0.909798	7.03911e-06
Astrocytes	AL365259.1	-1.93156	6.96273e-06
Astrocytes	LINC01252	-1.95037	6.91322e-06
Astrocytes	FUBP3	-0.861739	6.73223e-06
Astrocytes	MTERF4	-0.962775	6.69213e-06
Astrocytes	FAAH	-2.40944	6.63711e-06
Astrocytes	LRRC29	-1.43622	6.5545e-06
Astrocytes	FAM66C	-0.973865	6.47748e-06
Astrocytes	NRCAM	-0.281172	6.26899e-06
Astrocytes	TRERF1	-0.645234	6.25018e-06
Astrocytes	CA12	-1.74107	6.23505e-06
Astrocytes	CDC37	-1.25173	6.23415e-06
Astrocytes	BCLAF1	-0.631569	6.16872e-06
Astrocytes	IQCK	-0.418614	6.13797e-06
Astrocytes	LUZP1	-0.700895	5.97261e-06
Astrocytes	VSIG10	-0.994569	5.96322e-06
Astrocytes	RABGAP1	-0.5358	5.87782e-06
Astrocytes	IQCJ-SCHIP1	0.900082	5.85532e-06
Astrocytes	ZFYVE9	-0.580093	5.75309e-06
Astrocytes	GATAD1	-0.681445	5.70789e-06
Astrocytes	KAT2A	-1.1162	5.69313e-06
Astrocytes	HGSNAT	-0.967802	5.63945e-06
Astrocytes	LINC00467	-1.73609	5.60761e-06
Astrocytes	RIPOR2	-0.69103	5.58978e-06
Astrocytes	MBD5	-0.287037	5.52018e-06
Astrocytes	SIGIRR	-1.81443	5.33822e-06
Astrocytes	ERCC5	-1.19019	5.33676e-06
Astrocytes	ANXA4	-0.708859	5.32784e-06
Astrocytes	SGSM2	-1.00226	5.2074e-06
Astrocytes	THSD1	-1.13815	5.00935e-06
Astrocytes	PRTFDC1	-0.769085	4.78167e-06
Astrocytes	TPCN1	-0.448091	4.75748e-06
Astrocytes	LINC01277	-1.68393	4.6621e-06
Astrocytes	TEX15	-1.42741	4.49934e-06
Astrocytes	MTR	-0.648624	4.33945e-06
Astrocytes	MTERF2	-1.85374	4.23372e-06
Astrocytes	MAP1B	0.697215	4.1704e-06
Astrocytes	CA8	-0.653856	4.15155e-06
Astrocytes	NRXN1	-0.164007	4.12538e-06
Astrocytes	SLC29A4	-1.72954	4.07211e-06
Astrocytes	AGT	-0.890459	3.96829e-06
Astrocytes	RGS12	-0.597306	3.81884e-06
Astrocytes	LINC01572	-1.29986	3.78292e-06
Astrocytes	PAPLN	-0.482592	3.67496e-06
Astrocytes	CTSD	-1.07009	3.60684e-06
Astrocytes	GRM3	-0.491705	3.55801e-06
Astrocytes	AC108047.1	-1.51235	3.41823e-06
Astrocytes	NOTCH1	-1.11725	3.20195e-06
Astrocytes	CIR1	-1.23031	3.13301e-06
Astrocytes	PPP1R9A	-0.375237	3.12332e-06
Astrocytes	RIC3	-0.894888	3.09917e-06
Astrocytes	TRIM33	-0.693506	2.83711e-06
Astrocytes	KDM3B	-0.783069	2.81699e-06
Astrocytes	AC008629.1	-1.2636	2.7689e-06
Astrocytes	IL17RC	-1.27867	2.73731e-06
Astrocytes	CASC2	-0.691693	2.67383e-06
Astrocytes	SRSF4	-0.614214	2.55474e-06
Astrocytes	ANKHD1	-0.467033	2.5448e-06
Astrocytes	TPT1-AS1	-0.556289	2.45188e-06
Astrocytes	PHF3	-0.650211	2.28387e-06
Astrocytes	OSBPL1A	-0.38559	2.27481e-06
Astrocytes	WDR6	-0.882709	2.23169e-06
Astrocytes	ATF3	2.78434	2.15253e-06
Astrocytes	HIBADH	-1.12256	2.13518e-06
Astrocytes	MIR193BHG	-1.36093	2.133e-06
Astrocytes	PIN4	-1.33312	2.1164e-06
Astrocytes	NIFK-AS1	-0.839903	2.11295e-06
Astrocytes	CDC16	-0.978047	2.10781e-06
Astrocytes	CYP46A1	-0.930475	2.09218e-06
Astrocytes	GSTCD	-1.40605	1.97172e-06
Astrocytes	LIPE-AS1	-0.798697	1.9193e-06
Astrocytes	ZNF133	-1.34315	1.91653e-06
Astrocytes	TMBIM1	-1.13478	1.87637e-06
Astrocytes	AC019257.1	-1.29918	1.83225e-06
Astrocytes	SELENOO	-1.00771	1.7603e-06
Astrocytes	MTIF3	-1.24299	1.69127e-06
Astrocytes	AKAP17A	-2.28605	1.60046e-06
Astrocytes	ZFHX4-AS1	-1.91808	1.59083e-06
Astrocytes	PDE3A	-0.681046	1.52426e-06
Astrocytes	NPDC1	-0.822065	1.48181e-06
Astrocytes	AC005237.1	-2.75482	1.47248e-06
Astrocytes	TARBP1	-0.880062	1.46174e-06
Astrocytes	CTNNA2	-0.264156	1.45856e-06
Astrocytes	TERF2IP	-0.673167	1.41373e-06
Astrocytes	FGD4	-0.347817	1.36203e-06
Astrocytes	ACAD11	-0.958169	1.32205e-06
Astrocytes	DDR1	-1.17587	1.30187e-06
Astrocytes	CPNE6	-2.06677	1.29068e-06
Astrocytes	HIRA	-1.87863	1.23743e-06
Astrocytes	SLC20A2	-0.564609	1.20082e-06
Astrocytes	EHMT1	-0.447909	1.19168e-06
Astrocytes	LRRC27	-1.31159	1.16927e-06
Astrocytes	CRYL1	-0.82031	1.12202e-06
Astrocytes	SAMD4A	0.524659	1.076e-06
Astrocytes	GRAMD1A	-1.11961	1.06617e-06
Astrocytes	YME1L1	-1.03468	1.05932e-06
Astrocytes	BSG	-0.682976	1.05746e-06
Astrocytes	SAMD4B	-0.665083	1.03674e-06
Astrocytes	PIDD1	-1.78152	9.98947e-07
Astrocytes	PLPP3	-0.37443	9.98583e-07
Astrocytes	FGF12	1.00841	9.65221e-07
Astrocytes	COL6A1	-1.63175	9.37279e-07
Astrocytes	ADGRB1	-1.19294	9.23683e-07
Astrocytes	LUC7L2	-0.647967	9.14416e-07
Astrocytes	GOLGA8A	-0.950375	8.80367e-07
Astrocytes	ABCC9	-0.768697	8.56465e-07
Astrocytes	KMT2A	-0.494789	8.44178e-07
Astrocytes	AP000446.1	-1.43806	8.43166e-07
Astrocytes	ZNF621	-1.11474	8.32937e-07
Astrocytes	TMPRSS5	-1.28323	8.18446e-07
Astrocytes	RAI14	-1.25519	8.13278e-07
Astrocytes	ZNF717	-0.847809	8.01233e-07
Astrocytes	TMEM176B	-2.25349	7.92807e-07
Astrocytes	SPOCK2	-1.08432	7.81836e-07
Astrocytes	TTC12	-1.16581	7.65695e-07
Astrocytes	PPIE	-1.2636	7.47467e-07
Astrocytes	NAV2	0.483833	7.26764e-07
Astrocytes	ZNF345	-1.0061	7.22036e-07
Astrocytes	SERPINE2	-0.534078	7.04017e-07
Astrocytes	COL23A1	-0.8191	6.63188e-07
Astrocytes	WASHC1	-1.30897	6.51118e-07
Astrocytes	CLDN10	-1.07086	6.42148e-07
Astrocytes	ITSN1	-0.34047	6.39745e-07
Astrocytes	ATG4B	-0.861227	6.35283e-07
Astrocytes	F8	-2.11598	6.34205e-07
Astrocytes	LINC01006	-1.65148	6.32417e-07
Astrocytes	SLC25A37	-0.800627	6.133e-07
Astrocytes	DDX39B	-1.13183	6.05549e-07
Astrocytes	TCF25	-0.597743	5.95156e-07
Astrocytes	TBC1D19	-0.854067	5.88498e-07
Astrocytes	ALMS1	-0.807932	5.66017e-07
Astrocytes	DENND6B	-1.17914	5.57908e-07
Astrocytes	ETFA	-0.906162	5.51415e-07
Astrocytes	AL157886.1	2.33688	5.50437e-07
Astrocytes	DPP6	0.486323	5.23827e-07
Astrocytes	KIAA0319	-0.579733	5.21201e-07
Astrocytes	AHI1	-0.484646	5.15281e-07
Astrocytes	SLC22A15	-0.926736	5.09573e-07
Astrocytes	MAATS1	-1.62006	4.83202e-07
Astrocytes	TRIM66	-1.01304	4.81353e-07
Astrocytes	ZNF709	-1.38559	4.71926e-07
Astrocytes	MACROD2	-0.335453	4.70115e-07
Astrocytes	CACNA1D	1.37201	4.55431e-07
Astrocytes	ARHGEF4	-0.310109	4.42597e-07
Astrocytes	ZNF75D	-1.60798	4.36186e-07
Astrocytes	ICA1L	-0.63473	4.32445e-07
Astrocytes	AC078881.1	-1.15426	4.32218e-07
Astrocytes	MLYCD	-1.28908	4.30905e-07
Astrocytes	AL590867.1	-2.30759	4.28418e-07
Astrocytes	ABCC8	-1.59041	4.20885e-07
Astrocytes	AC034195.1	-1.53181	4.11225e-07
Astrocytes	RYR2	0.878198	4.00279e-07
Astrocytes	CYP4V2	-0.880667	3.85765e-07
Astrocytes	NUBPL	-0.779749	3.84479e-07
Astrocytes	ZNF248	-0.60423	3.67607e-07
Astrocytes	KIF21A	-0.511121	3.61427e-07
Astrocytes	ZNF577	-1.21301	3.59104e-07
Astrocytes	YAP1	-0.498124	3.54897e-07
Astrocytes	MFAP3	-1.32105	3.52945e-07
Astrocytes	CCDC88A	-0.435763	3.39295e-07
Astrocytes	GALNT1	-0.906706	3.38593e-07
Astrocytes	SASH1	0.569563	3.33643e-07
Astrocytes	VAC14-AS1	-1.42931	3.32403e-07
Astrocytes	CST3	-0.866889	3.2996e-07
Astrocytes	ADD3-AS1	-0.758249	3.26794e-07
Astrocytes	HSPA5	1.88743	3.25704e-07
Astrocytes	RAB28	-0.76806	3.22813e-07
Astrocytes	HNF4G	-1.37567	3.21898e-07
Astrocytes	PELI2	-0.76668	3.05101e-07
Astrocytes	AF117829.1	-0.489568	2.99455e-07
Astrocytes	POLI	-1.72262	2.96978e-07
Astrocytes	AF123462.1	-2.0045	2.89455e-07
Astrocytes	E4F1	-2.13766	2.71524e-07
Astrocytes	ERVK13-1	-1.04717	2.71397e-07
Astrocytes	OPHN1	-0.280803	2.70828e-07
Astrocytes	ALG1L9P	-1.04661	2.67252e-07
Astrocytes	ZC3H6	-1.06366	2.66817e-07
Astrocytes	SMIM8	-1.00386	2.66796e-07
Astrocytes	SLC24A2	0.651982	2.64003e-07
Astrocytes	EPB41L1	-0.642466	2.40292e-07
Astrocytes	DTNA	-0.248727	2.38203e-07
Astrocytes	CCDC18-AS1	-0.59633	2.34707e-07
Astrocytes	CC2D2A	-0.901988	2.32511e-07
Astrocytes	SNCAIP	-0.85814	2.30917e-07
Astrocytes	AC018816.1	-1.77605	2.29428e-07
Astrocytes	COL28A1	-1.25582	2.24788e-07
Astrocytes	ST8SIA1	-0.649788	2.24136e-07
Astrocytes	RWDD3	-1.15852	2.17016e-07
Astrocytes	RSRP1	-0.495446	1.99958e-07
Astrocytes	MOK	-0.704658	1.98179e-07
Astrocytes	PCTP	-1.42623	1.95029e-07
Astrocytes	GTF2IRD2	-1.11978	1.93541e-07
Astrocytes	POMT1	-1.87388	1.9215e-07
Astrocytes	AC007325.2	-2.70752	1.90328e-07
Astrocytes	LIMK2	-0.964039	1.80187e-07
Astrocytes	RING1	-1.57823	1.74578e-07
Astrocytes	AP006621.3	-1.30759	1.73039e-07
Astrocytes	PTPRF	-0.831788	1.71519e-07
Astrocytes	PLEC	-0.669383	1.63978e-07
Astrocytes	CRB2	-1.00357	1.63615e-07
Astrocytes	ZSCAN5A	-0.851253	1.6315e-07
Astrocytes	USP40	-0.689782	1.60646e-07
Astrocytes	SRRM1	-0.806364	1.49389e-07
Astrocytes	RSF1	-0.547791	1.419e-07
Astrocytes	GABBR1	-0.474957	1.40142e-07
Astrocytes	LINC01301	-0.860128	1.39751e-07
Astrocytes	LINC01239	-2.83305	1.37112e-07
Astrocytes	ANKRD36B	-1.05726	1.36362e-07
Astrocytes	TTC3	-0.394425	1.35661e-07
Astrocytes	CEP112	-0.671747	1.3124e-07
Astrocytes	KMT2C	-0.364117	1.23717e-07
Astrocytes	ZNF714	-1.65568	1.23135e-07
Astrocytes	RIMS2	0.97185	1.20641e-07
Astrocytes	RNF182	-0.828108	1.2001e-07
Astrocytes	MDGA2	0.92539	1.19912e-07
Astrocytes	MGA	-0.638914	1.18595e-07
Astrocytes	DHX57	-1.20934	1.16374e-07
Astrocytes	EFEMP1	-0.547488	1.14915e-07
Astrocytes	AC009120.2	-0.730349	1.12999e-07
Astrocytes	SLC25A29	-0.664357	1.12973e-07
Astrocytes	MROH7	-0.398174	1.08731e-07
Astrocytes	LINC02060	-1.54734	1.08306e-07
Astrocytes	CEP295	-1.33668	1.04528e-07
Astrocytes	ADD3	-0.368691	1.03781e-07
Astrocytes	PAQR8	-1.29462	9.66763e-08
Astrocytes	PKD2	-0.630293	9.22257e-08
Astrocytes	RIMKLB	-0.898296	8.9019e-08
Astrocytes	CACUL1	-0.782806	8.86618e-08
Astrocytes	RNF213	-0.586503	8.75502e-08
Astrocytes	GMPR	-0.850768	8.43268e-08
Astrocytes	DDIT4	-1.27356	8.40647e-08
Astrocytes	BCKDHB	-0.477406	8.25079e-08
Astrocytes	BAZ2A	-1.05721	7.82693e-08
Astrocytes	AP3D1	-0.921643	7.67293e-08
Astrocytes	FAM120B	-0.665484	7.49868e-08
Astrocytes	PTCHD1	-0.698416	7.42462e-08
Astrocytes	EMX2OS	-0.498248	7.42132e-08
Astrocytes	PKIB	-1.88035	7.13892e-08
Astrocytes	ZNF236	-0.857459	6.97027e-08
Astrocytes	CDK5RAP3	-1.41307	6.9117e-08
Astrocytes	RBMS3	-0.361624	6.7409e-08
Astrocytes	TPR	-0.890825	6.4854e-08
Astrocytes	GIPC1	-1.08861	6.33135e-08
Astrocytes	USP16	-1.27597	5.98853e-08
Astrocytes	RALGAPA2	-0.488005	5.89934e-08
Astrocytes	SNTA1	-0.694163	5.43799e-08
Astrocytes	PRKN	-0.308911	5.03674e-08
Astrocytes	TBC1D32	-0.863953	5.02204e-08
Astrocytes	ABCD2	-0.924182	4.65896e-08
Astrocytes	PDE7B	-0.395759	4.65165e-08
Astrocytes	U2SURP	-0.646833	4.57288e-08
Astrocytes	GEMIN8	-1.33859	4.51673e-08
Astrocytes	PARP6	-0.745486	4.41489e-08
Astrocytes	ZNF518A	-0.709111	4.40625e-08
Astrocytes	AL392086.3	-0.542817	4.36165e-08
Astrocytes	LINC01184	-0.79913	4.33321e-08
Astrocytes	AKAP7	-0.862028	4.24959e-08
Astrocytes	CPLANE1	-0.649817	4.15821e-08
Astrocytes	LMF1	-1.09218	3.54808e-08
Astrocytes	ATP9B	-0.547301	3.47248e-08
Astrocytes	ZNF280D	-0.592394	3.40297e-08
Astrocytes	SHISA5	-1.17482	3.33475e-08
Astrocytes	PIGN	-0.87863	3.28464e-08
Astrocytes	AC015908.2	-1.81443	3.26445e-08
Astrocytes	NME3	-1.67357	3.2041e-08
Astrocytes	GRIN2C	-0.656995	3.13527e-08
Astrocytes	TUT4	-0.533147	3.07779e-08
Astrocytes	PAX6	-0.732812	3.00364e-08
Astrocytes	FKBP10	-1.38559	2.94148e-08
Astrocytes	CD81	-1.17672	2.93335e-08
Astrocytes	PAQR6	-2.09454	2.78689e-08
Astrocytes	BBS2	-0.617633	2.75538e-08
Astrocytes	SLF2	-0.986494	2.72027e-08
Astrocytes	TMEM220	-1.67895	2.66232e-08
Astrocytes	NSMAF	-0.97983	2.62638e-08
Astrocytes	SEMA3B	-1.01085	2.53903e-08
Astrocytes	ORC3	-1.12494	2.50484e-08
Astrocytes	TBL1X	-0.506356	2.48765e-08
Astrocytes	PRDM5	-0.960705	2.45544e-08
Astrocytes	DDAH1	-0.488446	2.43345e-08
Astrocytes	KIAA0319L	-0.717786	2.21615e-08
Astrocytes	RALGDS	-0.839397	2.19004e-08
Astrocytes	PHYKPL	-0.785393	2.16752e-08
Astrocytes	CFAP70	-0.793754	2.0715e-08
Astrocytes	KCNQ5	0.951102	1.91798e-08
Astrocytes	BDNF-AS	-0.925173	1.89071e-08
Astrocytes	ATP1B2	-0.754372	1.82032e-08
Astrocytes	LTBP3	-0.96495	1.77906e-08
Astrocytes	NHSL1	-0.373478	1.75194e-08
Astrocytes	C11orf65	-1.60798	1.70561e-08
Astrocytes	POU2F1	-0.416099	1.67188e-08
Astrocytes	TNNI3K	-1.3203	1.52729e-08
Astrocytes	ALDOC	-1.39493	1.47542e-08
Astrocytes	NPHP3	-0.959705	1.45835e-08
Astrocytes	AC040168.1	-1.17169	1.45645e-08
Astrocytes	LINC01896	-1.73239	1.35653e-08
Astrocytes	EPHA4	-0.704767	1.22876e-08
Astrocytes	RFTN2	-0.557264	1.19519e-08
Astrocytes	GPS1	-1.84502	1.16981e-08
Astrocytes	NRG1	1.18962	1.16167e-08
Astrocytes	AC095060.1	-2.20003	1.13866e-08
Astrocytes	D2HGDH	-1.18529	1.0661e-08
Astrocytes	ZNF883	-2.25435	1.04471e-08
Astrocytes	C2CD6	-2.0277	1.04444e-08
Astrocytes	AL365295.1	-1.44848	1.03835e-08
Astrocytes	ZRANB3	-1.19454	1.03666e-08
Astrocytes	MYO9A	-0.50022	9.65925e-09
Astrocytes	MTERF1	-1.05544	9.63818e-09
Astrocytes	WLS	-0.492369	9.46006e-09
Astrocytes	PTCH1	-0.874882	9.40296e-09
Astrocytes	CPQ	-0.575665	9.16279e-09
Astrocytes	SYCP2L	-1.57823	9.11969e-09
Astrocytes	SCML1	-1.40397	9.11952e-09
Astrocytes	SMURF2	-0.727851	8.99063e-09
Astrocytes	DECR1	-0.899492	8.97568e-09
Astrocytes	RNF217-AS1	-1.95878	8.82659e-09
Astrocytes	AC073050.1	-0.435398	8.80275e-09
Astrocytes	ATP1A2	-0.309492	8.36631e-09
Astrocytes	ARMC2	-0.824279	8.36121e-09
Astrocytes	PPCDC	-0.843696	8.30081e-09
Astrocytes	AL358944.1	-1.79652	8.18898e-09
Astrocytes	AC092924.2	-1.12073	7.5105e-09
Astrocytes	AC087855.2	-2.63798	7.31401e-09
Astrocytes	FAM228B	-0.838337	6.75269e-09
Astrocytes	IDNK	-1.54786	6.65234e-09
Astrocytes	VPS45	-0.677617	6.5037e-09
Astrocytes	RAB11FIP2	-0.897399	6.0302e-09
Astrocytes	MRVI1	-0.446782	5.8772e-09
Astrocytes	TOB1	1.51883	5.64258e-09
Astrocytes	SECISBP2	-1.03553	5.62612e-09
Astrocytes	MYO15B	-1.04759	5.43009e-09
Astrocytes	CTNND1	-0.828891	5.36318e-09
Astrocytes	LIFR-AS1	-1.97055	5.03509e-09
Astrocytes	ARID4A	-0.82554	4.41874e-09
Astrocytes	SCMH1	-0.579007	4.38977e-09
Astrocytes	HCG17	-0.853807	4.35367e-09
Astrocytes	STK3	-0.599336	4.15789e-09
Astrocytes	SPP1	2.29087	4.12252e-09
Astrocytes	CWF19L2	-1.01074	4.06015e-09
Astrocytes	UBE3B	-1.03468	4.01502e-09
Astrocytes	LETMD1	-1.11567	3.86447e-09
Astrocytes	LMOD1	-1.69277	3.85999e-09
Astrocytes	MIR3659HG	-1.87388	3.80453e-09
Astrocytes	RBM41	-1.18529	3.66908e-09
Astrocytes	ZKSCAN7-AS1	-1.27011	3.453e-09
Astrocytes	LRIG1	-0.405193	3.06975e-09
Astrocytes	PIGQ	-1.73609	2.99637e-09
Astrocytes	ZNF780B	-0.904809	2.89706e-09
Astrocytes	ZNF544	-0.877986	2.87337e-09
Astrocytes	CDC14A	-0.636885	2.72853e-09
Astrocytes	TSPOAP1	-1.07466	2.58065e-09
Astrocytes	ARHGAP31	-0.467054	2.55736e-09
Astrocytes	BPTF	-0.432151	2.36677e-09
Astrocytes	SLC15A2	-0.776542	2.0843e-09
Astrocytes	GRINA	-1.89038	1.98668e-09
Astrocytes	PCDH9	-0.154306	1.88779e-09
Astrocytes	MGST1	-0.698004	1.73794e-09
Astrocytes	SUMF1	-0.820685	1.64179e-09
Astrocytes	LRP1	-0.628583	1.63299e-09
Astrocytes	KIAA1328	-0.901795	1.527e-09
Astrocytes	EML3	-1.71817	1.40561e-09
Astrocytes	HEPH	-1.08133	1.23296e-09
Astrocytes	PPP6R2	-0.53273	1.22212e-09
Astrocytes	KBTBD12	-0.901988	1.21071e-09
Astrocytes	CYHR1	-1.57673	1.16808e-09
Astrocytes	DPP7	-1.04679	1.13039e-09
Astrocytes	ASB3	-0.390531	9.7333e-10
Astrocytes	ZNF197	-1.19294	9.58257e-10
Astrocytes	WBP2NL	-0.914058	9.55974e-10
Astrocytes	NPIPB5	-1.21708	9.20099e-10
Astrocytes	SCN11A	-1.58239	8.97206e-10
Astrocytes	SLC9B1	-2.02449	8.87837e-10
Astrocytes	ARL17B	2.19937	8.19577e-10
Astrocytes	HEPN1	-2.3152	8.1852e-10
Astrocytes	MZF1	-1.36872	8.15826e-10
Astrocytes	TAF1D	-0.932656	7.88634e-10
Astrocytes	AL807742.1	-1.83386	7.02952e-10
Astrocytes	KANTR	-0.721907	6.97749e-10
Astrocytes	ARID1A	-0.579441	6.87939e-10
Astrocytes	THBS4	-1.09035	6.7963e-10
Astrocytes	GARNL3	-0.612574	6.51922e-10
Astrocytes	AC119674.1	1.41886	6.36527e-10
Astrocytes	REPS1	-0.466915	6.01158e-10
Astrocytes	PIGZ	-1.58612	5.81226e-10
Astrocytes	CHPT1	-0.584111	5.81018e-10
Astrocytes	FAS	-3.06366	5.019e-10
Astrocytes	DZIP3	-0.909152	4.60442e-10
Astrocytes	SNHG22	-1.49039	4.54509e-10
Astrocytes	ASPH	-0.420047	4.439e-10
Astrocytes	AL132857.1	-1.51968	4.16984e-10
Astrocytes	ALOX12-AS1	-0.599813	3.79398e-10
Astrocytes	AL137139.2	-0.290472	3.00965e-10
Astrocytes	RORB	-0.490121	2.96843e-10
Astrocytes	RLBP1	-2.35242	2.92278e-10
Astrocytes	SENP5	-0.917203	2.75814e-10
Astrocytes	PCSK7	-0.983776	2.62016e-10
Astrocytes	SORBS3	-1.06892	2.36407e-10
Astrocytes	MACF1	-0.28907	2.20302e-10
Astrocytes	INTS10	-0.873384	2.13657e-10
Astrocytes	TRIP11	-0.874148	1.99331e-10
Astrocytes	PIK3IP1	-1.97055	1.85327e-10
Astrocytes	RGS6	1.19937	1.76211e-10
Astrocytes	FOSL2	2.62387	1.60213e-10
Astrocytes	LINC01550	-1.61546	1.59125e-10
Astrocytes	TMEM164	-0.883644	1.57077e-10
Astrocytes	TBCK	-0.736087	1.50904e-10
Astrocytes	CRY2	-1.02714	1.49179e-10
Astrocytes	NIPSNAP2	-0.654586	1.49149e-10
Astrocytes	IGFBP5	2.05863	1.47828e-10
Astrocytes	AGAP1	0.637418	1.43292e-10
Astrocytes	AC025159.1	-1.14654	1.34862e-10
Astrocytes	FIRRE	-1.4223	1.26786e-10
Astrocytes	AL121827.2	-3.32419	1.25515e-10
Astrocytes	ARFGAP1	-1.21341	1.22101e-10
Astrocytes	LINC01727	-1.02102	1.19656e-10
Astrocytes	CSGALNACT1	-0.397612	1.18991e-10
Astrocytes	PON2	-0.639435	1.12114e-10
Astrocytes	RASSF8-AS1	-1.17085	1.04223e-10
Astrocytes	ATP13A4	-0.467817	1.03628e-10
Astrocytes	CASKIN1	-1.01695	1.01354e-10
Astrocytes	CCDC171	-0.914843	9.97817e-11
Astrocytes	FAM189A2	-0.574794	9.58427e-11
Astrocytes	PDLIM5	-0.552449	9.44962e-11
Astrocytes	ARMCX4	-1.06785	8.69647e-11
Astrocytes	JAK1	-0.504467	7.75017e-11
Astrocytes	CD38	-1.59616	7.72108e-11
Astrocytes	AC138150.1	-1.37755	5.88075e-11
Astrocytes	HULC	-0.815762	5.57915e-11
Astrocytes	PARP14	-1.48117	5.52684e-11
Astrocytes	ELOVL2	-1.05235	5.39876e-11
Astrocytes	SCLT1	-0.853869	5.32704e-11
Astrocytes	BCAN	-1.21492	4.65808e-11
Astrocytes	DKK3	-0.573146	4.62988e-11
Astrocytes	ZFHX3	-0.52844	4.5989e-11
Astrocytes	AC023480.1	-1.91846	4.57658e-11
Astrocytes	KIAA1755	-0.709742	4.55308e-11
Astrocytes	PDE3B	-0.611182	4.36101e-11
Astrocytes	AL359232.1	-1.82969	4.1518e-11
Astrocytes	SAT2	-1.66122	3.94999e-11
Astrocytes	SPPL2B	-1.02945	3.68492e-11
Astrocytes	MFHAS1	-0.630466	3.11939e-11
Astrocytes	AC021231.1	-1.30828	3.02411e-11
Astrocytes	AL591043.2	-1.50661	2.96232e-11
Astrocytes	AC079142.1	-0.904964	2.68748e-11
Astrocytes	PAAF1	-1.2212	2.5855e-11
Astrocytes	ADGRA3	-0.597094	2.48906e-11
Astrocytes	EMX2	-1.05717	2.38321e-11
Astrocytes	MYO10	-0.606048	2.16732e-11
Astrocytes	PDZRN4	1.42304	2.16125e-11
Astrocytes	RHPN1	-1.33937	2.11286e-11
Astrocytes	ATP6AP1L	-0.981106	1.99298e-11
Astrocytes	RNF43	-1.45055	1.97822e-11
Astrocytes	METTL15	-0.696691	1.96727e-11
Astrocytes	EIF1B-AS1	-0.886329	1.85596e-11
Astrocytes	CYP2J2	-1.59504	1.74865e-11
Astrocytes	C1orf61	-0.53572	1.67003e-11
Astrocytes	SLC44A3	-1.18736	1.6415e-11
Astrocytes	AL160272.1	-0.657962	1.60096e-11
Astrocytes	ADCY2	-0.288565	1.48396e-11
Astrocytes	CCAR1	-0.926158	1.46473e-11
Astrocytes	DDX24	-0.983354	1.32242e-11
Astrocytes	THSD7A	-0.722893	1.29951e-11
Astrocytes	NEIL1	-1.94359	1.27203e-11
Astrocytes	TAPT1-AS1	-0.578235	1.21382e-11
Astrocytes	EHHADH	-1.97055	1.17338e-11
Astrocytes	XAF1	-1.1624	1.11043e-11
Astrocytes	SRSF11	-0.785813	1.10729e-11
Astrocytes	TMEM132A	-1.69818	1.05832e-11
Astrocytes	APOE	-1.04598	1.03313e-11
Astrocytes	LYPLAL1-DT	-1.60217	9.75522e-12
Astrocytes	NBPF26	-1.75398	8.43764e-12
Astrocytes	ALK	-1.03705	8.26132e-12
Astrocytes	CERS1	-1.30542	7.90155e-12
Astrocytes	SCGB2B2	-1.10548	7.835e-12
Astrocytes	SLC25A18	-0.453034	7.80479e-12
Astrocytes	SYT17	-0.594828	6.8545e-12
Astrocytes	AC084198.2	-0.827399	6.79555e-12
Astrocytes	HNRNPL	-1.3224	6.03304e-12
Astrocytes	PRDM16-DT	-1.04903	5.23322e-12
Astrocytes	ANKDD1A	-0.522672	5.22935e-12
Astrocytes	ZNF721	-0.726627	5.07971e-12
Astrocytes	GOLGA8B	-1.09562	4.8299e-12
Astrocytes	NR4A1	2.84414	4.72812e-12
Astrocytes	SPATA6	-0.909334	4.70749e-12
Astrocytes	PIBF1	-0.711905	4.5362e-12
Astrocytes	LAMA1	-0.908215	4.51906e-12
Astrocytes	PNPLA7	-0.911659	4.15411e-12
Astrocytes	TMEM94	-1.06677	3.63393e-12
Astrocytes	AC007364.1	-1.0667	3.49816e-12
Astrocytes	PLEKHG1	-0.638434	3.37803e-12
Astrocytes	KAZN	0.515561	3.34998e-12
Astrocytes	RASSF4	-0.885855	3.29824e-12
Astrocytes	ZFHX2-AS1	-1.87102	3.0251e-12
Astrocytes	BBOX1	-1.05381	3.00613e-12
Astrocytes	TUG1	-1.42585	2.99947e-12
Astrocytes	GON4L	-0.856548	2.82443e-12
Astrocytes	HIF3A	-0.41659	2.5764e-12
Astrocytes	HIVEP1	-0.860128	2.47446e-12
Astrocytes	MPHOSPH8	-0.880955	2.3188e-12
Astrocytes	EXOSC10	-1.23247	2.2339e-12
Astrocytes	RAPGEF3	-0.702951	2.22413e-12
Astrocytes	DDX17	-0.429891	2.19222e-12
Astrocytes	SLC30A10	-1.75237	2.04589e-12
Astrocytes	LINC00598	-0.966328	1.83756e-12
Astrocytes	SPATA7	-1.29001	1.73627e-12
Astrocytes	AFDN	-0.586989	1.73535e-12
Astrocytes	NSUN6	-0.998802	1.52496e-12
Astrocytes	RBM26	-0.65501	1.43527e-12
Astrocytes	AC099792.1	-0.751461	1.39719e-12
Astrocytes	DNAJC27-AS1	-1.20243	1.02185e-12
Astrocytes	LINC02062	-0.880798	8.88696e-13
Astrocytes	UBA6-AS1	-0.865436	7.6413e-13
Astrocytes	CNTNAP3B	-1.37419	7.48843e-13
Astrocytes	ARHGAP5	-0.483485	7.28675e-13
Astrocytes	AC090993.1	-1.74549	7.264e-13
Astrocytes	PBXIP1	-1.11041	5.82953e-13
Astrocytes	AC027117.2	-0.817616	4.61695e-13
Astrocytes	RBBP6	-1.05878	4.38445e-13
Astrocytes	SLC1A4	-0.954956	3.7329e-13
Astrocytes	ADAMTSL4-AS1	-1.55754	3.37908e-13
Astrocytes	SLC13A3	-1.0461	3.14531e-13
Astrocytes	GJA1	-0.694962	3.09515e-13
Astrocytes	PLP1	1.41366	3.06314e-13
Astrocytes	HIP1R	-0.792331	2.58295e-13
Astrocytes	QTRT1	-1.53144	2.54039e-13
Astrocytes	MFGE8	-1.21237	2.42287e-13
Astrocytes	SOX6	-0.513465	2.33624e-13
Astrocytes	IFT88	-0.975866	2.2367e-13
Astrocytes	GABRA2	-0.701139	2.15365e-13
Astrocytes	ANKFN1	-0.799758	2.06321e-13
Astrocytes	TRPC1	-0.935016	1.76505e-13
Astrocytes	ITPR2	-0.458569	1.52331e-13
Astrocytes	MT-ND2	-0.501067	1.42583e-13
Astrocytes	ANTXR1	-0.85701	1.31287e-13
Astrocytes	LRRC3B	-0.695099	1.27384e-13
Astrocytes	EIF3E	-1.02758	1.2011e-13
Astrocytes	LGI4	-0.999847	1.17303e-13
Astrocytes	METRN	-1.02093	1.06735e-13
Astrocytes	C20orf194	-0.472302	9.6841e-14
Astrocytes	AKAP8L	-0.815274	9.40172e-14
Astrocytes	DAAM1	-0.613144	8.69707e-14
Astrocytes	PSMG4	-1.16393	8.47411e-14
Astrocytes	PRPF4B	-1.04433	7.57559e-14
Astrocytes	CMYA5	-0.991984	7.02783e-14
Astrocytes	ZRANB2	-0.806941	6.38118e-14
Astrocytes	AC023095.1	-1.11272	6.36628e-14
Astrocytes	OPCML	0.506014	5.92333e-14
Astrocytes	CLIP1	-0.613151	5.74341e-14
Astrocytes	ACADVL	-1.12964	5.55312e-14
Astrocytes	TTYH1	-0.618966	5.03431e-14
Astrocytes	AL592183.1	-1.72346	4.98693e-14
Astrocytes	AC018730.1	-1.42662	4.70198e-14
Astrocytes	AC115622.1	-1.42701	4.55503e-14
Astrocytes	MRPL41	-1.7153	4.49364e-14
Astrocytes	LIX1-AS1	-1.64862	3.95621e-14
Astrocytes	AC011346.1	-0.965517	3.44752e-14
Astrocytes	ATP1A1-AS1	-1.37178	3.01173e-14
Astrocytes	AP001528.1	-1.98223	2.76655e-14
Astrocytes	EPM2A	-1.28921	2.71557e-14
Astrocytes	AGBL4	-0.639761	2.69543e-14
Astrocytes	AASS	-1.0061	2.51756e-14
Astrocytes	LINC02406	-1.97055	1.97343e-14
Astrocytes	AL109809.5	-0.58155	1.86078e-14
Astrocytes	STXBP5	-0.470576	1.86047e-14
Astrocytes	AC012405.1	1.21959	1.56213e-14
Astrocytes	SLC18B1	-1.13033	1.47612e-14
Astrocytes	RAD50	-1.29001	1.41225e-14
Astrocytes	DCHS2	-1.55393	1.36963e-14
Astrocytes	PYGB	-1.19647	1.34439e-14
Astrocytes	CATSPERE	-1.97055	1.32414e-14
Astrocytes	LMCD1-AS1	-0.627204	1.25723e-14
Astrocytes	MT-ND5	-0.792708	1.22383e-14
Astrocytes	FTH1	-1.0427	1.19158e-14
Astrocytes	GPAM	-1.39865	9.67145e-15
Astrocytes	RGN	-1.74599	9.0365e-15
Astrocytes	FGF14	0.756071	8.94231e-15
Astrocytes	WDR60	-0.616673	8.81032e-15
Astrocytes	TDRD3	-0.762795	8.68095e-15
Astrocytes	GPHN	-0.453593	7.89363e-15
Astrocytes	AQP1	-1.38559	6.63357e-15
Astrocytes	SCAPER	-0.619429	5.50492e-15
Astrocytes	LRP1B	-0.26802	5.0677e-15
Astrocytes	IZUMO4	-2.04348	4.68604e-15
Astrocytes	SNTG1	1.10958	4.42926e-15
Astrocytes	APPL2	-0.895062	4.36471e-15
Astrocytes	TEX9	-1.61825	4.08109e-15
Astrocytes	PHF21B	-0.637207	3.95914e-15
Astrocytes	ITFG1	-0.737892	3.80753e-15
Astrocytes	SOX21-AS1	-1.45209	3.27072e-15
Astrocytes	NFATC4	-1.42339	3.19962e-15
Astrocytes	SEMA4B	-0.887543	2.59962e-15
Astrocytes	NR4A3	4.24085	1.94286e-15
Astrocytes	AL391807.1	-1.46885	1.8285e-15
Astrocytes	PTN	-0.725723	1.6901e-15
Astrocytes	ENTPD1-AS1	-0.878956	1.65228e-15
Astrocytes	TFRC	2.29748	1.14251e-15
Astrocytes	ZNF337-AS1	-1.6896	1.09806e-15
Astrocytes	TULP3	-0.948045	9.62491e-16
Astrocytes	AC098829.1	-1.28062	7.60577e-16
Astrocytes	PRH1	-1.02302	7.45457e-16
Astrocytes	MYO6	-0.652151	6.56904e-16
Astrocytes	MMP28	-1.09984	4.12519e-16
Astrocytes	ENTPD1	-1.43329	3.6881e-16
Astrocytes	DYNC2H1	-0.800627	3.64825e-16
Astrocytes	ANK3	0.687202	3.46266e-16
Astrocytes	ANKRD12	-0.568085	2.95476e-16
Astrocytes	CDHR3	-0.634392	2.10184e-16
Astrocytes	MEF2C-AS1	-0.673994	1.86128e-16
Astrocytes	HES5	-4.22689	1.47145e-16
Astrocytes	MLC1	-1.22064	1.16429e-16
Astrocytes	PRPF38B	-1.56191	1.10946e-16
Astrocytes	LINC01414	-1.81855	1.07707e-16
Astrocytes	FAM227B	-1.60572	1.03724e-16
Astrocytes	MAPK11	-1.80063	1.0032e-16
Astrocytes	CCDC7	-1.08961	9.86247e-17
Astrocytes	GOLGA4	-0.720009	8.61032e-17
Astrocytes	STK33	-0.809975	6.4614e-17
Astrocytes	EYA1	-0.842834	6.20641e-17
Astrocytes	CC2D2B	-1.89804	6.12814e-17
Astrocytes	AHCYL1	-0.572137	5.63672e-17
Astrocytes	KDM5A	-0.940179	5.0449e-17
Astrocytes	ZFAND5	1.72716	4.92024e-17
Astrocytes	AC244131.2	-2.93208	4.58643e-17
Astrocytes	CADM2	0.383425	4.08288e-17
Astrocytes	RGS20	-0.677082	3.54675e-17
Astrocytes	LINC01473	-0.61122	3.21098e-17
Astrocytes	TTC14	-0.954433	2.79806e-17
Astrocytes	OAF	-1.03148	2.43916e-17
Astrocytes	TNS3	-0.852242	1.71803e-17
Astrocytes	SLCO1C1	-0.781105	1.63791e-17
Astrocytes	PTPRZ1	-0.495931	1.50144e-17
Astrocytes	GPR37L1	-1.4973	7.34137e-18
Astrocytes	PIK3C2A	-0.895092	6.66796e-18
Astrocytes	C8orf37-AS1	-1.66736	5.18978e-18
Astrocytes	PARD3B	-0.504234	4.838e-18
Astrocytes	SNRNP70	-0.861039	4.81859e-18
Astrocytes	AL022068.1	-1.17744	4.02414e-18
Astrocytes	SLC6A11	-1.10469	3.46685e-18
Astrocytes	AL513166.1	-1.296	2.84398e-18
Astrocytes	PER3	-0.837016	2.42136e-18
Astrocytes	AC087564.1	-0.784417	2.27063e-18
Astrocytes	BRINP2	-1.0539	2.06491e-18
Astrocytes	LGR4	-0.919124	1.93181e-18
Astrocytes	PLSCR4	-0.880639	1.65056e-18
Astrocytes	AC110023.1	-1.33757	1.54146e-18
Astrocytes	ME1	-1.10687	1.42466e-18
Astrocytes	STON2	-0.685439	1.34282e-18
Astrocytes	GLUD1	-0.727777	1.08364e-18
Astrocytes	LINC01748	-0.82201	1.07818e-18
Astrocytes	FGGY	-0.985461	1.04738e-18
Astrocytes	ARMH1	-1.01443	9.07739e-19
Astrocytes	MIAT	-1.23114	8.57362e-19
Astrocytes	AC046134.2	-0.823635	8.50952e-19
Astrocytes	GLI3	-0.668911	7.5437e-19
Astrocytes	PLXNB1	-1.0267	6.72856e-19
Astrocytes	AC090115.1	-2.08245	5.67484e-19
Astrocytes	DANT2	-0.644944	5.20039e-19
Astrocytes	MICALL2	-1.01201	4.15976e-19
Astrocytes	PDK4	2.63119	2.53539e-19
Astrocytes	GPC1	-1.97771	2.10095e-19
Astrocytes	COL5A3	-0.769128	1.79326e-19
Astrocytes	AZIN1-AS1	-1.13127	1.44497e-19
Astrocytes	AKAP9	-0.746661	1.41025e-19
Astrocytes	HHATL	-1.30759	1.11344e-19
Astrocytes	ERCC6L2	-0.955602	1.00649e-19
Astrocytes	CCDC144A	-0.927956	9.25985e-20
Astrocytes	NR4A2	2.85048	8.49428e-20
Astrocytes	AL050309.1	-1.33623	5.8733e-20
Astrocytes	LINC00461	-0.69694	5.83341e-20
Astrocytes	CAMK2G	-0.547992	4.8051e-20
Astrocytes	SFXN5	-0.584306	2.92887e-20
Astrocytes	HDAC8	-0.872997	2.60104e-20
Astrocytes	CLIP2	1.63656	2.57876e-20
Astrocytes	RMST	-1.35845	2.04118e-20
Astrocytes	AC091078.1	-1.04877	2.02109e-20
Astrocytes	PREX2	-0.597653	1.56651e-20
Astrocytes	HSP90AA1	0.840858	1.39593e-20
Astrocytes	ENOSF1	-1.77638	1.30518e-20
Astrocytes	ADAMTS10	-1.46865	1.07317e-20
Astrocytes	STOX1	-0.977337	9.88569e-21
Astrocytes	TMEM72-AS1	-1.80482	8.4777e-21
Astrocytes	APCDD1	-1.09761	6.26238e-21
Astrocytes	NDRG2	-0.957889	5.53726e-21
Astrocytes	TMEM259	-1.6751	3.71282e-21
Astrocytes	DPP10	0.389991	3.27198e-21
Astrocytes	SON	-0.944218	2.22252e-21
Astrocytes	LINC01376	-1.50897	2.05832e-21
Astrocytes	TMEM220-AS1	-1.77516	2.04888e-21
Astrocytes	ACSS3	-0.857871	1.78276e-21
Astrocytes	AC119673.2	-1.38559	1.46657e-21
Astrocytes	NSMF	-1.41534	1.24225e-21
Astrocytes	NCAN	-0.867123	1.07591e-21
Astrocytes	ROBO2	1.07667	9.54288e-22
Astrocytes	BMPR1B	-0.637562	9.49592e-22
Astrocytes	LINC01138	-0.822867	7.41551e-22
Astrocytes	CEP350	-0.844594	7.09504e-22
Astrocytes	AC015983.2	-1.43318	4.0836e-22
Astrocytes	SLC1A2	-0.48534	3.19608e-22
Astrocytes	AC108519.1	-1.13673	2.80232e-22
Astrocytes	CCDC191	-1.66329	2.31129e-22
Astrocytes	LINC02340	-2.0427	2.27967e-22
Astrocytes	NMD3	-1.4835	1.58211e-22
Astrocytes	NLGN1	0.551621	1.33662e-22
Astrocytes	GLUL	-0.717925	1.08069e-22
Astrocytes	BOD1L1	-1.04348	8.13905e-23
Astrocytes	ADAMTS17	-0.959277	6.96285e-23
Astrocytes	IDH2	-1.50682	5.28425e-23
Astrocytes	SPARCL1	-0.581071	4.11987e-23
Astrocytes	WWC1	-0.722186	3.07761e-23
Astrocytes	GABRB1	-0.568662	2.70246e-23
Astrocytes	GRAMD1C	-0.972727	5.75817e-24
Astrocytes	SHROOM3	-0.801027	4.408e-24
Astrocytes	MTMR1	-1.23908	4.29e-24
Astrocytes	AIFM3	-2.08451	4.04989e-24
Astrocytes	ITGB4	-1.04784	3.95542e-24
Astrocytes	GOLGB1	-0.907646	3.76486e-24
Astrocytes	MT-ND1	-0.68002	3.55943e-24
Astrocytes	AC125613.1	-1.84154	2.03349e-24
Astrocytes	GABPB1-AS1	-1.3239	1.77835e-24
Astrocytes	FAM184A	-0.917113	1.55162e-24
Astrocytes	ZHX3	-0.629477	1.04364e-24
Astrocytes	ATRNL1	1.16222	7.25872e-25
Astrocytes	ARHGAP24	-0.725997	6.2661e-25
Astrocytes	HEPACAM	-0.914085	6.25799e-25
Astrocytes	ZFHX4	-0.782961	5.49073e-25
Astrocytes	LINC02427	-2.66904	5.20606e-25
Astrocytes	MTAP	-1.56881	3.41737e-25
Astrocytes	FSIP2-AS1	-1.59237	2.5904e-25
Astrocytes	DLGAP1	0.633513	1.54607e-25
Astrocytes	ADHFE1	-1.38559	7.97553e-26
Astrocytes	NRXN3	0.459344	5.9241e-26
Astrocytes	ACSL6	-0.977125	5.89049e-26
Astrocytes	RALYL	1.34173	3.94303e-26
Astrocytes	CRB1	-0.743386	2.59477e-26
Astrocytes	AF279873.3	-1.06064	1.49474e-26
Astrocytes	APC	-0.608769	1.34444e-26
Astrocytes	PTCHD1-AS	-0.949133	1.01066e-26
Astrocytes	ECHDC2	-0.891994	9.39679e-27
Astrocytes	AC138627.1	-1.51291	6.07382e-27
Astrocytes	BAZ2B	-0.599839	1.32198e-27
Astrocytes	XIST	-1.29156	6.0463e-28
Astrocytes	LINC01266	-1.68544	1.29348e-28
Astrocytes	DNAH7	-0.972403	1.21864e-28
Astrocytes	COL16A1	-1.51143	1.01799e-28
Astrocytes	GNA14	-0.852006	5.961e-29
Astrocytes	AC079760.1	-2.06571	4.49244e-29
Astrocytes	APC2	-1.41744	2.65881e-29
Astrocytes	RYR3	-0.57866	2.58169e-29
Astrocytes	NKAIN4	-2.39889	1.7442e-29
Astrocytes	PTGDS	-0.781418	1.31039e-29
Astrocytes	FOS	2.40135	1.07963e-29
Astrocytes	AC114971.1	-1.07276	3.69845e-30
Astrocytes	ANKRD36C	-1.03668	2.49668e-30
Astrocytes	LCNL1	-1.5796	2.31615e-30
Astrocytes	CABLES1	-0.765196	4.92354e-31
Astrocytes	MGAT4C	-0.757281	1.40555e-31
Astrocytes	AC104596.1	-1.32199	9.3038e-32
Astrocytes	PNN	-1.77678	8.38103e-32
Astrocytes	ALDH1L1	-0.924582	4.53451e-32
Astrocytes	SLC4A4	-0.793079	3.37519e-32
Astrocytes	TNIK	-0.579198	2.65261e-32
Astrocytes	LINC00271	-2.01108	5.10799e-33
Astrocytes	LINC00342	-1.31253	1.91014e-33
Astrocytes	AC124852.1	-1.48037	1.79182e-33
Astrocytes	AC068308.1	-2.7852	1.44683e-33
Astrocytes	LINC02649	-1.44273	2.09252e-34
Astrocytes	GMDS-DT	-1.10422	9.21509e-35
Astrocytes	SYT1	0.781028	3.85787e-35
Astrocytes	INTU	-1.17967	1.40273e-35
Astrocytes	MEIKIN	-1.16976	6.27593e-36
Astrocytes	NKTR	-1.14523	5.81662e-36
Astrocytes	AC002460.2	-1.16276	4.16476e-36
Astrocytes	CKB	-1.21987	2.49283e-36
Astrocytes	AC053527.2	-1.55992	1.47861e-36
Astrocytes	MT-CYB	-0.922334	4.11893e-37
Astrocytes	NAALADL2	-1.0558	8.67474e-38
Astrocytes	B4GALNT4	-1.87556	7.23769e-38
Astrocytes	RBFOX1	0.667744	4.94084e-38
Astrocytes	F11-AS1	-1.07904	1.00995e-38
Astrocytes	MT-CO1	-0.769999	5.01633e-39
Astrocytes	ADGRG1	-1.54605	4.2176e-39
Astrocytes	UFL1-AS1	-2.14488	3.02949e-39
Astrocytes	ACSS1	-1.07112	2.51618e-40
Astrocytes	RERG	-1.65408	1.40584e-40
Astrocytes	LUC7L3	-0.852824	2.41985e-41
Astrocytes	F3	-1.53117	2.0184e-41
Astrocytes	PTPRD	0.729301	7.50706e-43
Astrocytes	AC091826.2	-1.48188	4.11851e-43
Astrocytes	CSMD1	0.68782	3.75664e-43
Astrocytes	LINC00499	-1.14109	1.94343e-45
Astrocytes	DPH6	-1.61846	5.38693e-46
Astrocytes	RNPC3	-1.28506	1.10104e-46
Astrocytes	AC053513.1	-1.57312	1.14041e-47
Astrocytes	MT-ND4	-1.05581	2.05481e-49
Astrocytes	PAMR1	-1.34906	5.18336e-50
Astrocytes	RFX3-AS1	-1.63904	1.02081e-50
Astrocytes	AC073475.1	-1.51006	6.29178e-52
Astrocytes	MT-CO2	-0.923523	4.34719e-52
Astrocytes	DST	-0.567408	2.70335e-52
Astrocytes	IL1RAPL1	0.660911	3.3727e-53
Astrocytes	NKAIN3	-0.918878	1.33178e-53
Astrocytes	GPM6A	-0.556884	6.68178e-55
Astrocytes	CNTNAP2	0.854201	3.75019e-55
Astrocytes	PNISR	-1.09678	2.83281e-55
Astrocytes	CIRBP	-1.88161	2.05145e-55
Astrocytes	ZMAT1	-1.55377	9.99749e-58
Astrocytes	KCNIP4	0.667302	3.1641e-58
Astrocytes	FGFR3	-1.57141	1.85186e-58
Astrocytes	AC087854.1	-1.76787	3.03205e-60
Astrocytes	MT-ATP6	-1.00471	7.12853e-61
Astrocytes	MT-CO3	-1.03107	1.30377e-64
Astrocytes	IQCA1	-1.47277	5.37516e-65
Astrocytes	GPC5	-0.756739	1.64097e-65
Astrocytes	ADGRV1	-0.716113	1.10939e-66
Astrocytes	OBI1-AS1	-1.07513	2.92802e-68
Astrocytes	AC002429.2	-2.09929	4.33848e-70
Astrocytes	NAT8L	-2.11329	1.91691e-76
Astrocytes	TENM2	-1.18667	5.06246e-82
Astrocytes	SLC1A3	-1.08921	6.92617e-87
Astrocytes	NEAT1	1.1041	5.55193e-93
Astrocytes	MALAT1	-0.665868	3.58018e-246
Endothelial_cells	PDE10A	0.55106	0.0480123
Endothelial_cells	CCN2	1.24446	0.0413021
Endothelial_cells	BAZ2B	0.511062	0.0400154
Endothelial_cells	TTTY14	1.08294	0.0374199
Endothelial_cells	ANKH	0.628235	0.0346498
Endothelial_cells	KIAA1549	0.740003	0.0331906
Endothelial_cells	TLR4	1.45661	0.0328339
Endothelial_cells	MBNL1	0.482349	0.0322972
Endothelial_cells	VGLL4	0.678172	0.0320749
Endothelial_cells	DLL4	1.2213	0.0285088
Endothelial_cells	SCARB1	0.49314	0.0274955
Endothelial_cells	MAGI1	0.491935	0.0274613
Endothelial_cells	BBS9	0.469967	0.0268388
Endothelial_cells	RPL8	-1.17774	0.0250724
Endothelial_cells	IFI44L	-1.38376	0.0249464
Endothelial_cells	SEC14L1	0.535346	0.0245406
Endothelial_cells	USP9Y	1.06983	0.0196052
Endothelial_cells	ESYT2	0.383597	0.017656
Endothelial_cells	ANKS1A	0.560415	0.0173319
Endothelial_cells	THSD4	-0.862561	0.0164611
Endothelial_cells	CDH2	0.67456	0.0146094
Endothelial_cells	LHFPL6	0.500893	0.0145459
Endothelial_cells	NEDD4L	0.868766	0.0138239
Endothelial_cells	PTP4A3	-2.55195	0.0129592
Endothelial_cells	MTRNR2L1	-5.18243	0.0120738
Endothelial_cells	EPHA4	0.585263	0.00995671
Endothelial_cells	ATP11A	0.637993	0.00910219
Endothelial_cells	B2M	-0.812721	0.00766231
Endothelial_cells	NPIPB5	0.84862	0.00745039
Endothelial_cells	PPP2R2B	-0.485837	0.00743106
Endothelial_cells	MCF2L	0.606481	0.00617349
Endothelial_cells	RPS18	-1.59175	0.00614278
Endothelial_cells	ISG15	-2.2579	0.00533031
Endothelial_cells	AKAP12	0.812095	0.00532594
Endothelial_cells	LIMCH1	0.414809	0.00522992
Endothelial_cells	FLRT2	1.31417	0.0051215
Endothelial_cells	HLA-A	-1.10442	0.00505083
Endothelial_cells	CD74	-2.82879	0.00493362
Endothelial_cells	SLC7A5	0.489963	0.00401228
Endothelial_cells	IFIT3	-3.04133	0.00383447
Endothelial_cells	SLC39A10	0.566405	0.00346127
Endothelial_cells	FLT1	0.445453	0.00336439
Endothelial_cells	DDX5	0.618776	0.00308394
Endothelial_cells	NXN	0.546911	0.00264442
Endothelial_cells	HERC2	0.535759	0.00240703
Endothelial_cells	CREM	0.875198	0.00211722
Endothelial_cells	MCC	0.727702	0.00180115
Endothelial_cells	TNS1	0.813725	0.00179203
Endothelial_cells	TMEM132C	0.789658	0.00171818
Endothelial_cells	RPL28	-1.3317	0.00141095
Endothelial_cells	DOCK1	0.558973	0.00120328
Endothelial_cells	TAGLN	-3.21066	0.00112572
Endothelial_cells	TACC1	0.436364	0.00111494
Endothelial_cells	PLOD2	0.938866	0.000983781
Endothelial_cells	NPAS2	0.622967	0.000953254
Endothelial_cells	INPP5D	0.716836	0.000892961
Endothelial_cells	RPL3	-1.47412	0.000884773
Endothelial_cells	MYO1E	0.778001	0.000854094
Endothelial_cells	KMT2E	0.515595	0.000676454
Endothelial_cells	ZBTB16	0.533782	0.000632941
Endothelial_cells	RIMKLB	0.715656	0.000572677
Endothelial_cells	MT-CO1	-0.688108	0.000562772
Endothelial_cells	NEAT1	0.273701	0.000517666
Endothelial_cells	HLA-C	-1.65284	0.000487109
Endothelial_cells	FCHO2	0.888965	0.000436844
Endothelial_cells	AC119673.2	-2.54339	0.00034631
Endothelial_cells	MT-CO3	-0.666976	0.000327378
Endothelial_cells	IFI27	-1.3378	0.000199812
Endothelial_cells	DAB2IP	0.820021	0.000172408
Endothelial_cells	ACER2	0.85571	0.000163965
Endothelial_cells	LINC00472	0.790484	0.000126934
Endothelial_cells	SLC7A1	0.670554	0.000114672
Endothelial_cells	TMSB10	-1.10566	0.000108366
Endothelial_cells	SORT1	0.683529	7.55154e-05
Endothelial_cells	STAU2	0.718774	6.8193e-05
Endothelial_cells	RBM17	1.18641	5.71995e-05
Endothelial_cells	MECOM	0.52212	5.34369e-05
Endothelial_cells	PRICKLE2	0.699257	2.31181e-05
Endothelial_cells	MRPL1	1.2233	2.12388e-05
[truncated: 2,445 more rows]

## Sheet: DEGs TDPC vs CTRL
Cell cluster	Gene	Avg log2FC	Adjusted p-value
Astrocytes	RYR2	0.172841	0.0496247
Astrocytes	GNAI1	0.923832	0.0494167
Astrocytes	CHIC2	0.698817	0.0492897
Astrocytes	DCC	0.372394	0.0492303
Astrocytes	CASKIN1	-0.603958	0.0486898
Astrocytes	GSK3B	0.306489	0.0477177
Astrocytes	CDK17	0.490422	0.0476941
Astrocytes	PAN3	0.341888	0.0472043
Astrocytes	LRP6	0.467886	0.0470862
Astrocytes	DDX5	0.243185	0.0468874
Astrocytes	ADAMTS10	-0.615327	0.0467922
Astrocytes	APLP1	1.06435	0.0464254
Astrocytes	GAA	-1.03751	0.0459248
Astrocytes	CCDC88B	-1.00104	0.0459096
Astrocytes	FRMD5	-0.282045	0.0455363
Astrocytes	HECW2	0.625681	0.0448521
Astrocytes	ENPP2	0.851224	0.0440942
Astrocytes	CUL5	0.485905	0.0435421
Astrocytes	WDR26	0.601479	0.0430461
Astrocytes	YWHAG	0.530912	0.0428783
Astrocytes	UNC13A	-1.14683	0.0427546
Astrocytes	RASAL2	0.410569	0.0420707
Astrocytes	ITCH	0.406056	0.04166
Astrocytes	GUCY1A1	0.889477	0.0413012
Astrocytes	KCNN2	0.798399	0.0407715
Astrocytes	EIF1B-AS1	-0.56475	0.0401912
Astrocytes	VPS13B	0.270462	0.0400171
Astrocytes	GNA14-AS1	1.42298	0.0396239
Astrocytes	TMSB4X	0.920188	0.0392474
Astrocytes	LAMA5	-0.969335	0.0390225
Astrocytes	MIA2	0.642503	0.0389099
Astrocytes	GPS1	-0.94136	0.0381541
Astrocytes	SUPT3H	0.321719	0.0381229
Astrocytes	MYLK	-0.562272	0.0380187
Astrocytes	AC110285.2	-1.79683	0.0378755
Astrocytes	PBXIP1	-0.61969	0.0378684
Astrocytes	ARHGAP8	-1.1697	0.0377738
Astrocytes	ROBO1	0.377531	0.0366437
Astrocytes	SCARA3	-0.54521	0.035828
Astrocytes	FKBP10	-0.874408	0.0354159
Astrocytes	LAMA1	-0.551346	0.0352966
Astrocytes	CC2D1A	-0.772723	0.0352238
Astrocytes	AL390755.1	0.990476	0.0351252
Astrocytes	CNDP1	1.31512	0.0347257
Astrocytes	RHPN1	-0.705011	0.0345672
Astrocytes	CD44	0.570189	0.034097
Astrocytes	LINC01252	-1.19017	0.0332385
Astrocytes	PTPN4	0.367485	0.0331838
Astrocytes	KMT5C	-1.10753	0.0331589
Astrocytes	ZNF768	-1.37432	0.0321522
Astrocytes	RAB27A	0.955477	0.0310674
Astrocytes	OIP5-AS1	0.58429	0.0308829
Astrocytes	AC005696.4	-2.11283	0.0307169
Astrocytes	TSPOAP1	-0.68469	0.030652
Astrocytes	CRYL1	0.54632	0.0300904
Astrocytes	ADD3-AS1	-0.586458	0.0299246
Astrocytes	ELMO1	0.669013	0.0298101
Astrocytes	GNAQ	0.223559	0.0293388
Astrocytes	ENOSF1	-0.713608	0.0291482
Astrocytes	TRIP12	0.385392	0.0284872
Astrocytes	PAXX	-1.22187	0.0284621
Astrocytes	AL513166.1	-0.702288	0.0281542
Astrocytes	MARCH1	0.236531	0.027804
Astrocytes	FGD6	0.316175	0.0277563
Astrocytes	RAP1GDS1	0.34335	0.0277358
Astrocytes	PDGFC	0.48029	0.0275599
Astrocytes	AC079385.1	0.951361	0.0274903
Astrocytes	YTHDF1	-0.944989	0.0273866
Astrocytes	CCDC144A	-0.556532	0.0273497
Astrocytes	LRRC3B	-0.425901	0.0272617
Astrocytes	UVRAG	0.516526	0.0272505
Astrocytes	ARL8B	0.567568	0.0271037
Astrocytes	LINC02649	-0.5222	0.0270572
Astrocytes	UBE2G1	0.725442	0.0268514
Astrocytes	PRMT3	0.621049	0.026442
Astrocytes	EPS8	0.504243	0.0263034
Astrocytes	ARNTL	0.563733	0.0262802
Astrocytes	NLGN4Y	-0.673182	0.0242854
Astrocytes	SERPINI1	0.624597	0.0238365
Astrocytes	CA12	-1.17461	0.0236108
Astrocytes	DDX6	0.543477	0.0235396
Astrocytes	LETM2	-1.44096	0.023154
Astrocytes	HNRNPDL	0.433168	0.0226907
Astrocytes	MTDH	0.449166	0.022624
Astrocytes	RHOQ	0.478873	0.0224635
Astrocytes	TTLL7	0.352095	0.0223585
Astrocytes	ZNF148	0.382863	0.0223331
Astrocytes	CYP4F3	2.07414	0.0219398
Astrocytes	FXYD6	1.36409	0.0217503
Astrocytes	ATP1A1	1.02016	0.0216914
Astrocytes	AL390783.1	2.12074	0.0215981
Astrocytes	MT3	-0.58322	0.0210422
Astrocytes	ZNHIT6	0.655861	0.0207935
Astrocytes	JMJD1C	0.210304	0.0207629
Astrocytes	N4BP2L2	0.201241	0.0204426
Astrocytes	USP3	0.570539	0.0204387
Astrocytes	CHD7	0.520134	0.0203113
Astrocytes	APPL2	-0.522381	0.0198006
Astrocytes	CEP170	0.404572	0.019699
Astrocytes	ACSL6	-0.422193	0.0192181
Astrocytes	LINC01876	-1.2292	0.01905
Astrocytes	LTBP1	0.380469	0.0190328
Astrocytes	LPIN2	0.575918	0.0188135
Astrocytes	ATP6V1B2	1.01952	0.0187691
Astrocytes	GOLGB1	-0.446593	0.0186654
Astrocytes	SPART	0.597112	0.0186259
Astrocytes	NCAM2	0.166974	0.0183525
Astrocytes	CRY2	-0.688725	0.0182872
Astrocytes	LINC02652	-2.1099	0.018082
Astrocytes	TMEM14B	0.342817	0.0180615
Astrocytes	SH3BGR	1.02587	0.0178379
Astrocytes	PLCB1	-0.378842	0.0178229
Astrocytes	SCOC-AS1	-1.66491	0.017748
Astrocytes	MTMR1	-0.472693	0.0170223
Astrocytes	TNFRSF6B	-2.45094	0.017021
Astrocytes	CHORDC1	0.971456	0.0169821
Astrocytes	MAP2K4	0.436201	0.016758
Astrocytes	DLGAP1	0.201888	0.0164233
Astrocytes	SOX2-OT	0.364555	0.0163494
Astrocytes	PLEKHO1	-0.865305	0.0161939
Astrocytes	AC006148.1	0.458363	0.0160333
Astrocytes	ST6GAL2	1.01063	0.0157289
Astrocytes	SPOP	0.501521	0.0154354
Astrocytes	PDE4B	0.27217	0.0150849
Astrocytes	HDHD5-AS1	-1.28262	0.0150114
Astrocytes	KITLG	0.86074	0.0146603
Astrocytes	LINC01338	1.77317	0.0145426
Astrocytes	LTBP3	-0.704575	0.0142138
Astrocytes	AL807742.1	-0.948124	0.0136781
Astrocytes	MNAT1	0.333111	0.0136285
Astrocytes	NRIP1	0.522025	0.0129608
Astrocytes	FMNL3	0.84207	0.0129303
Astrocytes	EPS15	0.334486	0.0128531
Astrocytes	ZNF652	0.577925	0.0127807
Astrocytes	GRM5	0.28559	0.0126931
Astrocytes	ALDH1L1	-0.401204	0.0125076
Astrocytes	MRVI1	-0.401433	0.0124981
Astrocytes	CLIP1	-0.429608	0.0124288
Astrocytes	ADAMTS9	0.795906	0.0119312
Astrocytes	BCKDHB	0.255756	0.0119295
Astrocytes	STMN1	1.08511	0.011827
Astrocytes	PSPC1	0.424572	0.0118148
Astrocytes	FAM13A	0.477001	0.0111868
Astrocytes	KIF13A	0.304034	0.0110838
Astrocytes	SLITRK5	1.21359	0.0109742
Astrocytes	ATP2B1	0.358131	0.0108345
Astrocytes	SPAG9	0.308174	0.0107668
Astrocytes	ABI3BP	1.32251	0.0101539
Astrocytes	ANTXR1	-0.582608	0.00972156
Astrocytes	FGF1	-0.661184	0.00953094
Astrocytes	TRAPPC8	0.633275	0.00950573
Astrocytes	NUDCD3	0.435334	0.00931809
Astrocytes	MAP4K3	0.305306	0.00927058
Astrocytes	NPEPPS	0.38265	0.00908347
Astrocytes	LRMDA	-0.515646	0.00901918
Astrocytes	RCOR3	0.516587	0.00897044
Astrocytes	ECE2	-1.04847	0.00888332
Astrocytes	EIF4A2	1.09297	0.00885939
Astrocytes	NTNG2	-0.683195	0.00879825
Astrocytes	DANT2	-0.3893	0.00849435
Astrocytes	IDH2-DT	-0.710957	0.00847636
Astrocytes	ANKRD29	-0.866483	0.008412
Astrocytes	CDKL5	0.417897	0.00837342
Astrocytes	EPC2	0.451819	0.00805944
Astrocytes	SAT2	-0.887275	0.00805331
Astrocytes	LUCAT1	1.13619	0.00783639
Astrocytes	LAMB2	-1.18706	0.00778713
Astrocytes	STAU2	0.359721	0.00776011
Astrocytes	CCDC191	-0.628958	0.00774082
Astrocytes	PTPRZ1	0.211097	0.00770708
Astrocytes	SCAF8	0.382863	0.00764103
Astrocytes	RABGAP1L	0.277758	0.00752526
Astrocytes	TMEM161B-AS1	0.213329	0.00750275
Astrocytes	SFMBT2	0.328313	0.00714891
Astrocytes	TTC14	-0.530983	0.0069231
Astrocytes	SLC6A11	-0.592061	0.00691791
Astrocytes	CDC73	0.48272	0.006785
Astrocytes	LRRC40	1.20305	0.0067633
Astrocytes	AC008957.2	1.07484	0.00668168
Astrocytes	PCSK7	-0.694	0.00661266
Astrocytes	KATNAL1	0.751832	0.00636537
Astrocytes	PACRG	0.47381	0.00627474
Astrocytes	NID1	-0.999421	0.00619011
Astrocytes	USP6NL	0.858451	0.00614227
Astrocytes	FOXO3	0.351887	0.00609543
Astrocytes	CADM2	0.121005	0.0060516
Astrocytes	CHD2	0.255098	0.00600357
Astrocytes	YWHAZ	0.545424	0.0059402
Astrocytes	CLCN3	0.562188	0.00561794
Astrocytes	CLOCK	0.510134	0.00544653
Astrocytes	AKAP11	0.616304	0.00543249
Astrocytes	ATP2C1	0.41551	0.00538148
Astrocytes	LINC00658	-1.67494	0.00523313
Astrocytes	KCNN3	0.142095	0.00503941
Astrocytes	FLNA	-1.08813	0.00500405
Astrocytes	MVP	-0.925614	0.00474007
Astrocytes	ATF7	0.347782	0.00465601
Astrocytes	CMYA5	-0.63987	0.00454265
Astrocytes	TAZ	-0.730856	0.00415016
Astrocytes	RLBP1	-1.17123	0.00406568
Astrocytes	AC092683.1	-1.33426	0.00397542
Astrocytes	ADCY8	0.342085	0.00396836
Astrocytes	C2CD6	-1.02648	0.00396108
Astrocytes	FRYL	0.396314	0.00392063
Astrocytes	LINC01411	0.778274	0.00389905
Astrocytes	CSDC2	-1.84499	0.00383581
Astrocytes	SHISA5	-0.810676	0.00377825
Astrocytes	KIFC2	-0.899653	0.00354882
Astrocytes	CPSF6	0.684752	0.00350149
Astrocytes	PPP3R1	0.445008	0.00315524
Astrocytes	SLC16A9	0.448165	0.00313802
Astrocytes	RAB40C	-0.869265	0.00311509
Astrocytes	ABCC4	0.748648	0.00310739
Astrocytes	COP1	0.394035	0.00306192
Astrocytes	UBE2K	0.380665	0.0030477
Astrocytes	CDK13	0.332772	0.00303809
Astrocytes	USP9X	0.636929	0.00300477
Astrocytes	FIGN	0.344377	0.0029572
Astrocytes	STK33	0.331568	0.00283963
Astrocytes	DICER1	0.413074	0.00283638
Astrocytes	DHX9	0.605503	0.00278655
Astrocytes	SLC9A3-AS1	-1.45176	0.00278035
Astrocytes	CACNA1B	-0.794033	0.00275307
Astrocytes	CNTNAP3B	-0.749209	0.00269831
Astrocytes	BCL6	-0.466134	0.00269432
Astrocytes	ATP1A1-AS1	-0.786662	0.00266441
Astrocytes	ZBTB20-AS5	1.52252	0.00255688
Astrocytes	PCBP2	0.610741	0.00255543
Astrocytes	CRADD	0.309137	0.0025283
Astrocytes	PTH1R	-1.0425	0.00251112
Astrocytes	UNC5D	0.381887	0.0024908
Astrocytes	KIAA1958	0.320945	0.00239885
Astrocytes	PTPRF	-0.719163	0.00239168
Astrocytes	TMCC1	0.380851	0.0023662
Astrocytes	STAG2	0.487035	0.00233306
Astrocytes	FLOT1	-0.865978	0.00229155
Astrocytes	SSBP3	0.517006	0.00228373
Astrocytes	C1RL	-1.02541	0.00223961
Astrocytes	HIVEP2	0.431203	0.00218761
Astrocytes	SPOCK3	0.355379	0.00215007
Astrocytes	PTPRA	0.364516	0.00210266
Astrocytes	STARD13-AS	3.17258	0.00204982
Astrocytes	ATF2	0.602647	0.00203519
Astrocytes	NKTR	-0.456632	0.00200392
Astrocytes	BMPR1A	0.314033	0.00199893
Astrocytes	SPOCK1	0.287802	0.00198536
Astrocytes	AF123462.1	-1.19819	0.00198361
Astrocytes	CDKAL1	0.3665	0.00192144
Astrocytes	SLC5A11	1.49432	0.0019156
Astrocytes	ADGRG7	5.03931	0.00188538
Astrocytes	ZBTB16	0.307796	0.00176027
Astrocytes	AFF1	0.24912	0.00175794
Astrocytes	FAM13C	0.527748	0.00174302
Astrocytes	EVI5	0.401372	0.00174073
Astrocytes	TRIM2	0.282583	0.00173765
Astrocytes	AKAP8L	-0.595043	0.00173444
Astrocytes	FAM168A	0.276995	0.00173206
Astrocytes	SLC38A1	0.423319	0.00170964
Astrocytes	ATAD2B	0.468181	0.00170223
Astrocytes	WDR33	0.53858	0.00167616
Astrocytes	MED12L	0.197758	0.00166896
Astrocytes	GABRG1	0.496551	0.00166081
Astrocytes	TTYH1	-0.471512	0.00164309
Astrocytes	AUTS2	0.208151	0.00162532
Astrocytes	VPS13C	0.33468	0.0015952
Astrocytes	TAPT1-AS1	-0.454661	0.0015197
Astrocytes	RBMX	0.473775	0.00145892
Astrocytes	ARHGEF26-AS1	0.323319	0.00143336
Astrocytes	ADAMTS9-AS2	0.4665	0.00143039
Astrocytes	PTN	-0.460811	0.0014118
Astrocytes	CALM2	0.395113	0.00140612
Astrocytes	AC104135.1	-3.08481	0.00138482
Astrocytes	LRBA	0.336976	0.0013746
Astrocytes	NAV2	0.191123	0.0013458
Astrocytes	SYNPO2	0.931079	0.00133352
Astrocytes	MDGA2	0.191792	0.00132981
Astrocytes	TMEM176B	-1.44175	0.00131333
Astrocytes	MIDN	-0.938833	0.00129182
Astrocytes	DIAPH3	1.0662	0.00128742
Astrocytes	TMCC2	-1.21445	0.00128629
Astrocytes	ANKS1B	-0.418338	0.00127569
Astrocytes	PPP2R1B	0.577474	0.00123145
Astrocytes	WDR49	0.577711	0.00122495
Astrocytes	AC093607.1	-2.35546	0.00122068
Astrocytes	LGI4	-0.585728	0.00118562
Astrocytes	ZC3H12C	0.454869	0.00117501
Astrocytes	CASC15	1.09126	0.00117232
Astrocytes	FAM66D	-0.914887	0.00115591
Astrocytes	NSMF	-0.676362	0.00115541
Astrocytes	STRN3	0.420887	0.00113061
Astrocytes	RPS4Y1	-1.18132	0.00110117
Astrocytes	AC107223.1	-0.972754	0.00106269
Astrocytes	CTDSPL	0.252399	0.00105429
Astrocytes	ROCK2	0.380005	0.001037
Astrocytes	TLE4	0.617308	0.00103476
Astrocytes	CARMIL1	0.2362	0.00100104
Astrocytes	LNPEP	0.602888	0.000995809
Astrocytes	ZMYM4	0.531999	0.000949559
Astrocytes	STXBP6	0.615183	0.000926961
Astrocytes	PCDH10	0.714655	0.000925461
Astrocytes	RAVER2	0.537181	0.000903892
Astrocytes	TMEFF2	0.751525	0.000895731
Astrocytes	MAP3K14	-0.855434	0.000892374
Astrocytes	GRK3	0.413146	0.000869956
Astrocytes	EXOC6B	0.27885	0.000822415
Astrocytes	PHACTR3	0.278509	0.000821149
Astrocytes	PLOD2	0.504596	0.000817685
Astrocytes	CDK19	0.514663	0.000801181
Astrocytes	NRXN3	-0.565232	0.000793937
Astrocytes	TGFBR3	0.476871	0.000793775
Astrocytes	ETNK1	0.634006	0.000761564
Astrocytes	CCDC91	0.369121	0.00075013
Astrocytes	SLC1A3	-0.32747	0.000725141
Astrocytes	KCND3	-0.634109	0.000723335
Astrocytes	RETREG1	0.774325	0.000717962
Astrocytes	ATG4C	0.705148	0.000715808
Astrocytes	AC015983.2	-0.640549	0.000708576
Astrocytes	MIB2	-1.09595	0.000676372
Astrocytes	AQP4-AS1	0.38537	0.000662861
Astrocytes	MBNL2	0.357096	0.000652086
Astrocytes	CHD9	0.231044	0.000640126
Astrocytes	STAG1	0.40249	0.000627769
Astrocytes	PARD3B	0.204404	0.000623206
Astrocytes	PREPL	0.537144	0.000608616
Astrocytes	GALNT16	-1.56544	0.000606902
Astrocytes	CYHR1	-1.03564	0.000602047
Astrocytes	TMEM165	0.726659	0.000601485
Astrocytes	SNCA	1.14614	0.000595174
Astrocytes	ACSL3	0.429932	0.000567005
Astrocytes	RADIL	-1.00774	0.0005631
Astrocytes	PHACTR1	0.259814	0.000557104
Astrocytes	OPCML	-0.623134	0.000555925
Astrocytes	PIAS2	0.542504	0.000534468
Astrocytes	AC005237.1	-1.64669	0.000504892
Astrocytes	SMARCA2	0.272925	0.000502022
Astrocytes	AAK1	0.478299	0.000497034
Astrocytes	RIMS2	0.235271	0.000494102
Astrocytes	ADIPOR2	0.824501	0.000487264
Astrocytes	ITPKB	0.220168	0.000480398
Astrocytes	FREM2	0.797203	0.000471099
Astrocytes	BBS2	0.338958	0.000469466
Astrocytes	AC023509.6	2.18197	0.000459043
Astrocytes	PDS5B	0.486768	0.00044263
Astrocytes	B3GLCT	0.700143	0.000439391
Astrocytes	DCLK1	0.321281	0.000438644
Astrocytes	PARP10	-1.29225	0.000435498
Astrocytes	NCKAP1	0.388023	0.000412949
Astrocytes	KDM3A	0.594733	0.000409253
Astrocytes	MLLT3	0.435759	0.000409202
Astrocytes	DPYD	0.469472	0.00040644
Astrocytes	CDH20	0.158642	0.000404329
Astrocytes	MED13	0.321074	0.000394096
Astrocytes	CCNH	0.417285	0.000379254
Astrocytes	AC104596.1	-0.583508	0.00037797
Astrocytes	CFAP54	0.615086	0.000377507
Astrocytes	CHL1	0.354352	0.000362386
Astrocytes	PKIB	-1.21883	0.000349253
Astrocytes	LAMP2	0.672952	0.000344662
Astrocytes	BMP2K	0.395633	0.00034196
Astrocytes	NT5C2	0.349995	0.000339488
Astrocytes	NHSL1	0.280795	0.000338138
Astrocytes	SS18	0.824798	0.000332283
Astrocytes	SHTN1	0.575748	0.000306866
Astrocytes	ABI1	0.4011	0.000300967
Astrocytes	INTS6	0.557006	0.00029975
Astrocytes	AL353151.2	-1.0228	0.000264007
Astrocytes	PDE1A	0.629785	0.0002626
Astrocytes	CUL3	0.484003	0.000251074
Astrocytes	CASK	0.544081	0.000250046
Astrocytes	MAP7	0.346591	0.000239441
Astrocytes	BNC2	0.898934	0.000233098
Astrocytes	MAML3	0.88296	0.00023266
Astrocytes	PRH1	-0.6862	0.000225046
Astrocytes	TOX	0.284081	0.000224098
Astrocytes	SNRNP70	-0.549623	0.000222697
Astrocytes	MLC1	-0.728351	0.000217277
Astrocytes	AP1G1	0.751578	0.000214804
Astrocytes	FSIP2-AS1	-0.629668	0.000214028
Astrocytes	KHDRBS2	0.374619	0.000205285
Astrocytes	NPL	0.375108	0.000204305
Astrocytes	RNF24	0.493601	0.000193061
Astrocytes	C20orf194	-0.396073	0.000188546
Astrocytes	CPEB2	0.514764	0.000187347
Astrocytes	GIPC1	-0.914887	0.000185194
Astrocytes	E4F1	-1.41239	0.000181752
Astrocytes	SERPINA3	-1.40299	0.000179948
Astrocytes	CLASP1	0.236959	0.00017585
Astrocytes	AC007325.2	-1.56802	0.000173669
Astrocytes	ADCY2	0.132531	0.000170894
Astrocytes	NFASC	0.625221	0.000166843
Astrocytes	IL3RA	1.44444	0.00016623
Astrocytes	CAMK2D	0.40166	0.000165229
Astrocytes	CYBC1	-1.3203	0.000161376
Astrocytes	OLFM2	-0.577798	0.000156384
Astrocytes	CACNA2D1	0.409638	0.000154875
Astrocytes	AC073050.1	0.274238	0.000143254
Astrocytes	GRIK4	0.455367	0.000143084
Astrocytes	KIAA1211	0.606627	0.000140895
Astrocytes	PUM2	0.509171	0.000134734
Astrocytes	RNGTT	0.547758	0.000133022
Astrocytes	TENT2	0.429962	0.000130908
Astrocytes	ARMH1	-0.528449	0.000128617
Astrocytes	DNAJB6	0.723225	0.000121299
Astrocytes	ZSCAN31	2.13141	0.000120229
Astrocytes	LRRC29	-1.15816	0.000119661
Astrocytes	RALGAPA1	0.38727	0.000119079
Astrocytes	ANK3	-0.486734	0.000116161
Astrocytes	OSBPL11	0.425412	0.000107202
Astrocytes	MT1F	1.13159	0.000106359
Astrocytes	PLXDC2	0.465987	0.000105414
Astrocytes	FTO	0.306982	0.00010464
Astrocytes	CDK5RAP3	-0.986184	0.000103467
Astrocytes	ALK	-0.778566	0.000102307
Astrocytes	GRIN2C	-0.62918	0.000102121
Astrocytes	AC073475.1	-0.494044	9.98192e-05
Astrocytes	MAP4K4	0.25316	9.94526e-05
Astrocytes	EEF1A1	0.767472	9.90227e-05
Astrocytes	KLHL24	0.472316	9.79106e-05
Astrocytes	LINC01578	0.638632	9.60526e-05
Astrocytes	SESN3	0.529989	9.43145e-05
Astrocytes	SPARCL1	-0.332668	9.40285e-05
Astrocytes	ARHGAP21	0.304805	8.95092e-05
Astrocytes	WNK1	0.486388	8.91594e-05
Astrocytes	BSG	-0.729332	8.75236e-05
Astrocytes	AL354740.1	-1.0568	8.5938e-05
Astrocytes	AL137139.2	0.175569	8.18996e-05
Astrocytes	AL121827.2	-1.49985	8.1878e-05
Astrocytes	MYL9	-2.77996	8.07813e-05
Astrocytes	PDE8A	0.540346	7.7376e-05
Astrocytes	KAT6B	0.420147	7.57538e-05
Astrocytes	P4HA1	0.577678	7.56875e-05
Astrocytes	ATP1B1	0.478617	7.35077e-05
Astrocytes	RALGDS	-0.72806	7.26666e-05
Astrocytes	MIR29B2CHG	0.563321	6.89489e-05
Astrocytes	AKAP9	-0.533994	6.59928e-05
Astrocytes	PIK3IP1	-1.17287	6.59739e-05
Astrocytes	LMO4	0.703806	6.59574e-05
Astrocytes	FZD3	0.524209	6.21165e-05
Astrocytes	LINC00609	0.673451	6.19167e-05
Astrocytes	PPP1R12B	0.393467	6.04231e-05
Astrocytes	ARHGAP5	0.335244	5.84601e-05
Astrocytes	HSCB	-0.950386	5.76092e-05
Astrocytes	DENND6B	-1.08759	5.75841e-05
Astrocytes	KCNA2	0.898912	5.73395e-05
Astrocytes	WDR7	0.346623	5.32679e-05
Astrocytes	WASHC1	-1.09139	5.25051e-05
Astrocytes	EXOC4	0.31531	5.06025e-05
Astrocytes	TMEM94	-0.762884	4.67096e-05
Astrocytes	QDPR	1.11397	4.66259e-05
Astrocytes	ARID2	0.490395	4.52251e-05
Astrocytes	PRNP	0.578491	4.46587e-05
Astrocytes	MAN2A1	0.429558	4.2203e-05
Astrocytes	GASK1B	0.954326	4.08455e-05
Astrocytes	CERS1	-0.892167	4.00946e-05
Astrocytes	AC093879.1	2.05474	3.89041e-05
Astrocytes	FMNL2	0.213358	3.72503e-05
Astrocytes	MYRIP	0.735854	3.62183e-05
Astrocytes	EFEMP2	-1.40255	3.55599e-05
Astrocytes	SPON1	0.305414	3.4806e-05
Astrocytes	LINC00513	1.38967	3.38664e-05
Astrocytes	LINC00378	1.60344	3.22133e-05
Astrocytes	NUMB	0.420049	3.17059e-05
Astrocytes	MEF2A	0.568068	3.087e-05
Astrocytes	RHEB	0.608109	2.83192e-05
Astrocytes	LIME1	-1.37699	2.82471e-05
Astrocytes	PIGQ	-1.18359	2.8223e-05
Astrocytes	KCND2	0.502093	2.82151e-05
Astrocytes	XAF1	-0.82248	2.79838e-05
Astrocytes	MPHOSPH8	-0.726375	2.69646e-05
Astrocytes	FAM214A	0.583363	2.68417e-05
Astrocytes	FXR1	0.647985	2.6385e-05
Astrocytes	JARID2	0.337005	2.59445e-05
Astrocytes	MOB1B	0.910324	2.57493e-05
Astrocytes	PIGZ	-1.09033	2.48414e-05
Astrocytes	ARHGAP42	0.506761	2.3832e-05
Astrocytes	ARHGEF4	0.301305	2.29413e-05
Astrocytes	NFIA	0.165166	2.27059e-05
Astrocytes	AIFM3	-0.888747	2.09326e-05
Astrocytes	LSMEM1	2.95958	2.04032e-05
Astrocytes	AF165147.1	-1.11233	2.01919e-05
Astrocytes	SPAG1	0.801017	1.93862e-05
Astrocytes	HES4	-2.32582	1.88323e-05
Astrocytes	SLC44A1	0.48649	1.80685e-05
Astrocytes	CNOT2	0.567837	1.76896e-05
Astrocytes	LINC00498	2.91196	1.56241e-05
Astrocytes	SIGIRR	-1.62913	1.55709e-05
Astrocytes	SPIRE1	0.356184	1.49535e-05
Astrocytes	BASP1	1.10896	1.48579e-05
Astrocytes	VEGFB	-1.19267	1.47609e-05
Astrocytes	ACACB	0.334014	1.44249e-05
Astrocytes	PAPOLA	0.731313	1.38362e-05
Astrocytes	SIPA1L1	0.290914	1.33173e-05
Astrocytes	SORBS3	-0.813604	1.31534e-05
Astrocytes	DPH6	-0.547608	1.22407e-05
Astrocytes	OSGIN2	1.30311	1.15881e-05
Astrocytes	INHA	-2.46814	1.15799e-05
Astrocytes	SNTG1	0.17485	1.11982e-05
Astrocytes	IDS	0.77634	1.1171e-05
Astrocytes	SERPING1	-1.49985	1.1166e-05
Astrocytes	CBX5	0.847841	1.0988e-05
Astrocytes	MT1E	0.911262	1.06532e-05
Astrocytes	MTUS1	0.380629	1.03779e-05
Astrocytes	OSMR	-0.892589	9.92707e-06
Astrocytes	MAP2	0.395681	9.51048e-06
Astrocytes	PWWP2A	0.830478	9.33296e-06
Astrocytes	MEIKIN	-0.556504	8.63866e-06
Astrocytes	TRMT9B	0.883937	8.21496e-06
Astrocytes	RDX	0.668027	7.95439e-06
Astrocytes	TMEM259	-0.856471	7.72963e-06
Astrocytes	PCDH9-AS2	1.68109	7.40348e-06
Astrocytes	ZNF516	0.494024	7.31543e-06
Astrocytes	PRRX1	0.55502	6.96557e-06
Astrocytes	NEFL	0.922262	6.93352e-06
Astrocytes	EML3	-1.17792	6.92962e-06
Astrocytes	PPP6R3	0.432518	6.89886e-06
Astrocytes	STON2	0.305175	6.8808e-06
Astrocytes	C1R	-1.53884	6.50053e-06
Astrocytes	KAZN	-0.556074	6.35495e-06
Astrocytes	INPP4A	0.619287	6.32734e-06
Astrocytes	PTPRJ	0.510484	5.78061e-06
Astrocytes	APC2	-0.654305	5.69561e-06
Astrocytes	PTMA	0.750958	5.60391e-06
Astrocytes	LGI1	0.364798	5.29672e-06
Astrocytes	PRDM16-DT	-0.821778	5.21439e-06
Astrocytes	GTF2IRD2	-1.00967	5.14194e-06
Astrocytes	GNA13	0.65914	5.05326e-06
Astrocytes	MEGF10	0.404165	4.61441e-06
Astrocytes	DLG2	-0.286893	4.5954e-06
Astrocytes	NAP1L1	0.549752	4.26536e-06
Astrocytes	GJA1	0.403674	4.12246e-06
Astrocytes	TSC22D1	0.525685	4.06403e-06
Astrocytes	APOE	-0.780787	3.91851e-06
Astrocytes	OXR1	0.312543	3.90611e-06
Astrocytes	LRRC1	0.616846	3.85744e-06
Astrocytes	SNX32	-1.01664	3.30286e-06
Astrocytes	ADGRB1	-1.10843	3.24354e-06
Astrocytes	PPP1R9A	0.306657	3.20278e-06
Astrocytes	CCDC24	-1.26355	2.82588e-06
Astrocytes	MIB1	0.5746	2.79013e-06
Astrocytes	KCNIP1	-0.842131	2.71599e-06
Astrocytes	PTGES3	0.882469	2.55002e-06
Astrocytes	UBE2D3	0.604242	2.43126e-06
Astrocytes	F11-AS1	-0.512651	2.34713e-06
Astrocytes	PIAS1	0.50575	1.94811e-06
Astrocytes	PAMR1	-0.514373	1.83456e-06
Astrocytes	TBL1XR1	0.449707	1.8297e-06
Astrocytes	AC087482.1	-1.28886	1.80134e-06
Astrocytes	DCLK2	0.287011	1.65811e-06
Astrocytes	MRPL41	-1.13814	1.62757e-06
Astrocytes	SERPINI2	1.1102	1.62346e-06
Astrocytes	FNIP1	0.454673	1.60245e-06
Astrocytes	ATE1	0.572016	1.54241e-06
Astrocytes	ACSS1	-0.490921	1.52768e-06
Astrocytes	ST18	0.746548	1.41805e-06
Astrocytes	BAALC-AS2	-2.46814	1.33162e-06
Astrocytes	FAM198B-AS1	0.618953	1.21794e-06
Astrocytes	PPP3CB	0.629087	1.18705e-06
Astrocytes	RAPGEF6	0.680524	1.12387e-06
Astrocytes	IFRD1	0.873608	1.09133e-06
Astrocytes	NPTN	0.715819	1.05439e-06
Astrocytes	AC073941.1	0.738808	1.01001e-06
Astrocytes	AC003991.1	1.43658	9.45108e-07
Astrocytes	ATF7IP	0.621866	9.10051e-07
Astrocytes	ARFGAP1	-1.04474	8.92544e-07
Astrocytes	CHST11	0.433388	7.39989e-07
Astrocytes	ATRNL1	0.150837	6.82822e-07
Astrocytes	ARMC3	1.18991	6.63264e-07
Astrocytes	RALYL	0.339214	6.36649e-07
Astrocytes	SPTBN1	0.300853	6.33431e-07
Astrocytes	FBXL7	0.229521	6.33257e-07
Astrocytes	AC087564.1	-0.602774	6.31129e-07
Astrocytes	DIP2B	0.442296	6.2566e-07
Astrocytes	AC016745.1	1.58336	6.06133e-07
Astrocytes	AL133304.3	1.35481	6.0207e-07
Astrocytes	SGK3	0.396676	5.60234e-07
Astrocytes	ITPKC	-1.30597	5.45592e-07
Astrocytes	ST13	1.16212	5.37181e-07
Astrocytes	MAP1B	0.344437	5.25371e-07
Astrocytes	TMBIM1	-1.11014	4.51848e-07
Astrocytes	BAALC-AS1	-1.19962	4.49703e-07
Astrocytes	ZNF680	0.68942	4.18147e-07
Astrocytes	COL21A1	0.656799	4.17495e-07
Astrocytes	DPH6-DT	0.536987	4.14942e-07
Astrocytes	PLEKHA7	0.456903	3.98258e-07
Astrocytes	HSP90AB1	0.622972	3.89787e-07
Astrocytes	TMEM132C	-0.769198	3.76513e-07
Astrocytes	TP53	-1.02366	3.66397e-07
Astrocytes	SLC39A12	0.451078	3.23893e-07
Astrocytes	KCNC2	0.974752	3.20917e-07
Astrocytes	SLMAP	0.517613	3.06691e-07
Astrocytes	SGMS1	0.453594	2.96051e-07
Astrocytes	RHOT1	0.500873	2.9504e-07
Astrocytes	DPYSL2	0.274449	2.87562e-07
Astrocytes	DPP7	-0.939854	2.65428e-07
Astrocytes	DIO2	-1.10499	2.64473e-07
Astrocytes	ACADVL	-0.827092	2.57234e-07
Astrocytes	ARHGEF12	0.39363	2.41653e-07
Astrocytes	FAM172A	0.434456	2.17528e-07
Astrocytes	NCOA1	0.252899	2.07926e-07
Astrocytes	RPS6KA2	0.251849	1.78004e-07
Astrocytes	NEGR1	0.29675	1.73443e-07
Astrocytes	COL16A1	-0.757386	1.60684e-07
Astrocytes	WAC	0.57522	1.59457e-07
Astrocytes	FRS2	0.585705	1.4787e-07
Astrocytes	EFNA5	0.38378	1.47551e-07
Astrocytes	KIF1B	0.2654	1.4013e-07
Astrocytes	TTN	1.20879	1.26906e-07
Astrocytes	B4GALNT4	-0.810492	1.26125e-07
Astrocytes	MLLT10	0.40735	1.2068e-07
Astrocytes	COL4A5	0.709781	1.14932e-07
Astrocytes	XPO1	0.45873	1.14003e-07
Astrocytes	ANKRD36C	-0.576891	9.88661e-08
Astrocytes	GPC6	0.797831	9.47289e-08
Astrocytes	TMEM135	0.526591	6.98447e-08
Astrocytes	RNF19A	0.451994	6.43784e-08
Astrocytes	SLC44A3	-0.911164	5.93814e-08
Astrocytes	CCDC85A	1.18665	5.71329e-08
Astrocytes	NRGN	1.21064	4.89647e-08
Astrocytes	ENAH	0.613239	4.86391e-08
Astrocytes	PTBP2	0.540942	4.51453e-08
Astrocytes	RTN1	0.859147	4.49901e-08
Astrocytes	NOTCH2	0.599946	4.06029e-08
Astrocytes	GNAS	0.531039	3.97118e-08
Astrocytes	RTN3	0.462253	3.67572e-08
Astrocytes	RAPGEF2	0.496474	2.99491e-08
Astrocytes	ZMYM2	0.557411	2.966e-08
Astrocytes	CELF2	0.28753	2.87912e-08
Astrocytes	QTRT1	-1.09177	2.75079e-08
Astrocytes	SASH1	0.267666	2.63691e-08
Astrocytes	TPST1	-0.987166	2.29313e-08
Astrocytes	AC098829.1	-0.949321	2.26373e-08
Astrocytes	PRKD1	0.386067	2.1944e-08
Astrocytes	PHLPP1	0.323423	2.0072e-08
Astrocytes	GNA14	-0.564945	1.95867e-08
Astrocytes	PHF21A	0.452467	1.93866e-08
Astrocytes	UBR3	0.475552	1.7229e-08
Astrocytes	R3HDM2	0.49148	1.62328e-08
Astrocytes	PPA2	0.720057	1.54742e-08
Astrocytes	APOD	2.47743	1.43243e-08
Astrocytes	ARHGEF26	0.419784	1.39116e-08
Astrocytes	PNISR	-0.541189	1.3169e-08
Astrocytes	GPC1	-1.07591	1.21411e-08
Astrocytes	UBE2E2	0.499352	1.18675e-08
Astrocytes	APP	0.552015	1.13984e-08
Astrocytes	RERE	0.338485	1.13948e-08
Astrocytes	AKT3	0.297784	1.08935e-08
Astrocytes	PDE4DIP	0.406044	1.05622e-08
Astrocytes	WDFY2	0.51108	1.03121e-08
Astrocytes	TCF4	0.292292	9.25107e-09
Astrocytes	TRAK1	0.368858	8.80997e-09
Astrocytes	ASB3	0.295358	8.01877e-09
Astrocytes	TF	1.20059	7.64121e-09
Astrocytes	AC093535.1	1.79862	7.19836e-09
Astrocytes	LIMK2	-0.965824	7.01975e-09
Astrocytes	HIF3A	0.244091	6.03256e-09
Astrocytes	MPP6	0.724415	5.84962e-09
Astrocytes	CDH2	0.503554	5.75632e-09
Astrocytes	RGN	-1.09243	5.3662e-09
Astrocytes	ROBO2	0.303793	4.66023e-09
Astrocytes	FLRT2	0.441817	4.55139e-09
Astrocytes	TSHZ2	0.966267	4.34828e-09
Astrocytes	TJP1	0.329971	4.33356e-09
Astrocytes	LINC01138	-0.626081	4.09041e-09
Astrocytes	ARID1B	0.33833	4.05816e-09
Astrocytes	GRIP1	0.790278	3.31614e-09
Astrocytes	NUFIP2	0.767335	3.06644e-09
Astrocytes	MFGE8	-1.02378	2.8526e-09
Astrocytes	EGLN3	0.594942	2.52755e-09
Astrocytes	EIF4G3	0.391429	2.45064e-09
Astrocytes	LHFPL6	0.440455	2.3785e-09
Astrocytes	AC104574.2	1.16252	2.33117e-09
Astrocytes	AC119674.1	1.05084	2.09562e-09
Astrocytes	ZDHHC21	0.602275	2.06259e-09
Astrocytes	BOD1L1	-0.747222	2.0353e-09
Astrocytes	HNRNPA2B1	0.57127	2.00961e-09
Astrocytes	PCSK5	0.509443	1.67116e-09
Astrocytes	SORT1	0.615956	1.65166e-09
Astrocytes	KCNMA1	0.278764	1.21481e-09
Astrocytes	LINC00499	0.288545	1.09958e-09
Astrocytes	HES5	-1.83865	1.01642e-09
Astrocytes	MT2A	0.698089	8.8144e-10
Astrocytes	PNN	-0.894	8.48764e-10
Astrocytes	ABCA7	-1.78647	8.4241e-10
Astrocytes	TBC1D5	0.357582	7.9991e-10
Astrocytes	ZNF407	0.664502	7.905e-10
Astrocytes	DLC1	0.631144	7.06604e-10
Astrocytes	CACNB2	0.334275	6.93846e-10
Astrocytes	FER	0.449524	6.43602e-10
Astrocytes	MARCH6	0.552672	6.2126e-10
Astrocytes	ASTN2	0.362418	3.62474e-10
Astrocytes	NRP1	-0.883505	3.2882e-10
Astrocytes	PPFIA2	0.391587	3.27644e-10
Astrocytes	LINC00472	0.52821	3.17531e-10
Astrocytes	PLCL1	0.846428	2.83585e-10
Astrocytes	CLIP4	0.638473	2.67176e-10
Astrocytes	PTPRK	0.433344	2.5736e-10
Astrocytes	FKBP5	0.460501	2.24457e-10
Astrocytes	ADAMTSL3	1.249	2.07089e-10
Astrocytes	BMPR1B	0.318774	1.90365e-10
Astrocytes	RAPGEF3	-0.724204	1.8888e-10
Astrocytes	SLC24A4	1.05293	1.81551e-10
Astrocytes	TSC22D2	0.661855	1.13757e-10
Astrocytes	AC108519.1	-0.768539	9.62278e-11
Astrocytes	XPR1	0.871879	9.55327e-11
Astrocytes	ASXL2	0.869384	7.41129e-11
Astrocytes	ECHDC2	-0.5982	6.095e-11
Astrocytes	HNRNPC	0.778451	5.675e-11
Astrocytes	LMNTD1	0.787173	4.13419e-11
Astrocytes	DOCK7	0.406291	3.24759e-11
Astrocytes	KANK1	0.382353	3.05937e-11
Astrocytes	THRB	0.493418	3.01692e-11
Astrocytes	UBR5	0.464683	2.88568e-11
Astrocytes	AL731577.2	1.01344	2.8241e-11
Astrocytes	PIK3R1	0.595547	2.68678e-11
Astrocytes	ARL17B	1.77217	2.6196e-11
Astrocytes	NWD1	0.637141	1.84784e-11
Astrocytes	NCOA2	0.523102	1.80844e-11
Astrocytes	AC243829.1	-2.35783	1.74949e-11
Astrocytes	DYRK1A	0.614374	1.48168e-11
Astrocytes	LINC01266	-0.958818	1.3257e-11
Astrocytes	WWOX	0.249215	1.0475e-11
Astrocytes	MRAS	0.468639	8.86582e-12
Astrocytes	STARD13	0.438254	7.21185e-12
Astrocytes	NR2F1-AS1	0.530657	4.84295e-12
Astrocytes	CCNY	0.601769	4.77591e-12
Astrocytes	MKLN1	0.305234	4.74192e-12
Astrocytes	ABCA1	0.696694	4.18761e-12
Astrocytes	AC244131.2	-1.62184	3.56459e-12
Astrocytes	ATP10B	0.994306	2.90465e-12
Astrocytes	L3MBTL4	0.846834	2.80895e-12
Astrocytes	FAM171A1	0.438959	2.67641e-12
Astrocytes	RNPC3	-0.680973	2.37357e-12
Astrocytes	PLPP3	0.413912	2.35647e-12
Astrocytes	SEPTIN7	0.463573	2.0155e-12
Astrocytes	DDX17	0.359396	1.68204e-12
Astrocytes	PPP2R2B	0.215861	1.59343e-12
Astrocytes	LCOR	0.779831	1.54641e-12
Astrocytes	FUT9	0.36404	1.34789e-12
Astrocytes	EDIL3	1.04936	1.31895e-12
Astrocytes	HP1BP3	0.670601	1.2793e-12
Astrocytes	PLCG2	0.97483	1.16647e-12
Astrocytes	MBNL1	0.53685	1.06635e-12
Astrocytes	CCBE1	-1.65597	9.33004e-13
Astrocytes	TMEM144	0.979451	6.94994e-13
Astrocytes	ZBTB20	0.238372	5.70756e-13
Astrocytes	HSP90AA1	0.56316	4.81893e-13
Astrocytes	TCF12	0.489588	4.02035e-13
Astrocytes	DPP6	0.244502	3.03767e-13
Astrocytes	SGCD	0.547456	2.3249e-13
Astrocytes	MMP28	-0.994927	1.90985e-13
Astrocytes	IGSF11	0.622141	1.90691e-13
Astrocytes	AP001528.1	-1.65963	1.90477e-13
Astrocytes	KDM6A	0.667889	1.06251e-13
Astrocytes	ARAP2	0.35648	8.96508e-14
Astrocytes	CFAP47	1.15532	7.82232e-14
Astrocytes	PSD3	0.373329	6.60329e-14
Astrocytes	KCNJ3	1.11342	6.56956e-14
Astrocytes	LINC00342	-0.835899	6.18419e-14
Astrocytes	LPP	0.384692	5.6627e-14
Astrocytes	PICALM	0.671788	4.18968e-14
Astrocytes	ADGRL3	0.299007	3.58713e-14
Astrocytes	CIRBP	-0.777175	3.28859e-14
Astrocytes	AQP4	0.568049	2.48403e-14
Astrocytes	PBX1	0.432141	2.33117e-14
Astrocytes	COL5A3	-0.725543	1.54989e-14
Astrocytes	PSMG4	-1.14865	1.37443e-14
Astrocytes	PPP3CA	0.451395	1.10889e-14
Astrocytes	FAM171B	0.599286	9.36701e-15
Astrocytes	USP54	0.912645	8.49065e-15
Astrocytes	CPAMD8	3.05912	7.40895e-15
Astrocytes	DAPK1	0.662842	6.54733e-15
Astrocytes	SLC38A2	1.46978	5.01032e-15
Astrocytes	ANKRD17	0.579771	4.82337e-15
Astrocytes	HSPH1	1.71235	4.69396e-15
Astrocytes	SESN1	0.869026	3.93902e-15
Astrocytes	IQCA1	-0.675422	3.18271e-15
Astrocytes	SPRY4-AS1	-1.06673	2.0887e-15
Astrocytes	AC079760.1	-1.18819	1.76629e-15
Astrocytes	WDFY3	0.522325	1.35434e-15
Astrocytes	RGS6	1.08886	1.34781e-15
Astrocytes	PSD2	0.735963	1.19165e-15
Astrocytes	AL157886.1	2.39981	7.62573e-16
Astrocytes	FUT8	0.575401	6.04101e-16
Astrocytes	MAPK11	-1.49985	5.43063e-16
Astrocytes	LINC02427	-1.53139	4.85666e-16
Astrocytes	NEDD4L	0.723973	2.84864e-16
Astrocytes	SLC7A11	0.672391	2.70112e-16
Astrocytes	PLEKHA5	0.625799	2.08911e-16
Astrocytes	MRPS6	1.33549	1.12835e-16
Astrocytes	SLCO3A1	1.33594	9.81132e-17
Astrocytes	MAP4K5	0.685784	7.22995e-17
Astrocytes	ATP13A4	0.495146	6.557e-17
Astrocytes	PLPP1	0.675076	5.12612e-17
Astrocytes	CPE	0.443379	3.96044e-17
Astrocytes	AC053513.1	-0.838953	1.1071e-17
Astrocytes	MTSS2	0.748794	7.64976e-18
Astrocytes	NCAN	-0.838939	6.85664e-18
Astrocytes	RGS20	-0.831984	6.00334e-18
Astrocytes	PHYHIPL	0.663764	4.03996e-18
Astrocytes	OSBPL3	1.22231	1.04465e-18
Astrocytes	ZMAT1	-0.710803	8.02246e-19
Astrocytes	MAPK10	0.32243	6.26956e-19
Astrocytes	RHOBTB3	0.524837	4.72395e-19
Astrocytes	TTC28	0.54416	2.85927e-19
Astrocytes	ZFAND3	0.563378	1.51583e-19
Astrocytes	FMN2	0.32421	9.21875e-20
Astrocytes	MED13L	0.490863	7.43756e-20
Astrocytes	KNOP1	-1.09202	7.30808e-20
Astrocytes	F3	-0.993356	7.06219e-20
Astrocytes	SLC7A2	0.869113	5.18362e-20
Astrocytes	ST6GALNAC3	0.839035	4.23393e-20
Astrocytes	QKI	0.322833	3.30435e-20
Astrocytes	CABLES1	-0.61629	1.9198e-20
Astrocytes	LINC01088	1.93851	5.93226e-21
Astrocytes	SLC14A1	0.673075	5.74933e-21
Astrocytes	PFKP	0.720701	5.27927e-21
Astrocytes	ITGB8	0.782157	4.42105e-21
Astrocytes	C5orf17	3.62168	3.65224e-21
Astrocytes	EGFR	0.630523	7.42379e-22
Astrocytes	MT-ND5	-1.05858	5.41557e-22
Astrocytes	SPP1	2.75079	5.11744e-22
Astrocytes	MEG3	-1.52884	4.77802e-22
Astrocytes	TENM2	-0.571523	4.30777e-22
Astrocytes	RIMS1	0.888229	1.17586e-22
Astrocytes	GPM6B	0.464168	4.85676e-23
Astrocytes	FOXO1	0.638575	3.02558e-23
Astrocytes	SSBP2	0.602384	1.96729e-23
Astrocytes	LIFR	0.563737	1.50355e-23
Astrocytes	LCNL1	-1.34308	6.98196e-24
Astrocytes	GRAMD2B	0.546906	6.91283e-24
Astrocytes	SYTL4	1.18821	6.36617e-24
Astrocytes	XIST	0.416318	5.25826e-24
Astrocytes	RASSF8	0.867029	5.18587e-24
Astrocytes	CTNND2	0.247739	2.05267e-24
Astrocytes	LUC7L3	-0.701942	5.80391e-25
Astrocytes	AC002429.2	-1.18313	3.09138e-25
Astrocytes	MAML2	0.445255	2.11739e-25
Astrocytes	LSAMP	0.233157	1.77157e-25
Astrocytes	ERBB4	0.302404	3.55588e-26
Astrocytes	RORA	0.311421	3.24297e-26
Astrocytes	ADGRG1	-1.09949	3.06996e-26
Astrocytes	AC012405.1	0.890004	2.37763e-26
Astrocytes	AC087854.1	-1.05984	1.61333e-26
Astrocytes	VCAN	1.20954	1.28505e-26
Astrocytes	AC124852.1	-1.18629	4.14721e-27
Astrocytes	NKAIN4	-1.72114	1.52211e-27
Astrocytes	CNTN1	0.459765	1.00349e-27
Astrocytes	KANSL1	0.785423	2.1266e-28
Astrocytes	NFIB	0.58173	1.45155e-28
Astrocytes	LMOD1	-2.38589	9.5509e-29
Astrocytes	RANBP3L	0.611846	4.06837e-29
Astrocytes	RFX3	0.624589	1.48256e-29
Astrocytes	AC092691.1	0.466158	6.90842e-30
Astrocytes	NTRK2	0.448233	2.38912e-30
Astrocytes	MALAT1	-0.188205	1.23967e-30
Astrocytes	MACF1	-0.454726	8.84292e-31
Astrocytes	ANK2	0.370965	1.5169e-31
Astrocytes	ZSWIM6	0.574529	4.33423e-32
Astrocytes	SLC5A3	1.70622	2.67036e-32
Astrocytes	NPAS3	0.27139	3.87233e-33
Astrocytes	NAT8L	-1.15579	1.69273e-33
Astrocytes	ZNRF3	0.601158	1.05238e-33
Astrocytes	PRKG1	0.452185	3.4225e-35
Astrocytes	TRPM3	0.527795	9.81666e-37
Astrocytes	AHCYL2	0.566055	1.47765e-37
Astrocytes	DPP10	0.552585	3.4899e-40
Astrocytes	GLIS3	0.520141	6.11581e-41
Astrocytes	MMD2	-1.08169	2.15537e-41
Astrocytes	MT-CO1	-0.877871	1.7789e-42
Astrocytes	TRPS1	0.602739	1.21851e-43
Astrocytes	PLP1	2.36979	1.25634e-44
Astrocytes	SOX5	0.490029	3.78841e-46
Astrocytes	CTNNA2	0.400564	1.32968e-47
Astrocytes	PTGDS	-1.06032	1.63127e-49
Astrocytes	NEAT1	0.667638	2.67577e-50
Astrocytes	MIR99AHG	0.519902	2.78552e-53
Astrocytes	MT-ND2	-1.40492	1.19767e-53
Astrocytes	NRG3	0.337783	1.87249e-56
Astrocytes	MT-ND3	-1.18519	1.04751e-58
Astrocytes	HPSE2	1.06411	6.90267e-66
Astrocytes	DST	-0.653911	7.56942e-71
Astrocytes	NEBL	0.594254	3.04104e-71
Astrocytes	SLC39A11	0.777014	6.81518e-73
Astrocytes	PARD3	0.678867	3.66638e-73
Astrocytes	MT-ND1	-1.46066	7.99267e-78
Astrocytes	MT-ATP6	-1.28122	4.81122e-98
Astrocytes	MT-CYB	-1.58665	4.94392e-99
Astrocytes	MT-CO2	-1.41578	1.33956e-104
Astrocytes	MT-ND4	-1.73702	3.33843e-129
Astrocytes	MT-CO3	-1.57221	6.78223e-152
Endothelial_cells	SLC6A12	1.64933	0.0454026
Endothelial_cells	LITAF	1.95676	0.0427295
Endothelial_cells	CPE	0.826588	0.0386764
Endothelial_cells	ANLN	2.08451	0.0364798
Endothelial_cells	YWHAZ	0.629861	0.0279655
Endothelial_cells	AMER2	2.10219	0.0276888
Endothelial_cells	CHORDC1	1.6436	0.0256636
Endothelial_cells	LINC01004	1.39604	0.0186526
Endothelial_cells	PIEZO2	1.91432	0.0160368
Endothelial_cells	LAMP2	1.47489	0.0150456
Endothelial_cells	ST18	1.32288	0.012905
Endothelial_cells	GPRC5B	1.6436	0.0118832
Endothelial_cells	ANKRD37	0.784053	0.0102518
Endothelial_cells	GPM6B	0.926382	0.00928825
Endothelial_cells	MX1	-1.46578	0.008814
Endothelial_cells	UNC5C	0.978066	0.00867911
Endothelial_cells	DOCK10	1.09168	0.00860368
Endothelial_cells	CLMN	1.58285	0.0064395
Endothelial_cells	SLC5A3	1.25315	0.00633262
Endothelial_cells	GJC1	1.77515	0.00477446
Endothelial_cells	CA2	1.30308	0.00398092
Endothelial_cells	SLC2A3	0.797399	0.00352407
Endothelial_cells	THSD4	-0.81204	0.0032664
Endothelial_cells	EDIL3	1.39389	0.00240951
Endothelial_cells	ATP5F1E	1.59856	0.00225056
Endothelial_cells	QDPR	1.65356	0.00202504
Endothelial_cells	GRM3	0.88871	0.00105932
Endothelial_cells	CPM	1.50038	0.000645215
Endothelial_cells	RAPGEF5	0.650883	0.000562827
Endothelial_cells	ERBIN	0.80446	0.000561222
Endothelial_cells	C5orf17	2.29779	0.000428814
Endothelial_cells	APOD	1.31039	0.000357058
Endothelial_cells	LINC00472	0.793899	0.000236089
Endothelial_cells	STAU2	0.831569	9.51216e-05
Endothelial_cells	MT2A	0.846123	8.85313e-05
Endothelial_cells	PLCL1	1.18471	7.08378e-05
Endothelial_cells	HSP90AA1	0.0785394	4.17066e-05
Endothelial_cells	ATP1A2	1.30716	3.06558e-05
Endothelial_cells	PTN	1.89333	1.19374e-05
Endothelial_cells	TMEM144	1.67266	9.71538e-06
Endothelial_cells	SHTN1	1.88637	6.78118e-08
Endothelial_cells	MX2	-2.74922	3.61234e-08
Endothelial_cells	TF	1.81415	2.59336e-08
Endothelial_cells	AC092957.1	2.07223	1.47934e-08
Endothelial_cells	XAF1	-1.45941	5.55791e-09
Endothelial_cells	MEG3	-1.74795	3.59384e-13
Endothelial_cells	SPP1	3.85488	1.07767e-14
Endothelial_cells	PLP1	2.59012	2.47817e-28
Fibroblasts	PLP1	3.12825	0.0183765
L2_3_intra_neurons	RPL23	-0.693163	0.0494299
L2_3_intra_neurons	SCN3A	0.248781	0.0487549
L2_3_intra_neurons	RAB11FIP3	-0.348258	0.0485289
L2_3_intra_neurons	NR4A1	-1.28114	0.0484847
L2_3_intra_neurons	CRELD2	-1.31889	0.0479185
L2_3_intra_neurons	SOHLH1	-1.00645	0.0477195
L2_3_intra_neurons	PPP1R3E	-0.668951	0.0476818
L2_3_intra_neurons	PAG1	0.530831	0.0473452
L2_3_intra_neurons	NDST3	0.157754	0.0472556
L2_3_intra_neurons	BICC1	-0.347496	0.0466574
L2_3_intra_neurons	MRPL55	-1.20755	0.0466136
L2_3_intra_neurons	AP006261.1	-0.772229	0.0465351
L2_3_intra_neurons	THBS3	-1.08773	0.0461892
L2_3_intra_neurons	CLIP4	0.518977	0.046013
L2_3_intra_neurons	AP003469.4	0.968098	0.0454011
L2_3_intra_neurons	SFXN5	-0.434189	0.0448367
L2_3_intra_neurons	ANKRD18A	-0.897396	0.0446865
L2_3_intra_neurons	AL139340.1	-3.43941	0.0441219
L2_3_intra_neurons	SIPA1L1	0.144795	0.0436022
L2_3_intra_neurons	NECTIN1	-0.651504	0.0435833
L2_3_intra_neurons	NKAPL	-1.18225	0.0428987
L2_3_intra_neurons	SCN1B	-0.676906	0.0420573
L2_3_intra_neurons	SGSM2	-0.493414	0.0410725
L2_3_intra_neurons	AC008696.2	-0.885436	0.0410672
L2_3_intra_neurons	AC092661.1	-1.13455	0.0409611
L2_3_intra_neurons	HM13	-0.443474	0.0407037
L2_3_intra_neurons	BRSK2	-0.463275	0.0394674
L2_3_intra_neurons	NXN	0.814901	0.0393905
L2_3_intra_neurons	NIPSNAP1	-0.660906	0.0384743
L2_3_intra_neurons	ATP6V0A4	1.846	0.0378178
L2_3_intra_neurons	DOCK3	-0.140812	0.0377944
L2_3_intra_neurons	DSP	-3.09148	0.037066
L2_3_intra_neurons	ZNF75A	-0.584939	0.0367301
L2_3_intra_neurons	GRK5	-0.54309	0.0363088
L2_3_intra_neurons	VSNL1	-0.249557	0.0357175
L2_3_intra_neurons	CAPRIN2	-0.45826	0.035051
L2_3_intra_neurons	RPL29	-0.936205	0.0344577
L2_3_intra_neurons	KCNB2	0.203829	0.0340593
L2_3_intra_neurons	CATSPER2	-0.336893	0.0331557
L2_3_intra_neurons	OSBPL6	0.252845	0.033086
L2_3_intra_neurons	ITPRID2	-0.516574	0.0329103
L2_3_intra_neurons	FBXO22	-0.484599	0.0319592
L2_3_intra_neurons	ST3GAL6	0.519952	0.0319263
L2_3_intra_neurons	SH3BGRL2	0.328525	0.0315615
L2_3_intra_neurons	C4orf50	-0.40742	0.031529
L2_3_intra_neurons	AC007389.1	-0.595215	0.0314531
L2_3_intra_neurons	OBSCN	-0.982238	0.0314501
L2_3_intra_neurons	AC006148.1	0.312239	0.0313031
L2_3_intra_neurons	PACS1	0.33409	0.0306274
L2_3_intra_neurons	CPNE6	-1.08773	0.0304501
L2_3_intra_neurons	EXOSC10	-0.545174	0.0302009
L2_3_intra_neurons	GPATCH4	-1.06204	0.0299266
L2_3_intra_neurons	LCNL1	-1.25654	0.0296452
L2_3_intra_neurons	TGFBI	-1.60404	0.0295228
L2_3_intra_neurons	IGSF21	-0.334344	0.0291354
L2_3_intra_neurons	RPS4X	-0.827308	0.0286749
L2_3_intra_neurons	BRSK1	-0.535975	0.0285816
L2_3_intra_neurons	ESR1	-1.17262	0.0284697
L2_3_intra_neurons	LMCD1-AS1	-0.958702	0.0283558
L2_3_intra_neurons	PKP4	0.283365	0.0281537
L2_3_intra_neurons	FBN1	0.418575	0.0279563
L2_3_intra_neurons	DNAAF1	-1.0002	0.0273788
L2_3_intra_neurons	ELAVL3	-0.337025	0.0270793
L2_3_intra_neurons	UNC5B	-0.845045	0.0265044
L2_3_intra_neurons	RANBP3L	2.1753	0.026502
L2_3_intra_neurons	HDAC9	0.242803	0.026455
L2_3_intra_neurons	PEBP1	-0.468553	0.0264386
L2_3_intra_neurons	NPIPA1	-0.737295	0.0260646
L2_3_intra_neurons	FLRT3	0.855742	0.0260072
L2_3_intra_neurons	FAM153B	-0.386386	0.0258926
L2_3_intra_neurons	KIF13B	0.671498	0.0256562
L2_3_intra_neurons	OPN4	-1.69095	0.0253282
L2_3_intra_neurons	RAP1GAP	-0.472531	0.0252747
L2_3_intra_neurons	WWC1	-0.455535	0.0251812
L2_3_intra_neurons	TPM1	-0.487661	0.025042
L2_3_intra_neurons	WAC-AS1	-0.584046	0.0247869
L2_3_intra_neurons	HCFC1R1	-0.929033	0.0246796
L2_3_intra_neurons	FOXP2	0.875889	0.0244286
L2_3_intra_neurons	DNAJB2	-0.685244	0.0244194
L2_3_intra_neurons	LURAP1	-0.904131	0.0242873
L2_3_intra_neurons	CUL9	-0.588403	0.0239384
L2_3_intra_neurons	SSBP4	-0.526639	0.0237363
L2_3_intra_neurons	CCDC24	-0.769555	0.0234823
L2_3_intra_neurons	C9orf153	1.056	0.0230236
L2_3_intra_neurons	GABBR2	-0.194441	0.0228435
L2_3_intra_neurons	TMSB15B-AS1	-0.595918	0.0225761
L2_3_intra_neurons	ANKRD30B	-0.518326	0.0223854
L2_3_intra_neurons	CHID1	-0.700583	0.0220632
L2_3_intra_neurons	DOCK10	0.863759	0.0219835
L2_3_intra_neurons	RBFOX3	-0.183741	0.0215841
L2_3_intra_neurons	FNBP4	-0.438312	0.0214181
L2_3_intra_neurons	AC005670.3	-0.423072	0.0212496
L2_3_intra_neurons	RAB3GAP1	0.380494	0.0212291
L2_3_intra_neurons	COG5	0.367949	0.0207564
L2_3_intra_neurons	AC138904.3	-1.12955	0.0207286
L2_3_intra_neurons	AC026353.1	-2.10154	0.0206449
L2_3_intra_neurons	CNPY2	-0.668121	0.0206368
L2_3_intra_neurons	TESC	-0.518692	0.0204311
L2_3_intra_neurons	PRR7	-1.10849	0.0203604
L2_3_intra_neurons	ATP11A	-0.534667	0.0200207
L2_3_intra_neurons	SNAP25	-0.16701	0.0196337
L2_3_intra_neurons	NDUFS5	-0.783169	0.0192666
L2_3_intra_neurons	LINC01937	-0.917806	0.0191
L2_3_intra_neurons	PRAG1	-0.395712	0.0190888
L2_3_intra_neurons	KLHL22	-0.446376	0.0190143
L2_3_intra_neurons	LINC00893	-0.97228	0.0189179
L2_3_intra_neurons	DOCK5	1.68988	0.0188794
L2_3_intra_neurons	AC110023.1	-0.673392	0.018618
L2_3_intra_neurons	IPO5	-0.444278	0.0184651
L2_3_intra_neurons	MCTP1	0.164213	0.0181947
L2_3_intra_neurons	FBRSL1	-0.59628	0.0178851
L2_3_intra_neurons	COL27A1	-0.546766	0.0177556
L2_3_intra_neurons	FTCD	-0.671222	0.017753
L2_3_intra_neurons	KCNN3	-0.477329	0.0177254
L2_3_intra_neurons	SLC5A4	-1.65852	0.0176257
L2_3_intra_neurons	PTPRR	-0.306294	0.0169383
L2_3_intra_neurons	LINC01622	-0.879979	0.0168706
L2_3_intra_neurons	ELP1	-0.498682	0.0166844
L2_3_intra_neurons	PRR3	-0.73958	0.0166817
L2_3_intra_neurons	PPIP5K2	-0.380624	0.016516
L2_3_intra_neurons	LINC01378	0.295416	0.0161441
L2_3_intra_neurons	AARS2	-1.04709	0.0156796
L2_3_intra_neurons	TRMU	-0.673079	0.0156421
L2_3_intra_neurons	KCNC1	-0.443485	0.0156033
L2_3_intra_neurons	HIST1H2AC	1.53787	0.0149777
L2_3_intra_neurons	TRIP12	0.381064	0.0148604
L2_3_intra_neurons	MGAT4A	0.540416	0.0148582
L2_3_intra_neurons	SNX2	0.679893	0.0147108
L2_3_intra_neurons	CDC37	-0.707209	0.0146707
L2_3_intra_neurons	NPIPA8	2.36795	0.0145471
L2_3_intra_neurons	SLC22A15	-0.515111	0.014454
L2_3_intra_neurons	PBX4	-1.05159	0.0144464
L2_3_intra_neurons	AC046130.2	-1.63205	0.0142855
L2_3_intra_neurons	LINC02054	0.877421	0.0142745
L2_3_intra_neurons	MATK	-0.65168	0.0142732
L2_3_intra_neurons	RAB40B	-0.546912	0.0141953
L2_3_intra_neurons	MAPKAPK5-AS1	-1.49455	0.0140503
L2_3_intra_neurons	TP53I13	-1.51839	0.0139523
L2_3_intra_neurons	CAMK2N1	0.306198	0.0137263
L2_3_intra_neurons	AC018730.1	-0.687281	0.0135389
L2_3_intra_neurons	MID2	1.20847	0.0134677
L2_3_intra_neurons	RASA3	-0.473125	0.0133309
L2_3_intra_neurons	ATAD3A	-0.903725	0.0132129
L2_3_intra_neurons	TM7SF2	-1.03837	0.0130035
L2_3_intra_neurons	DNAH1	-0.670697	0.0129616
L2_3_intra_neurons	RIF1	-0.480934	0.012931
L2_3_intra_neurons	PRKAG1	-0.781429	0.0126209
L2_3_intra_neurons	PPP2R2C	-0.267471	0.0125043
L2_3_intra_neurons	RPS6KA5	0.343615	0.0122081
L2_3_intra_neurons	AC093157.1	0.959575	0.0121137
L2_3_intra_neurons	CEP131	-1.63205	0.0119425
L2_3_intra_neurons	THRAP3	-0.467078	0.0118484
L2_3_intra_neurons	VOPP1	-0.478641	0.0118051
L2_3_intra_neurons	CCNL2	-0.524176	0.0116448
L2_3_intra_neurons	PTGER3	-0.975353	0.0115448
L2_3_intra_neurons	AC092422.1	0.912754	0.0112543
L2_3_intra_neurons	CAMK2D	0.386509	0.0110633
L2_3_intra_neurons	ASB3	0.351547	0.0109486
L2_3_intra_neurons	TMEM86B	-1.36902	0.0106157
L2_3_intra_neurons	TOX	0.450163	0.0106131
L2_3_intra_neurons	WFDC1	-1.07951	0.0104566
L2_3_intra_neurons	DDX18	-0.649468	0.0104153
L2_3_intra_neurons	VWA8	0.326886	0.0103993
L2_3_intra_neurons	TPR	-0.561864	0.0103848
L2_3_intra_neurons	C7orf50	-0.478947	0.0103593
L2_3_intra_neurons	ZCCHC7	0.315935	0.0100394
L2_3_intra_neurons	SPRY4	-1.63205	0.0100367
L2_3_intra_neurons	CFAP299	0.447286	0.0099518
L2_3_intra_neurons	AC083870.1	-0.909904	0.00983681
L2_3_intra_neurons	TAZ	-0.766006	0.00980035
L2_3_intra_neurons	PTPN13	0.422502	0.00979043
L2_3_intra_neurons	IL10RB	-0.936906	0.00974444
L2_3_intra_neurons	AL157834.1	-1.04709	0.00963285
L2_3_intra_neurons	SPATA2L	-1.15561	0.00956203
L2_3_intra_neurons	AC003044.1	0.880242	0.00940186
L2_3_intra_neurons	CALM3	-0.480048	0.00931727
L2_3_intra_neurons	KCNN1	-0.761819	0.00928355
L2_3_intra_neurons	CHST8	-1.07719	0.00915417
L2_3_intra_neurons	CCDC40	-0.817266	0.00915071
L2_3_intra_neurons	AL136441.1	-0.786894	0.0089492
L2_3_intra_neurons	ICA1	-0.343436	0.00868565
L2_3_intra_neurons	ZMYM4	0.40729	0.0085138
L2_3_intra_neurons	DHX8	-0.589407	0.00843555
L2_3_intra_neurons	AC084198.2	-0.684281	0.00836108
L2_3_intra_neurons	PKM	-0.446215	0.00827655
L2_3_intra_neurons	AC025887.2	-0.463232	0.00823972
L2_3_intra_neurons	TBC1D1	0.367949	0.00821183
L2_3_intra_neurons	SYNE1	-0.18236	0.00799649
L2_3_intra_neurons	CCDC102B	-0.478672	0.00793396
L2_3_intra_neurons	ZDBF2	-0.408521	0.0076985
L2_3_intra_neurons	CEP68	-0.54833	0.00768931
L2_3_intra_neurons	AC004817.5	-1.13115	0.00754661
L2_3_intra_neurons	RAB37	-0.577085	0.00750676
L2_3_intra_neurons	RPTOR	-0.404245	0.00734984
L2_3_intra_neurons	MRPL2	-1.5605	0.00734106
L2_3_intra_neurons	COP1	0.295578	0.00733564
L2_3_intra_neurons	ABCB9	-0.448164	0.00729452
L2_3_intra_neurons	CHST15	-0.407579	0.00722189
L2_3_intra_neurons	DLEU7	-0.593057	0.00710096
L2_3_intra_neurons	NMD3	-0.465758	0.00709751
L2_3_intra_neurons	CRTAC1	-0.679164	0.00709608
L2_3_intra_neurons	COL5A2	0.381144	0.00698519
L2_3_intra_neurons	MTX2	0.488848	0.00687951
L2_3_intra_neurons	U95743.1	-1.6559	0.00680147
L2_3_intra_neurons	RPL7	-0.796171	0.0067476
L2_3_intra_neurons	ZNF804B	-0.301037	0.00670125
L2_3_intra_neurons	AC009061.2	-0.621998	0.00665084
L2_3_intra_neurons	MTHFD1L	-0.435524	0.00658169
L2_3_intra_neurons	ATF2	0.425184	0.00652862
L2_3_intra_neurons	FAM163A	-0.573158	0.00643993
L2_3_intra_neurons	ARL6IP4	-0.695898	0.00634727
L2_3_intra_neurons	MARCH10	-1.40966	0.00628854
L2_3_intra_neurons	AP003071.2	-3.01056	0.00627333
L2_3_intra_neurons	EIF1AY	-3.01056	0.00627333
L2_3_intra_neurons	PLEC	-0.480773	0.00616923
L2_3_intra_neurons	PLD3	-0.388222	0.0061258
L2_3_intra_neurons	TTC28	0.308321	0.00602688
L2_3_intra_neurons	KCNH4	-0.953979	0.00597417
L2_3_intra_neurons	CLUAP1	-0.562263	0.00592537
L2_3_intra_neurons	MIR222HG	0.460706	0.00584072
L2_3_intra_neurons	AL122014.1	-1.47593	0.00568126
L2_3_intra_neurons	ZNF37A	-0.474977	0.00552332
L2_3_intra_neurons	GPHN	0.166561	0.00540019
L2_3_intra_neurons	AGO3	0.430645	0.0053431
L2_3_intra_neurons	CDH12	0.174808	0.00533773
L2_3_intra_neurons	NNT	0.407552	0.0051061
L2_3_intra_neurons	USP42	-0.570275	0.00509361
L2_3_intra_neurons	REEP2	-0.513407	0.00508608
L2_3_intra_neurons	LINGO1	-0.34517	0.00506576
L2_3_intra_neurons	GAS8	-0.611514	0.00503877
L2_3_intra_neurons	RNLS	0.521089	0.00503163
L2_3_intra_neurons	TLCD4	0.658997	0.00502902
L2_3_intra_neurons	FBLN7	-0.664232	0.00492332
L2_3_intra_neurons	SMG1	-0.387272	0.004912
L2_3_intra_neurons	CEP89	-0.554515	0.00490032
L2_3_intra_neurons	USP4	-0.49706	0.00489958
L2_3_intra_neurons	SRPK2	0.265618	0.00486625
L2_3_intra_neurons	LRMP	1.33047	0.00481978
L2_3_intra_neurons	HIVEP2	0.325304	0.00478438
L2_3_intra_neurons	ELAC2	-0.953979	0.004728
L2_3_intra_neurons	NEDD9	-1.13115	0.00462614
L2_3_intra_neurons	AP004608.1	-0.7786	0.00454487
L2_3_intra_neurons	CGGBP1	0.97177	0.00446534
L2_3_intra_neurons	RABL2B	-0.667971	0.00435544
L2_3_intra_neurons	C1QTNF9B	-3.57065	0.00411464
L2_3_intra_neurons	AC092834.1	-3.63205	0.00411124
L2_3_intra_neurons	YJEFN3	-0.647537	0.00408551
L2_3_intra_neurons	AC004817.1	-1.35642	0.00405046
L2_3_intra_neurons	COG1	-0.706052	0.00401794
L2_3_intra_neurons	MIR3659HG	-0.755062	0.00395904
L2_3_intra_neurons	B9D1	-0.64873	0.00387328
L2_3_intra_neurons	MYO5C	-0.507425	0.00386606
L2_3_intra_neurons	AGTPBP1	0.375366	0.00380478
L2_3_intra_neurons	THEMIS	-1.51524	0.00379636
L2_3_intra_neurons	LCORL	0.478652	0.00372099
L2_3_intra_neurons	LCOR	0.410797	0.00370932
L2_3_intra_neurons	MYO9B	-0.503154	0.00368925
L2_3_intra_neurons	NHSL2	-0.5049	0.00349579
L2_3_intra_neurons	HS1BP3	-0.689132	0.00346509
L2_3_intra_neurons	LINC02427	-1.65759	0.00339776
L2_3_intra_neurons	ZNF248	-0.424652	0.00338675
L2_3_intra_neurons	ZDHHC23	-0.768029	0.00337961
L2_3_intra_neurons	AC097376.3	-0.622136	0.00337881
L2_3_intra_neurons	CA7	-0.927942	0.00336044
L2_3_intra_neurons	SLC27A4	-0.603762	0.00334488
L2_3_intra_neurons	CNGB1	-0.503104	0.0033297
L2_3_intra_neurons	AASDH	-0.700321	0.00328315
L2_3_intra_neurons	CTNNAL1	-0.453501	0.00327955
L2_3_intra_neurons	AC060765.1	-0.788701	0.00324915
L2_3_intra_neurons	AL035530.2	-0.567346	0.00320195
L2_3_intra_neurons	QTRT1	-0.637232	0.00318249
L2_3_intra_neurons	ZFR2	-0.461433	0.00317818
L2_3_intra_neurons	AC010230.1	0.902285	0.00309583
L2_3_intra_neurons	MACROD2	0.17888	0.00308212
L2_3_intra_neurons	WASHC1	-0.660066	0.0029999
L2_3_intra_neurons	PACRG	-0.360935	0.00298203
L2_3_intra_neurons	TMEM175	-0.664232	0.00297385
L2_3_intra_neurons	BSCL2	-0.550257	0.00287333
L2_3_intra_neurons	TRAPPC12	-0.480048	0.00282929
L2_3_intra_neurons	GLRA3	0.383012	0.00278995
L2_3_intra_neurons	GLCE	-0.594698	0.00274025
L2_3_intra_neurons	ARID4A	-0.445638	0.00263429
L2_3_intra_neurons	MALRD1	-1.26592	0.00255191
L2_3_intra_neurons	PIGZ	-0.721056	0.0025415
L2_3_intra_neurons	BIN1	-0.670654	0.00252447
L2_3_intra_neurons	NCAM1	-0.261714	0.00241759
L2_3_intra_neurons	AL096794.1	-0.457818	0.00229672
L2_3_intra_neurons	JMJD1C	0.176076	0.0022787
L2_3_intra_neurons	AC018362.1	0.711356	0.00226593
L2_3_intra_neurons	PIK3CA	0.473899	0.00221321
L2_3_intra_neurons	GFPT2	-0.71038	0.00220102
L2_3_intra_neurons	PRKCZ	-0.400368	0.00216319
L2_3_intra_neurons	QKI	0.691525	0.00214229
L2_3_intra_neurons	SCPEP1	-0.657769	0.00210255
L2_3_intra_neurons	AC015943.1	-0.760694	0.00209443
L2_3_intra_neurons	ITGA10	1.48343	0.0020865
L2_3_intra_neurons	LINC02653	-1.9882	0.00206074
L2_3_intra_neurons	DAPK1	0.249782	0.00204515
L2_3_intra_neurons	GSK3B	0.381659	0.00200472
L2_3_intra_neurons	VPS13A	0.253463	0.00198007
L2_3_intra_neurons	PPFIA4	-0.42342	0.00193806
L2_3_intra_neurons	CAMK2A	-0.197354	0.00191823
L2_3_intra_neurons	EMC9	-1.68268	0.00189451
L2_3_intra_neurons	NECAB2	-1.01998	0.00185094
L2_3_intra_neurons	NOXA1	-0.683277	0.00184798
L2_3_intra_neurons	DAB2IP	-0.601494	0.00182322
L2_3_intra_neurons	RANBP9	0.388707	0.00182278
L2_3_intra_neurons	NOL4	0.313073	0.0017981
L2_3_intra_neurons	CCDC191	-0.675608	0.00179639
L2_3_intra_neurons	TTYH1	-0.720666	0.00175756
L2_3_intra_neurons	SFSWAP	-0.46337	0.00174409
L2_3_intra_neurons	ERCC5	-0.52102	0.00172748
L2_3_intra_neurons	IGSF9B	-0.467989	0.00166997
L2_3_intra_neurons	ANKRD34C-AS1	-0.399092	0.00165128
L2_3_intra_neurons	ANKRD13B	-0.933942	0.00164352
L2_3_intra_neurons	PHF14	0.323032	0.00161635
L2_3_intra_neurons	GOLGA4	-0.369939	0.00161186
L2_3_intra_neurons	CALY	-0.594938	0.00156492
L2_3_intra_neurons	RAD9A	-0.369878	0.00155329
L2_3_intra_neurons	PDE6B	-1.2559	0.00153363
L2_3_intra_neurons	RPL31	-0.54392	0.00153064
L2_3_intra_neurons	LIME1	-0.941596	0.00149225
L2_3_intra_neurons	AC117834.1	-1.42213	0.00146259
L2_3_intra_neurons	SSBP2	0.38433	0.00144179
L2_3_intra_neurons	GNG7	-0.777729	0.00139363
L2_3_intra_neurons	ZNF804A	0.324965	0.00138332
L2_3_intra_neurons	PHC1	-0.742333	0.00133748
L2_3_intra_neurons	RASL10A	-1.44919	0.00131441
L2_3_intra_neurons	TUBB2A	-1.19005	0.00130119
L2_3_intra_neurons	TNFRSF14	-1.16406	0.00126238
L2_3_intra_neurons	C2orf88	0.847418	0.0011979
L2_3_intra_neurons	PDZD2	-0.184985	0.00119756
L2_3_intra_neurons	RPL10A	-1.16548	0.00119506
L2_3_intra_neurons	LINC01128	-0.642738	0.00117784
L2_3_intra_neurons	AC107223.1	-0.326015	0.00117694
L2_3_intra_neurons	EPHB1	-0.495315	0.00116473
L2_3_intra_neurons	ADAM17	-0.470508	0.00112646
L2_3_intra_neurons	AKT3	0.185127	0.00110728
L2_3_intra_neurons	LINC01088	1.14352	0.00109413
L2_3_intra_neurons	LINC02388	-2.31012	0.00108181
L2_3_intra_neurons	PTPRA	0.362311	0.00107566
L2_3_intra_neurons	AC040174.1	-1.01056	0.00107475
L2_3_intra_neurons	NACA	-0.730905	0.00106777
L2_3_intra_neurons	DISC1	1.10491	0.00102588
L2_3_intra_neurons	NEFM	-0.636758	0.00101691
L2_3_intra_neurons	SLC37A1	-0.551131	0.00101515
L2_3_intra_neurons	CPEB4	0.359536	0.00101214
L2_3_intra_neurons	ARHGAP18	-0.83659	0.000988575
L2_3_intra_neurons	HDAC6	-0.873809	0.000974771
L2_3_intra_neurons	PAXX	-1.27297	0.000969788
L2_3_intra_neurons	NME2	-1.03971	0.000953499
L2_3_intra_neurons	ANKRD20A4	-1.23904	0.000919943
L2_3_intra_neurons	AP3D1	-0.590894	0.000917652
L2_3_intra_neurons	AC020911.2	-1.35719	0.000909015
L2_3_intra_neurons	GGNBP2	-0.598204	0.000866675
L2_3_intra_neurons	ASIC3	-2.06815	0.000850534
L2_3_intra_neurons	AC024610.2	-0.695898	0.000825275
L2_3_intra_neurons	AC013287.1	-0.260464	0.000807214
L2_3_intra_neurons	NRGN	-0.330543	0.000803593
L2_3_intra_neurons	LRP1B	0.100722	0.00079452
L2_3_intra_neurons	LRMDA	0.711572	0.000788604
L2_3_intra_neurons	AC002383.1	-1.79555	0.000777373
L2_3_intra_neurons	AC008105.3	-0.771551	0.00077704
L2_3_intra_neurons	CRHR2	-0.875323	0.000765817
L2_3_intra_neurons	NOM1	-0.818203	0.000763589
L2_3_intra_neurons	KCNIP4-IT1	0.307431	0.000758613
L2_3_intra_neurons	ART3	-0.54207	0.000752487
L2_3_intra_neurons	ABL2	0.44629	0.000734486
L2_3_intra_neurons	C1orf159	-0.591637	0.000722437
L2_3_intra_neurons	TTLL5	0.429778	0.000717669
L2_3_intra_neurons	CNTN5	0.213295	0.000708795
L2_3_intra_neurons	MTR	-0.519916	0.000706928
L2_3_intra_neurons	ZNF721	-0.419429	0.000680056
L2_3_intra_neurons	GOSR2	-0.697146	0.000677227
L2_3_intra_neurons	RILPL1	-0.516072	0.0006721
L2_3_intra_neurons	CBLN4	-0.901891	0.000669137
L2_3_intra_neurons	CHD3	-0.605978	0.000668798
L2_3_intra_neurons	HLTF	-0.610741	0.00066754
L2_3_intra_neurons	ASTN1	0.23656	0.000666976
L2_3_intra_neurons	SLC25A37	-0.570651	0.000664599
L2_3_intra_neurons	AC090945.1	-0.605168	0.000663655
L2_3_intra_neurons	TMEM130	-0.46378	0.000661671
L2_3_intra_neurons	RPLP1	-0.772602	0.000653139
L2_3_intra_neurons	EPHA4	0.22593	0.000634529
L2_3_intra_neurons	GRIK4	-0.432051	0.000626393
L2_3_intra_neurons	AAK1	0.259746	0.000620732
L2_3_intra_neurons	ETV5	-0.636885	0.000616377
L2_3_intra_neurons	FAT3	0.22789	0.000601413
L2_3_intra_neurons	ZMAT4	0.333932	0.000591779
L2_3_intra_neurons	SLC1A4	-0.712739	0.000588558
L2_3_intra_neurons	GRIA1	-0.277621	0.000568191
L2_3_intra_neurons	TARSL2	-0.52836	0.000536159
L2_3_intra_neurons	NEMF	-0.471716	0.000533102
L2_3_intra_neurons	PEAK1	0.36412	0.000524107
L2_3_intra_neurons	LINC01252	-0.583521	0.000504319
L2_3_intra_neurons	FOXP1	0.27546	0.000483909
L2_3_intra_neurons	KCNT1	-0.409394	0.00046597
L2_3_intra_neurons	TSPOAP1	-0.544179	0.000451072
L2_3_intra_neurons	AHRR	0.958428	0.00042574
L2_3_intra_neurons	CRIP2	-0.837912	0.000423092
L2_3_intra_neurons	AC112206.2	0.947308	0.000411053
L2_3_intra_neurons	LMF2	-1.11748	0.000405463
L2_3_intra_neurons	ARID5B	0.352373	0.000390772
L2_3_intra_neurons	SMARCA4	-0.433367	0.000388681
L2_3_intra_neurons	PKDCC	-0.780497	0.000387298
L2_3_intra_neurons	TSPAN5	0.207862	0.000384883
L2_3_intra_neurons	KANK1	1.88821	0.000380204
L2_3_intra_neurons	NASP	-0.819678	0.0003751
L2_3_intra_neurons	ABCC8	-0.454053	0.000371133
L2_3_intra_neurons	TPM3	-0.565794	0.000362677
L2_3_intra_neurons	AL365255.1	-1.34393	0.000355506
L2_3_intra_neurons	AFAP1L2	-1.23069	0.000338791
L2_3_intra_neurons	TSPYL2	-0.513565	0.000338042
L2_3_intra_neurons	SBK1	-0.703514	0.000330907
L2_3_intra_neurons	TTF1	-0.843555	0.000328724
L2_3_intra_neurons	ABCB6	-1.08158	0.000323465
L2_3_intra_neurons	ECHS1	-1.04368	0.000318583
L2_3_intra_neurons	MKLN1	0.296891	0.000312233
L2_3_intra_neurons	MAP4K3	0.356617	0.000292228
L2_3_intra_neurons	AL445433.2	-0.627633	0.000287841
L2_3_intra_neurons	GAREM1	0.388158	0.000283986
L2_3_intra_neurons	PRCD	-1.92751	0.00028322
L2_3_intra_neurons	ARHGAP28	0.893832	0.000280927
L2_3_intra_neurons	TSC2	-0.737662	0.000274534
L2_3_intra_neurons	FAM106A	-0.483894	0.000272819
L2_3_intra_neurons	FBXO34	0.362811	0.000269704
L2_3_intra_neurons	AC013460.1	-1.10797	0.000264395
L2_3_intra_neurons	MRTFA	0.381313	0.000262269
L2_3_intra_neurons	ABCA10	-0.465175	0.000261713
L2_3_intra_neurons	XPR1	0.428535	0.00025822
L2_3_intra_neurons	KAT6B	0.319586	0.000253798
L2_3_intra_neurons	MIR124-2HG	-0.420088	0.00025306
L2_3_intra_neurons	GPC1	-0.611986	0.000250565
L2_3_intra_neurons	AC124798.1	-1.13652	0.000249139
L2_3_intra_neurons	PITPNM2	-0.40879	0.000232432
L2_3_intra_neurons	AC024558.2	-0.839565	0.000232182
L2_3_intra_neurons	SULF2	-1.72225	0.000231274
L2_3_intra_neurons	ADAMTS2	0.561529	0.000229028
L2_3_intra_neurons	NSMF	-0.706939	0.000228348
L2_3_intra_neurons	NLGN3	-0.910353	0.000227992
L2_3_intra_neurons	IL17D	-0.815606	0.000225939
L2_3_intra_neurons	ADGRL2	0.214095	0.000224949
L2_3_intra_neurons	SEMA3A	0.57096	0.000223548
L2_3_intra_neurons	AC013265.1	-2.21701	0.00022284
L2_3_intra_neurons	SON	-0.523765	0.000220932
L2_3_intra_neurons	AC138305.1	-0.567921	0.000220629
L2_3_intra_neurons	LMO4	0.328645	0.000219864
L2_3_intra_neurons	DGKA	-0.690297	0.000214077
L2_3_intra_neurons	CPEB3	0.318861	0.00021362
L2_3_intra_neurons	SATB1-AS1	0.595182	0.000213293
L2_3_intra_neurons	CAMKK2	-0.406324	0.000208215
L2_3_intra_neurons	AF165147.1	-0.801976	0.000201109
L2_3_intra_neurons	TMEM244	-1.63205	0.000199479
L2_3_intra_neurons	ECHDC2	-0.694112	0.000197956
L2_3_intra_neurons	HMGXB4	-0.769555	0.000197406
L2_3_intra_neurons	LINC01358	-1.00781	0.000188992
L2_3_intra_neurons	LINC01197	-0.411091	0.000187228
L2_3_intra_neurons	AC124854.1	0.570212	0.000181622
L2_3_intra_neurons	CIT	0.264128	0.000179456
L2_3_intra_neurons	AP001972.3	-0.726302	0.000179293
L2_3_intra_neurons	ZNF251	-0.51111	0.000172898
L2_3_intra_neurons	RPS21	-0.867797	0.000172861
L2_3_intra_neurons	RERE	0.251919	0.000172542
L2_3_intra_neurons	TBR1	0.679035	0.000171363
L2_3_intra_neurons	SLC22A24	-2.35788	0.000170517
L2_3_intra_neurons	CLVS2	0.43774	0.000165938
L2_3_intra_neurons	SDF4	-0.918765	0.000161454
L2_3_intra_neurons	ASMTL	-1.1433	0.000155691
L2_3_intra_neurons	TAFA5	0.357083	0.00015431
L2_3_intra_neurons	ENO2	-0.587018	0.000153335
L2_3_intra_neurons	CKB	-0.487428	0.000150357
L2_3_intra_neurons	CLEC16A	-0.415427	0.000150305
L2_3_intra_neurons	PRRT2	-0.598542	0.000149943
L2_3_intra_neurons	GABRA4	0.410151	0.000145923
L2_3_intra_neurons	SEMA6A	0.926194	0.00014399
L2_3_intra_neurons	PRKAR2B	0.354892	0.000142759
L2_3_intra_neurons	AC131009.2	1.00655	0.000141421
L2_3_intra_neurons	SH3RF3	-0.5055	0.000140327
L2_3_intra_neurons	REEP1	-0.42503	0.00013965
L2_3_intra_neurons	ST6GALNAC5	0.168646	0.000139572
L2_3_intra_neurons	TERF2IP	-0.564638	0.00013939
L2_3_intra_neurons	LDLRAD4	-0.302844	0.000135958
L2_3_intra_neurons	AC016576.1	-1.31558	0.000135061
L2_3_intra_neurons	ZBBX	-0.460865	0.000131239
L2_3_intra_neurons	RPL10	-0.848675	0.000128403
L2_3_intra_neurons	TRIM9	-0.243649	0.00012708
L2_3_intra_neurons	TYRO3	-0.474715	0.000124829
L2_3_intra_neurons	CDYL2	0.445951	0.000123273
L2_3_intra_neurons	ZBTB48	-1.42346	0.000120649
L2_3_intra_neurons	RUNDC3A	-0.612097	0.000118398
L2_3_intra_neurons	PSMC5	-1.08343	0.000117154
L2_3_intra_neurons	RNF213-AS1	-0.484168	0.000114967
L2_3_intra_neurons	CYP39A1	1.50545	0.000112256
L2_3_intra_neurons	KCNAB2	-0.406375	0.000110833
L2_3_intra_neurons	PCED1B	-0.610159	0.000108809
L2_3_intra_neurons	MIR3936HG	-0.483821	0.000105644
L2_3_intra_neurons	ASAP2	-0.658204	0.000103162
L2_3_intra_neurons	FOXO3	0.55661	0.000102165
L2_3_intra_neurons	RPS6	-0.84778	9.81807e-05
L2_3_intra_neurons	CAMSAP2	0.357547	9.65009e-05
L2_3_intra_neurons	TMEM205	-1.04368	9.42991e-05
L2_3_intra_neurons	RSRP1	-0.540743	9.2109e-05
L2_3_intra_neurons	NOP56	-0.759601	9.08084e-05
L2_3_intra_neurons	NQO2	-0.488652	8.97707e-05
L2_3_intra_neurons	NEURL1	-0.492687	8.93564e-05
L2_3_intra_neurons	GRIP1	0.498147	8.92297e-05
L2_3_intra_neurons	PPA2	0.539353	8.753e-05
L2_3_intra_neurons	LMF1	-0.617552	8.73159e-05
L2_3_intra_neurons	TSGA10	-0.482089	8.52919e-05
L2_3_intra_neurons	RPL8	-0.838502	8.41917e-05
L2_3_intra_neurons	KIAA0556	-0.605648	8.35434e-05
L2_3_intra_neurons	EEF1D	-0.753067	8.24016e-05
L2_3_intra_neurons	CCDC32	-0.845045	8.03916e-05
L2_3_intra_neurons	RBBP6	-0.574941	8.01658e-05
L2_3_intra_neurons	CACNA2D3	0.16188	7.99633e-05
L2_3_intra_neurons	AC007402.1	0.856806	7.92293e-05
L2_3_intra_neurons	DZIP3	-0.427419	7.86357e-05
L2_3_intra_neurons	AC005906.2	-0.523835	7.7911e-05
L2_3_intra_neurons	TCF12	0.576248	7.70924e-05
L2_3_intra_neurons	WDR86	-1.86235	7.48127e-05
L2_3_intra_neurons	SEM1	0.681281	7.38226e-05
L2_3_intra_neurons	ARL17B	1.04406	7.21682e-05
L2_3_intra_neurons	SYTL2	-0.479589	7.17579e-05
L2_3_intra_neurons	ZNF133	-0.560835	6.95548e-05
L2_3_intra_neurons	PNMA5	-1.63205	6.8716e-05
L2_3_intra_neurons	RIMS1	0.236614	6.8492e-05
L2_3_intra_neurons	LINC02347	-1.01538	6.83846e-05
L2_3_intra_neurons	PPP2R2A	0.599709	6.66582e-05
L2_3_intra_neurons	C6orf141	-2.70244	6.47762e-05
L2_3_intra_neurons	KLF12	0.507264	6.36597e-05
L2_3_intra_neurons	VLDLR-AS1	-0.521332	6.02666e-05
L2_3_intra_neurons	TUSC3	0.43561	5.7148e-05
L2_3_intra_neurons	WAC	0.52951	5.67811e-05
L2_3_intra_neurons	TTLL11	-0.422162	5.64388e-05
L2_3_intra_neurons	GMDS-DT	-0.517945	5.63726e-05
L2_3_intra_neurons	CDC16	-0.700531	5.61902e-05
L2_3_intra_neurons	RPL27A	-0.950021	5.6125e-05
L2_3_intra_neurons	COX4I1	-0.790053	5.50115e-05
L2_3_intra_neurons	COLQ	-0.550257	5.43455e-05
L2_3_intra_neurons	GNPTAB	-0.537608	5.26025e-05
L2_3_intra_neurons	TXNDC15	-0.878212	5.05247e-05
L2_3_intra_neurons	PLCL1	0.332741	4.90551e-05
L2_3_intra_neurons	SUGP1	-0.691964	4.8835e-05
L2_3_intra_neurons	OSBPL1A	0.388348	4.77285e-05
L2_3_intra_neurons	ERICH1	-0.670914	4.43057e-05
L2_3_intra_neurons	ST18	1.74141	4.39165e-05
L2_3_intra_neurons	ZNF780B	-0.594818	4.32525e-05
L2_3_intra_neurons	NRIP1	0.592303	4.21268e-05
L2_3_intra_neurons	CYHR1	-0.785348	4.17867e-05
L2_3_intra_neurons	RPL37A	-0.542384	4.17799e-05
L2_3_intra_neurons	ZFYVE16	-0.624874	3.81567e-05
L2_3_intra_neurons	PPM1E	0.324607	3.81413e-05
L2_3_intra_neurons	MTRNR2L8	-1.52735	3.78274e-05
L2_3_intra_neurons	LAS1L	-0.858822	3.77406e-05
L2_3_intra_neurons	ADGRB1	-0.603268	3.75766e-05
L2_3_intra_neurons	SAT2	-0.825589	3.56856e-05
L2_3_intra_neurons	AC064829.1	-3.90507	3.55654e-05
L2_3_intra_neurons	EIF5B	-0.59013	3.50659e-05
L2_3_intra_neurons	PVT1	-0.376955	3.2723e-05
L2_3_intra_neurons	AC090115.1	-0.860126	3.263e-05
L2_3_intra_neurons	ZER1	-0.468477	3.22257e-05
L2_3_intra_neurons	KHDRBS2-OT	0.469152	3.18758e-05
L2_3_intra_neurons	ARHGEF12	0.335084	3.15943e-05
L2_3_intra_neurons	NPIPB5	-0.636121	3.15423e-05
L2_3_intra_neurons	NLGN4X	0.433482	3.09576e-05
L2_3_intra_neurons	BPTF	-0.387925	3.06477e-05
L2_3_intra_neurons	FAM135B	0.363022	2.92119e-05
L2_3_intra_neurons	FAAH	-0.822994	2.79054e-05
L2_3_intra_neurons	CPLANE1	-0.416601	2.78392e-05
L2_3_intra_neurons	AC008571.2	1.87781	2.71679e-05
L2_3_intra_neurons	TMEM241	-0.398327	2.71486e-05
L2_3_intra_neurons	SYP	-0.427006	2.70569e-05
L2_3_intra_neurons	SORBS2	-0.289651	2.69893e-05
L2_3_intra_neurons	PLEKHG5	-0.539737	2.58571e-05
L2_3_intra_neurons	PDXK	-0.484865	2.50309e-05
L2_3_intra_neurons	FAM160A1	-0.967654	2.50298e-05
L2_3_intra_neurons	APBA2	-0.400519	2.45719e-05
L2_3_intra_neurons	ARID1B	0.319293	2.43323e-05
L2_3_intra_neurons	RAP1GDS1	0.478441	2.36427e-05
L2_3_intra_neurons	KNOP1	-1.00447	2.36371e-05
L2_3_intra_neurons	STAG1	0.401354	2.27074e-05
L2_3_intra_neurons	TXNL4A	-0.6039	2.26077e-05
L2_3_intra_neurons	HTR3B	-0.889548	2.17647e-05
L2_3_intra_neurons	RSPO2	0.496606	2.14003e-05
L2_3_intra_neurons	AL391807.1	-0.723844	2.10178e-05
L2_3_intra_neurons	PTPRB	-0.60055	2.09541e-05
L2_3_intra_neurons	RPL21	-0.740498	2.07265e-05
L2_3_intra_neurons	TBC1D9B	-0.640179	1.99947e-05
L2_3_intra_neurons	BEGAIN	-0.524136	1.94495e-05
L2_3_intra_neurons	AC009120.2	-0.508712	1.88785e-05
L2_3_intra_neurons	BDNF	-1.33249	1.87339e-05
L2_3_intra_neurons	TRIB2	-2.07262	1.81209e-05
L2_3_intra_neurons	TNR	-0.297535	1.8055e-05
L2_3_intra_neurons	RPL9	-0.801976	1.75988e-05
L2_3_intra_neurons	FXYD7	-0.610411	1.75635e-05
L2_3_intra_neurons	HRAS	-1.37876	1.74162e-05
L2_3_intra_neurons	WSB1	-0.7233	1.74099e-05
L2_3_intra_neurons	TRMT1	-0.883276	1.71745e-05
L2_3_intra_neurons	SMAD1	0.627265	1.71113e-05
L2_3_intra_neurons	MAP1LC3A	-1.00453	1.71088e-05
L2_3_intra_neurons	MAP2K4	0.375821	1.64053e-05
L2_3_intra_neurons	UBR5	0.362205	1.60265e-05
L2_3_intra_neurons	AC024901.1	-0.492399	1.57444e-05
L2_3_intra_neurons	KCNMA1	-0.172005	1.55546e-05
L2_3_intra_neurons	LNX1-AS1	-1.61435	1.5242e-05
L2_3_intra_neurons	LZTS1	-0.551792	1.49765e-05
L2_3_intra_neurons	FREM3	-1.07708	1.49178e-05
L2_3_intra_neurons	RPS7	-1.04411	1.45183e-05
L2_3_intra_neurons	NBEA	0.165963	1.4083e-05
L2_3_intra_neurons	GPR158	0.369792	1.36472e-05
L2_3_intra_neurons	P3H3	-0.955941	1.24281e-05
L2_3_intra_neurons	HCG18	-0.617479	1.22318e-05
L2_3_intra_neurons	FAM153A	-0.511874	1.18096e-05
L2_3_intra_neurons	ERCC1	-0.734051	1.13558e-05
L2_3_intra_neurons	GCNT4	-0.694208	1.13425e-05
L2_3_intra_neurons	SYT12	-0.689767	1.11677e-05
L2_3_intra_neurons	TMTC2	0.998583	1.10424e-05
L2_3_intra_neurons	PLEKHA1	0.386618	1.0534e-05
L2_3_intra_neurons	SYNPR	0.454593	9.90093e-06
L2_3_intra_neurons	SPP1	2.47837	9.80087e-06
L2_3_intra_neurons	HSD11B2	2.21595	9.59223e-06
L2_3_intra_neurons	USP2-AS1	-0.959937	9.28675e-06
L2_3_intra_neurons	IMMP2L	0.374208	8.66591e-06
L2_3_intra_neurons	DIRC3-AS1	-1.03357	8.26506e-06
L2_3_intra_neurons	B3GAT1	-0.566657	7.89759e-06
L2_3_intra_neurons	SAMD3	-1.22995	7.75013e-06
L2_3_intra_neurons	C20orf194	-0.352861	7.48338e-06
L2_3_intra_neurons	DLGAP2-AS1	-2.57065	7.29986e-06
L2_3_intra_neurons	PDIA2	-0.758039	7.21841e-06
L2_3_intra_neurons	KCNN2	-0.400726	7.18811e-06
L2_3_intra_neurons	FMNL2	0.269625	7.11725e-06
L2_3_intra_neurons	CHSY3	0.262245	6.57372e-06
L2_3_intra_neurons	LINC00662	-0.553442	6.56812e-06
L2_3_intra_neurons	TANC2	0.233996	6.32331e-06
L2_3_intra_neurons	AP3B2	-0.511384	6.27736e-06
L2_3_intra_neurons	GABRD	-0.78638	5.84199e-06
L2_3_intra_neurons	UBE2E3	0.483667	5.77118e-06
L2_3_intra_neurons	TPCN2	-0.825457	5.73784e-06
L2_3_intra_neurons	LINC01277	-1.02032	5.73407e-06
L2_3_intra_neurons	COL24A1	-0.491742	5.51618e-06
L2_3_intra_neurons	AC092813.1	1.23213	5.49883e-06
L2_3_intra_neurons	DNAJC1	0.585498	5.24784e-06
L2_3_intra_neurons	PFKFB3	-0.666267	5.21878e-06
L2_3_intra_neurons	C20orf203	-1.63205	5.19132e-06
L2_3_intra_neurons	PRSS51	-1.9882	5.17215e-06
L2_3_intra_neurons	SLC38A11	0.51313	5.0983e-06
L2_3_intra_neurons	GFRA2	-0.614606	4.95459e-06
L2_3_intra_neurons	ACYP2	0.452795	4.58894e-06
L2_3_intra_neurons	CES4A	-0.843555	4.45526e-06
L2_3_intra_neurons	NPAS2	-0.425492	4.34333e-06
L2_3_intra_neurons	AK5	0.284561	4.33395e-06
L2_3_intra_neurons	C8orf37-AS1	-1.12304	4.1348e-06
L2_3_intra_neurons	MARCH4	-0.588518	3.77133e-06
L2_3_intra_neurons	LUC7L	-0.537341	3.54917e-06
L2_3_intra_neurons	TTBK2	0.452722	3.36446e-06
L2_3_intra_neurons	MAPK11	-0.740498	3.28863e-06
L2_3_intra_neurons	FAM66A	-0.754473	3.1099e-06
L2_3_intra_neurons	AP001993.1	-1.19765	3.06695e-06
L2_3_intra_neurons	GRIN2B	0.205084	2.95235e-06
L2_3_intra_neurons	FMN2	0.232494	2.88446e-06
L2_3_intra_neurons	TBC1D32	-0.471484	2.86051e-06
L2_3_intra_neurons	SRRM4	-0.317513	2.61168e-06
L2_3_intra_neurons	AC245060.5	-0.598031	2.2398e-06
L2_3_intra_neurons	KIFAP3	0.423572	2.2144e-06
L2_3_intra_neurons	CYTOR	-0.784054	2.20995e-06
L2_3_intra_neurons	RPS14	-0.823193	1.95574e-06
L2_3_intra_neurons	LRRTM4	0.118798	1.95219e-06
L2_3_intra_neurons	TMEM161B-AS1	0.311942	1.9209e-06
L2_3_intra_neurons	METTL26	-1.05526	1.83469e-06
L2_3_intra_neurons	ZNF286A	-1.03939	1.79956e-06
L2_3_intra_neurons	GOLGB1	-0.507039	1.67878e-06
L2_3_intra_neurons	GIPC1	-0.775205	1.65894e-06
L2_3_intra_neurons	RBM19	-0.829497	1.55061e-06
L2_3_intra_neurons	ADAMTS8	-1.00981	1.52205e-06
L2_3_intra_neurons	FLNA	-1.24944	1.50011e-06
L2_3_intra_neurons	AGRN	-1.22229	1.48268e-06
L2_3_intra_neurons	VWA5B2	-0.934848	1.45758e-06
L2_3_intra_neurons	ARIH1	0.521338	1.45019e-06
L2_3_intra_neurons	TMSB10	-0.854444	1.3924e-06
L2_3_intra_neurons	RSPH3	-0.58701	1.34893e-06
L2_3_intra_neurons	MUC20	-0.748273	1.31384e-06
L2_3_intra_neurons	KDM6A	0.678195	1.30218e-06
L2_3_intra_neurons	ZDHHC21	0.455559	1.26899e-06
L2_3_intra_neurons	SYNDIG1	-0.473813	1.25864e-06
L2_3_intra_neurons	AP2B1	0.526938	1.22067e-06
L2_3_intra_neurons	KIF13A	0.406486	1.20826e-06
L2_3_intra_neurons	AL109933.5	-1.07324	1.16772e-06
L2_3_intra_neurons	CNOT6L	0.634941	1.14176e-06
L2_3_intra_neurons	CPNE5	-0.51195	1.12742e-06
L2_3_intra_neurons	GPM6B	0.395838	1.08239e-06
L2_3_intra_neurons	CCDC180	-0.727209	1.05534e-06
L2_3_intra_neurons	RPL14	-0.858713	1.04999e-06
L2_3_intra_neurons	AVIL	-1.02719	1.03316e-06
L2_3_intra_neurons	TOMM7	-1.12417	9.93246e-07
L2_3_intra_neurons	PIGQ	-0.852498	9.82851e-07
L2_3_intra_neurons	AC092745.5	-0.635434	8.9504e-07
L2_3_intra_neurons	HS3ST4	-0.769219	8.93993e-07
L2_3_intra_neurons	NFX1	-0.565053	8.28061e-07
L2_3_intra_neurons	MZT2B	-0.952271	8.13907e-07
L2_3_intra_neurons	CDKL5	0.359178	7.50121e-07
L2_3_intra_neurons	PNCK	-0.835924	7.48882e-07
L2_3_intra_neurons	ATR	-0.531841	7.25923e-07
L2_3_intra_neurons	ZMIZ1-AS1	-0.757582	7.11205e-07
L2_3_intra_neurons	PCM1	-0.440888	6.88607e-07
L2_3_intra_neurons	ACTN4	-0.528958	6.82784e-07
L2_3_intra_neurons	GRM1	0.372625	6.74781e-07
L2_3_intra_neurons	PTK2	0.233453	6.72695e-07
L2_3_intra_neurons	NTNG1	0.421155	6.01494e-07
L2_3_intra_neurons	EEF1A2	-0.725988	5.47653e-07
L2_3_intra_neurons	SLIT1	-0.439782	5.36339e-07
L2_3_intra_neurons	Z94721.1	-0.884694	5.16063e-07
L2_3_intra_neurons	KIN	-0.871592	4.84584e-07
L2_3_intra_neurons	KCTD17	-1.09893	4.77815e-07
L2_3_intra_neurons	ADAM11	-0.702061	4.6559e-07
L2_3_intra_neurons	PDE4C	-1.06204	4.48648e-07
L2_3_intra_neurons	PICALM	0.639657	4.4578e-07
L2_3_intra_neurons	CAMKK1	-0.514054	4.43279e-07
L2_3_intra_neurons	GABRG2	0.391337	4.2341e-07
L2_3_intra_neurons	HRH1	-0.7479	4.19119e-07
L2_3_intra_neurons	AC105916.1	-1.05694	4.1364e-07
L2_3_intra_neurons	FLACC1	-0.676341	4.00355e-07
L2_3_intra_neurons	TRIM54	-1.1858	3.95777e-07
L2_3_intra_neurons	U2SURP	-0.602023	3.88898e-07
L2_3_intra_neurons	PTCHD1-AS	-0.417989	3.86164e-07
L2_3_intra_neurons	SLF1	-0.482026	3.85465e-07
L2_3_intra_neurons	HYDIN	-0.522773	3.77334e-07
L2_3_intra_neurons	AC073050.1	0.367099	3.76726e-07
L2_3_intra_neurons	RPL38	-0.939333	3.56692e-07
L2_3_intra_neurons	AL359915.1	-1.24804	3.52475e-07
L2_3_intra_neurons	KCNIP3	-0.722926	3.46387e-07
L2_3_intra_neurons	RNASET2	-0.908316	3.45928e-07
L2_3_intra_neurons	DGKZ	-0.500893	3.291e-07
L2_3_intra_neurons	RPL28	-0.807731	3.276e-07
L2_3_intra_neurons	CHKA	-0.728406	3.10107e-07
L2_3_intra_neurons	PPIG	-0.530172	2.73658e-07
L2_3_intra_neurons	SESTD1	0.657455	2.65146e-07
L2_3_intra_neurons	EPHB6	-0.571122	2.45476e-07
L2_3_intra_neurons	ST6GALNAC3	0.802886	2.34944e-07
L2_3_intra_neurons	MICAL2	-0.419805	2.26646e-07
L2_3_intra_neurons	RBFOX1	0.0727378	2.25158e-07
L2_3_intra_neurons	AC023480.1	-0.685823	2.18774e-07
L2_3_intra_neurons	AC060780.1	-0.965607	2.15574e-07
L2_3_intra_neurons	SOS1	0.422904	2.08148e-07
L2_3_intra_neurons	REX1BD	-1.21701	2.0759e-07
L2_3_intra_neurons	CA10	-0.28424	2.07572e-07
L2_3_intra_neurons	RNF13	0.722741	1.97728e-07
L2_3_intra_neurons	DCLK2	-0.386027	1.95261e-07
L2_3_intra_neurons	NPTXR	-0.570859	1.93623e-07
L2_3_intra_neurons	CEP290	-0.514011	1.91507e-07
L2_3_intra_neurons	CYP46A1	-0.565159	1.90806e-07
L2_3_intra_neurons	AC006001.2	-0.918356	1.86467e-07
L2_3_intra_neurons	SPRED2	-0.698855	1.86094e-07
L2_3_intra_neurons	CKMT1B	-0.922237	1.77754e-07
L2_3_intra_neurons	ANKRD62	-0.817977	1.60089e-07
L2_3_intra_neurons	TNS3	1.8587	1.58617e-07
L2_3_intra_neurons	ZNF589	-0.875094	1.57038e-07
L2_3_intra_neurons	SPTAN1	-0.471427	1.46495e-07
L2_3_intra_neurons	ANKH	0.449632	1.45023e-07
L2_3_intra_neurons	ANKRD11	-0.371261	1.44969e-07
L2_3_intra_neurons	ATF7IP2	-0.521836	1.36807e-07
L2_3_intra_neurons	NLK	0.356933	1.35163e-07
L2_3_intra_neurons	SLC35F3	0.309987	1.3267e-07
L2_3_intra_neurons	DDX46	-0.647853	1.25024e-07
L2_3_intra_neurons	PRPF4B	-0.640948	1.1917e-07
L2_3_intra_neurons	ARHGAP25	-1.57861	1.18508e-07
L2_3_intra_neurons	DNM1	-0.38977	1.12886e-07
L2_3_intra_neurons	DGKB	0.209338	1.11965e-07
L2_3_intra_neurons	RYR1	-1.11122	9.29446e-08
L2_3_intra_neurons	ROBO1	0.452185	9.25094e-08
L2_3_intra_neurons	PCDH11X	-1.12608	9.01112e-08
L2_3_intra_neurons	DNAJC5G	-1.26096	7.6542e-08
L2_3_intra_neurons	SLC44A1	0.582861	7.40441e-08
L2_3_intra_neurons	NEAT1	1.50843	7.2014e-08
L2_3_intra_neurons	TESPA1	-0.332163	7.07231e-08
L2_3_intra_neurons	RGS20	-1.42791	7.0151e-08
L2_3_intra_neurons	CPLX2	-0.598589	6.32584e-08
L2_3_intra_neurons	AC243829.1	-1.17819	6.1473e-08
L2_3_intra_neurons	FZD3	0.470096	5.83798e-08
L2_3_intra_neurons	AC127526.2	-1.51275	5.39511e-08
L2_3_intra_neurons	PTDSS2	-0.826808	5.34149e-08
L2_3_intra_neurons	NCKAP1	0.443676	5.32034e-08
L2_3_intra_neurons	KCNQ3	0.290887	5.18837e-08
L2_3_intra_neurons	CABIN1	-0.559714	4.93713e-08
L2_3_intra_neurons	R3HDM1	0.184445	4.91512e-08
L2_3_intra_neurons	ADGRB2	-0.751104	4.64714e-08
L2_3_intra_neurons	CCDC158	-1.21701	4.50082e-08
L2_3_intra_neurons	IQSEC1	-0.432397	4.36386e-08
L2_3_intra_neurons	PUM3	-0.516313	4.34908e-08
L2_3_intra_neurons	AMZ1	-1.24872	4.25455e-08
L2_3_intra_neurons	RAB40C	-0.589944	4.11852e-08
L2_3_intra_neurons	CCDC88A	-0.40168	3.95886e-08
L2_3_intra_neurons	LINC00390	-1.12616	3.73048e-08
L2_3_intra_neurons	DMAP1	-0.963257	3.693e-08
L2_3_intra_neurons	OPRM1	0.679823	3.51309e-08
L2_3_intra_neurons	GTDC1	0.40071	3.33895e-08
L2_3_intra_neurons	RASGRF1	-0.597286	3.00222e-08
L2_3_intra_neurons	PTPN5	-0.609014	2.78306e-08
L2_3_intra_neurons	CDR2	-0.588601	2.66929e-08
L2_3_intra_neurons	ITFG1	-0.408028	2.41406e-08
L2_3_intra_neurons	EIF4G3	0.254965	2.33879e-08
L2_3_intra_neurons	CSMD3	0.191295	2.22307e-08
L2_3_intra_neurons	CFAP61	-0.889961	1.98905e-08
L2_3_intra_neurons	NDUFV1	-0.92776	1.96582e-08
L2_3_intra_neurons	NCOR2	-0.634418	1.9109e-08
L2_3_intra_neurons	AC110614.1	-0.685401	1.86254e-08
L2_3_intra_neurons	PNMA3	-0.857686	1.73264e-08
L2_3_intra_neurons	ARMC2	-0.543066	1.68602e-08
L2_3_intra_neurons	TMEM120B	-0.596365	1.66418e-08
L2_3_intra_neurons	RPS8	-0.877676	1.61977e-08
L2_3_intra_neurons	LINC01476	-1.00129	1.52254e-08
L2_3_intra_neurons	ASMTL-AS1	-1.58143	1.49297e-08
L2_3_intra_neurons	MAML2	0.776634	1.44608e-08
L2_3_intra_neurons	ANXA11	-0.590307	1.39032e-08
L2_3_intra_neurons	AC005162.3	-0.662143	1.30298e-08
L2_3_intra_neurons	GRB14	0.698277	1.17999e-08
L2_3_intra_neurons	ZBTB16	0.369288	1.11923e-08
L2_3_intra_neurons	IQSEC3	-0.707819	1.09008e-08
L2_3_intra_neurons	SUSD4	-0.474402	1.03231e-08
L2_3_intra_neurons	PRNP	0.644314	1.01681e-08
L2_3_intra_neurons	MAP4K3-DT	-0.441131	9.93878e-09
L2_3_intra_neurons	NTRK2	0.277776	9.50906e-09
L2_3_intra_neurons	EXPH5	-1.45517	9.33202e-09
L2_3_intra_neurons	INF2	-1.45021	9.22566e-09
L2_3_intra_neurons	GABPB1-AS1	-0.820771	9.1767e-09
L2_3_intra_neurons	CELF4	-0.387648	9.17353e-09
L2_3_intra_neurons	ANKS1B	0.124126	8.27136e-09
L2_3_intra_neurons	RPS15	-0.990099	8.17804e-09
L2_3_intra_neurons	AC073091.3	-0.837636	7.02955e-09
L2_3_intra_neurons	ZNF91	-0.480382	6.3305e-09
L2_3_intra_neurons	TMEM132E	-1.16848	6.11082e-09
L2_3_intra_neurons	GCC2	-0.533367	5.82078e-09
L2_3_intra_neurons	CC2D1A	-0.764977	5.80716e-09
L2_3_intra_neurons	HPCAL1	-0.673443	5.79451e-09
L2_3_intra_neurons	MEF2C	0.224872	5.73483e-09
L2_3_intra_neurons	MMP17	-0.582904	5.26765e-09
L2_3_intra_neurons	AC116565.1	-0.548611	5.21334e-09
L2_3_intra_neurons	RGS11	-0.923283	5.08678e-09
L2_3_intra_neurons	CPNE8	0.483593	4.99501e-09
L2_3_intra_neurons	PIGL	-0.761455	4.9202e-09
L2_3_intra_neurons	XYLT1	-0.48383	4.73831e-09
L2_3_intra_neurons	NPEPL1	-0.994621	3.89188e-09
L2_3_intra_neurons	SPIDR	-0.345377	3.8358e-09
L2_3_intra_neurons	NKAIN2	0.229445	3.77797e-09
L2_3_intra_neurons	HCG17	-0.669526	3.76628e-09
L2_3_intra_neurons	TMEM179	-1.06406	3.61274e-09
L2_3_intra_neurons	PRKCG	-0.722137	3.42436e-09
L2_3_intra_neurons	RNMT	-0.735391	3.27173e-09
L2_3_intra_neurons	EVL	-0.491604	3.11496e-09
L2_3_intra_neurons	AC025160.1	-1.6078	2.99979e-09
L2_3_intra_neurons	LINC00343	-1.85444	2.96249e-09
L2_3_intra_neurons	HNRNPLL	0.691713	2.91722e-09
L2_3_intra_neurons	ZEB1-AS1	1.18813	2.49526e-09
L2_3_intra_neurons	SLC13A3	-0.704697	2.48577e-09
L2_3_intra_neurons	NAGPA	-0.829088	2.21972e-09
L2_3_intra_neurons	VIPR1	-0.776648	2.21394e-09
L2_3_intra_neurons	FSTL5	1.01118	2.15614e-09
L2_3_intra_neurons	MDGA2	0.234018	2.10234e-09
L2_3_intra_neurons	SNTG2	-1.12533	2.09992e-09
L2_3_intra_neurons	P4HTM	-0.758269	2.00915e-09
L2_3_intra_neurons	DMPK	-0.942181	1.95582e-09
L2_3_intra_neurons	LINGO2	0.227993	1.92753e-09
L2_3_intra_neurons	SULT1A1	-0.703268	1.75549e-09
L2_3_intra_neurons	NAV2	-0.35713	1.75213e-09
L2_3_intra_neurons	NRG4	-0.943449	1.59889e-09
L2_3_intra_neurons	METTL6	-0.700277	1.51033e-09
L2_3_intra_neurons	RNF165	-0.693178	1.50093e-09
L2_3_intra_neurons	LINC02614	-1.14247	1.42603e-09
L2_3_intra_neurons	SPECC1	0.384938	1.41721e-09
L2_3_intra_neurons	AL592156.2	-1.6618	1.36646e-09
L2_3_intra_neurons	MMP16	0.408698	1.32359e-09
L2_3_intra_neurons	NFIA	0.772339	1.30184e-09
L2_3_intra_neurons	AC079781.5	-0.434075	1.29216e-09
L2_3_intra_neurons	BBS9	0.598759	1.12314e-09
L2_3_intra_neurons	TNFRSF25	-0.634696	1.10006e-09
L2_3_intra_neurons	MIR646HG	-0.569357	1.07215e-09
L2_3_intra_neurons	AUXG01000058.1	-0.660366	9.97928e-10
L2_3_intra_neurons	RASA1	0.595977	9.21414e-10
L2_3_intra_neurons	RPL22	-0.862433	8.86764e-10
L2_3_intra_neurons	DCC	0.507974	8.71541e-10
L2_3_intra_neurons	FUT9	0.445855	7.94103e-10
L2_3_intra_neurons	CHL1	0.31678	7.43924e-10
L2_3_intra_neurons	GPM6A	0.252167	6.21493e-10
L2_3_intra_neurons	RHOBTB3	1.44166	5.89106e-10
L2_3_intra_neurons	GRIN2A	0.213574	5.61494e-10
L2_3_intra_neurons	ST3GAL1	-0.701425	5.4499e-10
L2_3_intra_neurons	ADAMTS19	0.810689	5.38297e-10
L2_3_intra_neurons	RPL41	-0.975593	4.75077e-10
L2_3_intra_neurons	PCDH15	1.25038	4.59296e-10
L2_3_intra_neurons	AL353604.1	-0.809719	4.54217e-10
L2_3_intra_neurons	ANKRD30BL	-0.545403	4.07058e-10
L2_3_intra_neurons	AC016831.1	0.918763	4.06924e-10
L2_3_intra_neurons	ENSA	-0.659273	4.04024e-10
L2_3_intra_neurons	SHC3	-0.481162	3.853e-10
L2_3_intra_neurons	RPL36A	-1.20613	3.50008e-10
L2_3_intra_neurons	LAMB1	-0.513055	3.44161e-10
L2_3_intra_neurons	GNAQ	0.377462	3.39808e-10
L2_3_intra_neurons	PLA2G4C	-0.860211	3.34653e-10
L2_3_intra_neurons	SRRM1	-0.709219	3.31693e-10
L2_3_intra_neurons	ST6GAL2	-0.805557	3.24072e-10
L2_3_intra_neurons	ATP5ME	-1.05076	3.04859e-10
L2_3_intra_neurons	SELENOO	-0.743212	2.71985e-10
L2_3_intra_neurons	AC108519.1	-0.640284	2.42866e-10
L2_3_intra_neurons	LINC01090	-1.15561	2.41886e-10
L2_3_intra_neurons	RPL32	-0.920677	2.1098e-10
L2_3_intra_neurons	SERPINI1	0.502351	1.9619e-10
L2_3_intra_neurons	HSPH1	-0.575923	1.85527e-10
L2_3_intra_neurons	MAST4	0.308448	1.7916e-10
L2_3_intra_neurons	LGI4	-0.762308	1.75604e-10
L2_3_intra_neurons	SORT1	0.599111	1.72036e-10
L2_3_intra_neurons	ARL15	0.373154	1.68897e-10
L2_3_intra_neurons	FAM66D	-0.792318	1.649e-10
L2_3_intra_neurons	CACNA2D1	0.271948	1.55654e-10
L2_3_intra_neurons	PCLO	0.311365	1.46885e-10
L2_3_intra_neurons	KIAA1257	-0.987383	1.36851e-10
L2_3_intra_neurons	AC011474.1	-0.894245	1.23435e-10
L2_3_intra_neurons	ANKRD26	-0.488745	1.18056e-10
L2_3_intra_neurons	CDH10	0.351376	1.15999e-10
L2_3_intra_neurons	CXXC4	1.52175	1.14356e-10
L2_3_intra_neurons	GPATCH2	-0.645131	1.01482e-10
L2_3_intra_neurons	LINC01500	-1.26632	9.93363e-11
L2_3_intra_neurons	MT-ND5	-0.46375	6.49167e-11
L2_3_intra_neurons	NTM	-0.39591	6.07663e-11
L2_3_intra_neurons	NELL1	-0.469273	6.0241e-11
L2_3_intra_neurons	CNTN3	0.360487	5.559e-11
L2_3_intra_neurons	SEZ6L	-0.337426	5.35011e-11
L2_3_intra_neurons	RASAL2	0.364096	4.59816e-11
L2_3_intra_neurons	SCN8A	0.326549	4.51925e-11
L2_3_intra_neurons	HNRNPDL	-0.664361	3.0248e-11
L2_3_intra_neurons	ZNF385B	0.341502	2.7778e-11
L2_3_intra_neurons	ZC3H13	-0.666485	2.75798e-11
L2_3_intra_neurons	RPL13	-0.873692	2.3374e-11
L2_3_intra_neurons	FAM13A	0.529551	2.11913e-11
L2_3_intra_neurons	AC019257.1	-2.50652	1.97657e-11
L2_3_intra_neurons	AL583827.1	-1.14395	1.82675e-11
L2_3_intra_neurons	MICAL3	-0.352617	1.71245e-11
L2_3_intra_neurons	PKNOX2	-0.524411	1.61801e-11
L2_3_intra_neurons	SAT1	-0.883783	1.53602e-11
L2_3_intra_neurons	NR2F1-AS1	0.448451	1.51278e-11
L2_3_intra_neurons	ARGLU1	-0.579762	1.4888e-11
L2_3_intra_neurons	CCND3	0.776554	1.41453e-11
L2_3_intra_neurons	FER	0.504915	1.39324e-11
L2_3_intra_neurons	CPE	0.584585	1.37096e-11
L2_3_intra_neurons	SORCS2	-0.98368	1.34856e-11
L2_3_intra_neurons	ZFY	-1.66497	1.30668e-11
L2_3_intra_neurons	CAMK2B	-0.44014	1.07583e-11
L2_3_intra_neurons	PDS5B	0.514656	8.54752e-12
L2_3_intra_neurons	RPS19	-1.17316	7.89818e-12
L2_3_intra_neurons	HNRNPL	-0.872341	7.84047e-12
L2_3_intra_neurons	ADGRG7	4.26277	7.32538e-12
L2_3_intra_neurons	RFC3	-1.0879	6.80063e-12
L2_3_intra_neurons	TBL1XR1	0.495779	5.48681e-12
L2_3_intra_neurons	ZFAND3	0.386037	5.23985e-12
L2_3_intra_neurons	MICAL1	-1.17611	5.23577e-12
L2_3_intra_neurons	INHBA-AS1	-1.44763	4.81613e-12
L2_3_intra_neurons	PLCH1	0.853375	4.76005e-12
L2_3_intra_neurons	AC068587.4	-0.517935	4.56488e-12
L2_3_intra_neurons	RPL19	-1.27172	4.199e-12
L2_3_intra_neurons	PRPF38B	-0.906863	3.90167e-12
L2_3_intra_neurons	GBA	-1.32507	3.35254e-12
L2_3_intra_neurons	SORBS1	-0.30131	2.65513e-12
L2_3_intra_neurons	PLXNA4	-0.411758	2.58582e-12
L2_3_intra_neurons	UQCRB	-0.931612	2.4846e-12
L2_3_intra_neurons	RPS12	-1.28508	2.45638e-12
L2_3_intra_neurons	TBC1D5	0.391902	2.44765e-12
L2_3_intra_neurons	AL117329.1	-0.3962	2.37273e-12
L2_3_intra_neurons	SHANK2	-0.420675	2.15072e-12
L2_3_intra_neurons	PHYHIP	-0.63647	2.07437e-12
L2_3_intra_neurons	LRFN5	0.233565	1.80975e-12
L2_3_intra_neurons	DNAAF4	-0.778231	1.73241e-12
L2_3_intra_neurons	SMAD3	-0.5511	1.70994e-12
L2_3_intra_neurons	FAM153CP	-0.390163	1.70621e-12
L2_3_intra_neurons	LINC02248	-3.17637	1.64132e-12
L2_3_intra_neurons	AC021613.1	-0.530281	1.38831e-12
L2_3_intra_neurons	CLASP1	0.386437	1.30509e-12
L2_3_intra_neurons	FBXO16	-0.7102	1.2523e-12
L2_3_intra_neurons	GAK	-0.770435	1.22044e-12
L2_3_intra_neurons	AL627171.2	-0.875674	1.1347e-12
L2_3_intra_neurons	AC006504.5	-0.565402	1.10322e-12
L2_3_intra_neurons	PRICKLE2	0.473875	9.20592e-13
L2_3_intra_neurons	DOCK4	0.396944	8.58665e-13
L2_3_intra_neurons	TARBP1	-0.522007	8.27108e-13
L2_3_intra_neurons	AC092640.1	1.06437	7.78536e-13
L2_3_intra_neurons	FNIP2	0.628264	6.68056e-13
L2_3_intra_neurons	CELF5	-0.479358	6.47253e-13
L2_3_intra_neurons	PARP8	0.537043	5.93248e-13
L2_3_intra_neurons	DOK6	-0.470811	5.47012e-13
L2_3_intra_neurons	DOC2A	-0.960572	5.40146e-13
L2_3_intra_neurons	ANKRD36B	-0.703817	5.27649e-13
L2_3_intra_neurons	ENC1	-0.483926	5.23714e-13
L2_3_intra_neurons	EPHA7	0.682022	4.93139e-13
L2_3_intra_neurons	MAP2	0.259074	4.35147e-13
L2_3_intra_neurons	KCNQ1OT1	-0.820215	3.53802e-13
L2_3_intra_neurons	DDRGK1	-1.0306	3.20216e-13
L2_3_intra_neurons	TENM4	-0.415174	3.19368e-13
L2_3_intra_neurons	PLEKHA5	0.269427	2.23393e-13
L2_3_intra_neurons	ST8SIA5	-0.597958	2.2068e-13
L2_3_intra_neurons	AL589740.1	0.784464	1.95007e-13
L2_3_intra_neurons	MAP7	0.396567	1.58031e-13
L2_3_intra_neurons	ANTXR2	1.37195	1.54826e-13
L2_3_intra_neurons	AC013652.1	-0.758908	1.32578e-13
L2_3_intra_neurons	MED13L	0.530054	1.26929e-13
L2_3_intra_neurons	PGP	-0.883257	1.10169e-13
L2_3_intra_neurons	ANKRD24	-0.634219	1.07567e-13
L2_3_intra_neurons	LDB2	0.231876	9.91597e-14
L2_3_intra_neurons	BDH1	-0.712007	8.96561e-14
L2_3_intra_neurons	SLC5A3	1.24462	8.92141e-14
L2_3_intra_neurons	DSCAML1	-0.758074	8.35194e-14
L2_3_intra_neurons	COL23A1	-0.939995	7.85851e-14
L2_3_intra_neurons	HP1BP3	0.683119	7.13537e-14
L2_3_intra_neurons	CYP1B1-AS1	-0.653339	6.59799e-14
L2_3_intra_neurons	AL445250.1	-0.931875	6.03804e-14
L2_3_intra_neurons	NGEF	-0.539793	5.97017e-14
L2_3_intra_neurons	AL591501.1	-0.470529	5.65943e-14
L2_3_intra_neurons	AC011246.1	-1.03202	4.90181e-14
L2_3_intra_neurons	MT-ATP8	-0.982808	4.88165e-14
L2_3_intra_neurons	ALG1L9P	-0.94616	3.82193e-14
L2_3_intra_neurons	XKR4	-0.510588	3.81712e-14
L2_3_intra_neurons	GP1BB	-1.24991	3.54679e-14
L2_3_intra_neurons	MT-ND3	-0.459916	2.7826e-14
L2_3_intra_neurons	RPL12	-1.36286	2.51339e-14
L2_3_intra_neurons	PHF21A	0.625391	2.43602e-14
L2_3_intra_neurons	AKAP8L	-0.645227	2.20096e-14
L2_3_intra_neurons	AL136985.3	-1.53993	1.94678e-14
L2_3_intra_neurons	GSG1L	-0.904546	1.90265e-14
L2_3_intra_neurons	SUGP2	-0.619576	1.81118e-14
L2_3_intra_neurons	PDZRN4	0.63987	1.58926e-14
L2_3_intra_neurons	FOCAD	0.365896	1.48854e-14
L2_3_intra_neurons	WNK2	-0.552888	1.44227e-14
L2_3_intra_neurons	PDE10A	-0.535411	1.40725e-14
L2_3_intra_neurons	KNDC1	-0.681839	1.30506e-14
L2_3_intra_neurons	AC011995.2	-0.560027	1.29737e-14
L2_3_intra_neurons	STUM	-1.32932	1.15499e-14
L2_3_intra_neurons	SORCS3	-0.613456	1.02413e-14
L2_3_intra_neurons	TCF25	-0.656713	9.4811e-15
L2_3_intra_neurons	BOD1L1	-0.76703	8.24546e-15
L2_3_intra_neurons	ARPP19	-0.734275	7.65924e-15
L2_3_intra_neurons	CHRM3	0.225594	7.45827e-15
L2_3_intra_neurons	TAFA2	0.315444	7.02273e-15
L2_3_intra_neurons	FSTL4	-0.450255	6.55819e-15
L2_3_intra_neurons	NR2F2-AS1	-3.03644	6.30932e-15
L2_3_intra_neurons	LINC01250	-0.394711	6.29527e-15
L2_3_intra_neurons	KCNH3	-0.909585	5.40586e-15
L2_3_intra_neurons	PIP5K1B	0.772052	5.36904e-15
L2_3_intra_neurons	NPTX2	-1.88259	4.89116e-15
L2_3_intra_neurons	KCTD16	0.259122	4.67422e-15
L2_3_intra_neurons	MAPK4	-0.636738	4.31032e-15
L2_3_intra_neurons	LINC-PINT	0.885348	3.83543e-15
L2_3_intra_neurons	GRM3	0.819221	2.98121e-15
L2_3_intra_neurons	UNC13A	-0.539986	2.32752e-15
L2_3_intra_neurons	TRPS1	0.721906	2.04134e-15
L2_3_intra_neurons	FAM228B	-0.810104	1.6552e-15
L2_3_intra_neurons	CLSTN2	0.464309	1.3939e-15
L2_3_intra_neurons	SEMA5B	-0.971389	1.30428e-15
L2_3_intra_neurons	CACNG8	-0.67022	9.5667e-16
L2_3_intra_neurons	AC106795.3	-1.09059	8.11974e-16
L2_3_intra_neurons	HRH2	-0.749027	7.60865e-16
L2_3_intra_neurons	SPOCK1	0.487948	7.47656e-16
L2_3_intra_neurons	TSC22D1	0.488984	7.46212e-16
L2_3_intra_neurons	AL358944.1	1.2221	7.34299e-16
L2_3_intra_neurons	KCNT2	0.626462	7.0088e-16
[truncated: 6,395 more rows]
