# Supplementary material for: Transcriptomic and pathological analysis of the hnRNP network reveals glial involvement in frontotemporal lobar degeneration pathological subtypes
Source: Brain Commun. 2026 Jun 1;8(3):fcag197. doi: 10.1093/braincomms/fcag197 (PMC13276875; doi:10.1093/braincomms/fcag197)
Supplement: fcag197_Supplementary_Data [file fcag197_supplementary_data.zip › Supplementary_Table_5.xls]

## Sheet: L2-3 neurons TDPA
Ingenuity Canonical Pathways	-log(p_value)	Ratio	z_score	Molecules
Response of EIF2AK4 (GCN2) to amino acid deficiency	46.3	0.438	-6.782	FAU,RPL11,RPL12,RPL13,RPL13A,RPL14,RPL18,RPL19,RPL21,RPL23,RPL24,RPL26,RPL27A,RPL28,RPL3,RPL31,RPL32,RPL34,RPL35,RPL36,RPL36A,RPL37,RPL38,RPL41,RPL5,RPL7,RPL8,RPL9,RPLP1,RPLP2,RPS12,RPS14,RPS15,RPS18,RPS19,RPS20,RPS21,RPS23,RPS24,RPS27,RPS27A,RPS28,RPS4X,RPS6,RPS8,RPS9
Eukaryotic Translation Elongation	43.5	0.376	-6.856	EEF1A2,FAU,RPL11,RPL12,RPL13,RPL13A,RPL14,RPL18,RPL19,RPL21,RPL23,RPL24,RPL26,RPL27A,RPL28,RPL3,RPL31,RPL32,RPL34,RPL35,RPL36,RPL36A,RPL37,RPL38,RPL41,RPL5,RPL7,RPL8,RPL9,RPLP1,RPLP2,RPS12,RPS14,RPS15,RPS18,RPS19,RPS20,RPS21,RPS23,RPS24,RPS27,RPS27A,RPS28,RPS4X,RPS6,RPS8,RPS9
Nonsense-Mediated Decay (NMD)	43	0.383	-6.782	FAU,RPL11,RPL12,RPL13,RPL13A,RPL14,RPL18,RPL19,RPL21,RPL23,RPL24,RPL26,RPL27A,RPL28,RPL3,RPL31,RPL32,RPL34,RPL35,RPL36,RPL36A,RPL37,RPL38,RPL41,RPL5,RPL7,RPL8,RPL9,RPLP1,RPLP2,RPS12,RPS14,RPS15,RPS18,RPS19,RPS20,RPS21,RPS23,RPS24,RPS27,RPS27A,RPS28,RPS4X,RPS6,RPS8,RPS9
Eukaryotic Translation Termination	41.7	0.362	-6.782	FAU,RPL11,RPL12,RPL13,RPL13A,RPL14,RPL18,RPL19,RPL21,RPL23,RPL24,RPL26,RPL27A,RPL28,RPL3,RPL31,RPL32,RPL34,RPL35,RPL36,RPL36A,RPL37,RPL38,RPL41,RPL5,RPL7,RPL8,RPL9,RPLP1,RPLP2,RPS12,RPS14,RPS15,RPS18,RPS19,RPS20,RPS21,RPS23,RPS24,RPS27,RPS27A,RPS28,RPS4X,RPS6,RPS8,RPS9
SRP-dependent cotranslational protein targeting to membrane	39.1	0.324	-6.782	FAU,RPL11,RPL12,RPL13,RPL13A,RPL14,RPL18,RPL19,RPL21,RPL23,RPL24,RPL26,RPL27A,RPL28,RPL3,RPL31,RPL32,RPL34,RPL35,RPL36,RPL36A,RPL37,RPL38,RPL41,RPL5,RPL7,RPL8,RPL9,RPLP1,RPLP2,RPS12,RPS14,RPS15,RPS18,RPS19,RPS20,RPS21,RPS23,RPS24,RPS27,RPS27A,RPS28,RPS4X,RPS6,RPS8,RPS9
Signaling by ROBO receptors	37.7	0.222	0.302	CLASP2,DCC,FAU,GPC1,NELL2,PAK5,PRKACB,PRKCA,ROBO2,RPL11,RPL12,RPL13,RPL13A,RPL14,RPL18,RPL19,RPL21,RPL23,RPL24,RPL26,RPL27A,RPL28,RPL3,RPL31,RPL32,RPL34,RPL35,RPL36,RPL36A,RPL37,RPL38,RPL41,RPL5,RPL7,RPL8,RPL9,RPLP1,RPLP2,RPS12,RPS14,RPS15,RPS18,RPS19,RPS20,RPS21,RPS23,RPS24,RPS27,RPS27A,RPS28,RPS4X,RPS6,RPS8,RPS9,SEM1,SLIT3
Eukaryotic Translation Initiation	37.2	0.297	-6.782	FAU,RPL11,RPL12,RPL13,RPL13A,RPL14,RPL18,RPL19,RPL21,RPL23,RPL24,RPL26,RPL27A,RPL28,RPL3,RPL31,RPL32,RPL34,RPL35,RPL36,RPL36A,RPL37,RPL38,RPL41,RPL5,RPL7,RPL8,RPL9,RPLP1,RPLP2,RPS12,RPS14,RPS15,RPS18,RPS19,RPS20,RPS21,RPS23,RPS24,RPS27,RPS27A,RPS28,RPS4X,RPS6,RPS8,RPS9
Coronavirus Replication Pathway	35.5	0.275	NA	FAU,RPL11,RPL12,RPL13,RPL13A,RPL14,RPL18,RPL19,RPL21,RPL23,RPL24,RPL26,RPL27A,RPL28,RPL3,RPL31,RPL32,RPL34,RPL35,RPL36,RPL36A,RPL37,RPL38,RPL41,RPL5,RPL7,RPL8,RPL9,RPLP1,RPLP2,RPS12,RPS14,RPS15,RPS18,RPS19,RPS20,RPS21,RPS23,RPS24,RPS27,RPS27A,RPS28,RPS4X,RPS6,RPS8,RPS9
Selenoamino acid metabolism	33.5	0.242	-6.856	FAU,RPL11,RPL12,RPL13,RPL13A,RPL14,RPL18,RPL19,RPL21,RPL23,RPL24,RPL26,RPL27A,RPL28,RPL3,RPL31,RPL32,RPL34,RPL35,RPL36,RPL36A,RPL37,RPL38,RPL41,RPL5,RPL7,RPL8,RPL9,RPLP1,RPLP2,RPS12,RPS14,RPS15,RPS18,RPS19,RPS20,RPS21,RPS23,RPS24,RPS27,RPS27A,RPS28,RPS4X,RPS6,RPS8,RPS9,SECISBP2
Major pathway of rRNA processing in the nucleolus and cytosol	33.2	0.247	-6.782	FAU,RPL11,RPL12,RPL13,RPL13A,RPL14,RPL18,RPL19,RPL21,RPL23,RPL24,RPL26,RPL27A,RPL28,RPL3,RPL31,RPL32,RPL34,RPL35,RPL36,RPL36A,RPL37,RPL38,RPL41,RPL5,RPL7,RPL8,RPL9,RPLP1,RPLP2,RPS12,RPS14,RPS15,RPS18,RPS19,RPS20,RPS21,RPS23,RPS24,RPS27,RPS27A,RPS28,RPS4X,RPS6,RPS8,RPS9
EIF2 Signaling	30	0.199	-4.796	ACTB,AGO4,FAU,RPL11,RPL12,RPL13,RPL13A,RPL14,RPL18,RPL19,RPL21,RPL23,RPL24,RPL26,RPL27A,RPL28,RPL3,RPL31,RPL32,RPL34,RPL35,RPL36,RPL36A,RPL37,RPL38,RPL41,RPL5,RPL7,RPL8,RPL9,RPLP1,RPLP2,RPS12,RPS14,RPS15,RPS18,RPS19,RPS20,RPS21,RPS23,RPS24,RPS27,RPS27A,RPS28,RPS4X,RPS6,RPS8,RPS9
Ribosomal Quality Control Signaling Pathway	26.9	0.177	-6.856	AGO4,FAU,RPL11,RPL12,RPL13,RPL13A,RPL14,RPL18,RPL19,RPL21,RPL23,RPL24,RPL26,RPL27A,RPL28,RPL3,RPL31,RPL32,RPL34,RPL35,RPL36,RPL36A,RPL37,RPL38,RPL41,RPL5,RPL7,RPL8,RPL9,RPLP1,RPLP2,RPS12,RPS14,RPS15,RPS18,RPS19,RPS20,RPS21,RPS23,RPS24,RPS27,RPS27A,RPS28,RPS4X,RPS6,RPS8,RPS9
Mitochondrial RNA degradation	10.9	0.393	3.317	MT-ATP6,MT-CO1,MT-CO2,MT-CO3,MT-CYB,MT-ND1,MT-ND2,MT-ND3,MT-ND4,MT-ND4L,MT-ND5
Synaptogenesis Signaling Pathway	10.5	0.0957	0.784	ADCY10,CACNB4,CALM2,CALM3,CDH10,CDH13,CDH18,CDH2,CDH8,CLASP2,CNTNAP2,CPLX2,DAB1,EFNA5,EPHB6,GRIA3,GRIN1,GRM1,GRM3,GRM5,GRM7,NRXN1,NRXN3,NTRK2,PLCG2,PRKACB,SYT1,SYT12,SYT7,UNC13A,WASF1
rRNA processing	10.1	0.344	3.317	MT-ATP6,MT-CO1,MT-CO2,MT-CO3,MT-CYB,MT-ND1,MT-ND2,MT-ND3,MT-ND4,MT-ND4L,MT-ND5
Neuropathic Pain Signaling in Dorsal Horn Neurons	9.51	0.162	0.243	CAMK1D,GRIA3,GRIN1,GRM1,GRM3,GRM5,GRM7,KCNN2,NTRK2,PLCB1,PLCG2,PLCH1,PRKACB,PRKCA,PRKCI,PRKCZ,PRKD1
mTOR Signaling	9.42	0.109	-2.121	FAU,PPM1L,PRKCA,PRKCI,PRKCZ,PRKD1,RHOT2,RPS12,RPS14,RPS15,RPS18,RPS19,RPS20,RPS21,RPS23,RPS24,RPS27,RPS27A,RPS28,RPS4X,RPS6,RPS6KA2,RPS8,RPS9
Neurexins and neuroligins	9.34	0.228	1.387	APBA2,DLG2,DLGAP2,GRIN1,GRM1,GRM5,LRRTM3,LRRTM4,NRXN1,NRXN3,SYT1,SYT12,SYT7
tRNA processing in the mitochondrion	8.45	0.25	3.317	MT-ATP6,MT-CO1,MT-CO2,MT-CO3,MT-CYB,MT-ND1,MT-ND2,MT-ND3,MT-ND4,MT-ND4L,MT-ND5
Regulation of eIF4 and p70S6K Signaling	8.35	0.109	NA	AGO4,FAU,ITGA9,PPM1L,PRKCZ,RPS12,RPS14,RPS15,RPS18,RPS19,RPS20,RPS21,RPS23,RPS24,RPS27,RPS27A,RPS28,RPS4X,RPS6,RPS8,RPS9
Dopamine-DARPP32 Feedback in cAMP Signaling	8.35	0.109	0	ADCY10,CACNA1E,CACNB4,CACNG8,CALM2,CALM3,CAMKK1,CAMKK2,GRIN1,GUCY1A2,KCNJ3,PLCB1,PLCG2,PLCH1,PPM1L,PRKACB,PRKCA,PRKCI,PRKCZ,PRKD1,PRKG1
Mitochondrial Dysfunction	8.27	0.0796	-0.378	ADCY10,APP,ATP5ME,BID,CACNA1E,CACNB4,CACNG8,CALM2,CALM3,COX4I1,DNM1L,FBXW7,MAPK10,MT-ATP6,MT-CO1,MT-CO2,MT-CO3,MT-CYB,MT-ND1,MT-ND2,MT-ND3,MT-ND4,MT-ND4L,MT-ND5,NDUFA13,NDUFV1,PRKACB,RHOT2,TOMM7,UQCRB
Oxidative Phosphorylation	7.84	0.136	1.5	ATP5ME,COX4I1,MT-ATP6,MT-CO1,MT-CO2,MT-CO3,MT-CYB,MT-ND1,MT-ND2,MT-ND3,MT-ND4,MT-ND4L,MT-ND5,NDUFA13,NDUFV1,UQCRB
Coronavirus Pathogenesis Pathway	7.62	0.0995	3.441	EEF1A2,FAU,HDAC9,MAPK10,RPS12,RPS14,RPS15,RPS18,RPS19,RPS20,RPS21,RPS23,RPS24,RPS27,RPS27A,RPS28,RPS4X,RPS6,RPS8,RPS9,SMAD3
Glutaminergic Receptor Signaling Pathway (Enhanced)	7.49	0.0794	0.2	ADCY10,CACNA1E,CACNB4,CACNG8,CALM2,CALM3,DGKG,GABRB1,GABRB2,GABRD,GRIA3,GRIN1,GRM1,GRM3,GRM5,GRM7,PLCB1,PLCG2,PLCH1,PRKACB,PRKCA,PRKCI,PRKCZ,PRKD1,SLC1A1,SLC38A1,SLC7A11
Neurovascular Coupling Signaling Pathway	7.38	0.0891	1.528	APP,CACNA1E,CACNB4,CACNG8,CALM2,CALM3,CHRM2,CHRM3,GABRB1,GABRB2,GABRD,GRIA3,GRIN1,GRM1,GRM5,GUCY1A2,KCNJ3,KCNN2,PLCB1,PRKACB,PRKG1,SLCO2A1,STIM1
Netrin Signaling	7.25	0.104	-1.606	ABLIM1,ABLIM2,CACNA1E,CACNB4,CACNG8,CRMP1,DCC,DSCAM,PLCG2,PRKACB,PRKCA,PRKCI,PRKCZ,PRKD1,PRKG1,PTK2,TRIM9,UNC5C,UNC5D
Synaptic Long Term Potentiation	7.14	0.121	0.535	CALM2,CALM3,GRIA3,GRIN1,GRM1,GRM3,GRM5,GRM7,PLCB1,PLCG2,PLCH1,PRKACB,PRKCA,PRKCI,PRKCZ,PRKD1
Melatonin Signaling	6.52	0.15	0.632	CALM2,CALM3,PLCB1,PLCG2,PLCH1,PRKACB,PRKCA,PRKCI,PRKCZ,PRKD1,RORA,RORB
L1CAM interactions	6.4	0.115	-1.291	ACTB,ANK2,ANK3,CNTN1,DNM1,DNM1L,DNM3,GAP43,ITGA9,LAMB1,NFASC,RPS6KA2,SH3GL2,SHTN1,SPTAN1
Respiratory electron transport	6.02	0.124	1.387	COX4I1,MT-CO1,MT-CO2,MT-CO3,MT-CYB,MT-ND1,MT-ND2,MT-ND3,MT-ND4,MT-ND5,NDUFA13,NDUFV1,UQCRB
Glutamate Receptor Signaling	5.92	0.147	NA	CALM2,CALM3,GRIA3,GRIN1,GRM1,GRM3,GRM5,GRM7,SLC17A7,SLC1A1,SLC38A1
Synaptic Long Term Depression	5.76	0.087	0.471	CACNA1E,CACNB4,CACNG8,GRIA3,GRM1,GRM3,GRM5,GRM7,GUCY1A2,PLCB1,PLCG2,PLCH1,PPM1L,PRKCA,PRKCI,PRKCZ,PRKD1,PRKG1
Estrogen Receptor Signaling	5.75	0.0649	0.728	ADCY10,CACNA1E,CACNB4,CACNG8,MED12L,MMP16,MMP17,MT-ATP6,MT-CYB,MT-ND1,MT-ND2,MT-ND3,MT-ND4,MT-ND4L,MT-ND5,NCOR2,NDUFA13,NDUFV1,NRIP1,PLCB1,PLCG2,PLCH1,PRKACB,PRKCA,PRKCI,PRKCZ,PRKD1
Axonal Guidance Signaling	5.68	0.0593	NA	ABLIM1,ABLIM2,ADAM19,ADAM32,DCC,EFNA5,EPHB6,ITGA9,LINGO1,LRRC4C,MMP16,MMP17,NGEF,NTNG1,NTRK2,PAK5,PLCB1,PLCG2,PLCH1,PLXNC1,PRKACB,PRKCA,PRKCI,PRKCZ,PRKD1,PTK2,ROBO2,RTN4,SLIT3,UNC5C,UNC5D
Role of NFAT in Cardiac Hypertrophy	5.54	0.0805	0.5	ADCY10,CABIN1,CACNA1E,CACNB4,CACNG8,CALM2,CALM3,CAMK1D,HDAC9,MAPK10,PLCB1,PLCG2,PLCH1,PRKACB,PRKCA,PRKCI,PRKCZ,PRKD1,SLC8A1
Protein Kinase A Signaling	5.42	0.0637	0.229	ADCY10,AKAP13,CALM2,CALM3,DCC,EBI3,PDE4D,PGP,PLCB1,PLCG2,PLCH1,PRKACB,PRKCA,PRKCI,PRKCZ,PRKD1,PTK2,PTPRB,PTPRD,PTPRR,PTPRS,PTPRT,PYGB,SMAD3,TCF4,TTN
Mitochondrial protein degradation	5.32	0.117	0.577	APP,BDH1,COX4I1,MICU2,MT-ATP6,MT-CO1,MT-CO2,MT-ND1,MT-ND2,MT-ND5,NDUFA13,NDUFV1
Endocannabinoid Neuronal Synapse Pathway	5.17	0.0915	0	ADCY10,CACNA1E,CACNB4,CACNG8,FAAH,GRIA3,GRIN1,GRM1,GRM5,KCNJ3,MAPK10,PLCB1,PLCG2,PLCH1,PRKACB
Orexin Signaling Pathway	5.11	0.0751	-0.243	ADCY10,ATP6V1E1,CACNA1E,CACNB4,CACNG8,CALM2,CALM3,KCNJ3,PI4KA,PLCB1,PLCG2,PLCH1,PRKACB,PRKCA,PRKCI,PRKCZ,PRKD1,SLC8A1,SMAD1
Acetylcholine Receptor Signaling Pathway	5.06	0.081	0.258	ADAM19,ADCY10,CACNA1E,CACNB4,CACNG8,CALM2,CALM3,CHRM2,CHRM3,PLCB1,PLCG2,PLCH1,PRKACB,PRKCA,PRKCI,PRKCZ,PRKD1
Circadian Rhythm Signaling	4.95	0.0707	NA	ADCY10,CACNA1E,CACNB4,CACNG8,GRIA3,GRIN1,GUCY1A2,NTRK2,PLCB1,PLCG2,PLCH1,PRKACB,PRKCA,PRKCI,PRKCZ,PRKD1,PRKG1,RORA,RORB,VIPR2
Netrin-1 signaling	4.68	0.157	0	ABLIM1,ABLIM2,DCC,DSCAM,PTK2,SLIT3,UNC5C,UNC5D
nNOS Signaling in Neurons	4.44	0.145	NA	CALM2,CALM3,DLG2,GRIN1,PRKCA,PRKCI,PRKCZ,PRKD1
GPCR-Mediated Nutrient Sensing in Enteroendocrine Cells	4.43	0.0952	0	ADCY10,CACNA1E,CACNB4,CACNG8,PLCB1,PLCG2,PLCH1,PRKACB,PRKCA,PRKCI,PRKCZ,PRKD1
Mechanisms of Viral Exit from Host Cells	4.41	0.171	NA	ACTB,PRKCA,PRKCI,PRKCZ,PRKD1,SH3GL2,VPS28
HIF1α Signaling	4.33	0.0741	-1.291	CAMK1D,CCNG2,GPI,HK1,HSPA1B,MMP16,MMP17,P4HTM,PKM,PLCG2,PRKCA,PRKCI,PRKCZ,PRKD1,RPS6,SAT2
GABAergic Receptor Signaling Pathway (Enhanced)	4.31	0.0867	1.387	ADCY10,CACNA1E,CACNB4,CACNG8,CNTNAP2,GABRB1,GABRB2,GABRD,GRIN1,KCNJ3,NRXN1,NRXN3,PRKACB
Opioid Signaling Pathway	4.26	0.0653	-0.5	ADCY10,CACNA1E,CACNB4,CACNG8,CALM2,CALM3,CAMK1D,GRIN1,GRK5,KCNJ3,PLCB1,PRKACB,PRKCA,PRKCI,PRKCZ,PRKD1,RGS11,RPS6KA2,TCF4
Oxytocin Signaling Pathway	4.22	0.0648	0.243	ATP2B2,CACNA1E,CACNB4,CACNG8,CALM2,CALM3,CAMKK1,CAMKK2,GUCY1A2,HSPB1,KCNT2,MAPK10,PLCB1,PRKACB,PRKCA,PRKCI,PRKCZ,PRKD1,PRKG1
Nitric Oxide Signaling in the Cardiovascular System	4.2	0.0902	0	CACNA1E,CACNB4,CACNG8,CALM2,CALM3,GUCY1A2,PRKACB,PRKCA,PRKCI,PRKCZ,PRKD1,PRKG1
GNRH Signaling	4.18	0.0754	0.632	ADCY10,CACNA1E,CACNB4,CACNG8,CALM2,CALM3,MAPK10,PAK5,PLCB1,PRKACB,PRKCA,PRKCI,PRKCZ,PRKD1,PTK2
Sperm Motility	4.15	0.0662	0.832	ADCY10,CALM2,CALM3,GUCY1A2,NTRK2,PDE4D,PEAK1,PLCB1,PLCG2,PLCH1,PRKACB,PRKCA,PRKCI,PRKCZ,PRKD1,PRKG1,PTK2,TYRO3
Aldosterone Signaling in Epithelial Cells	4.06	0.0773	-0.632	ASIC2,DNAJB4,HSPA12A,HSPA1B,HSPB1,NR3C2,PI4KA,PLCB1,PLCG2,PLCH1,PRKCA,PRKCI,PRKCZ,PRKD1
Cardiac conduction	3.98	0.0857	-0.816	ATP2B2,CACNG8,CORIN,FGF12,FGF14,KCND2,KCND3,KCNIP2,KCNIP4,KCNK13,SLC8A1,STIM1
Parkinson's Signaling Pathway	3.96	0.0601	-0.471	ACTB,ATP6V1E1,CACNA1E,CACNB4,CACNG8,CALM2,CALM3,GRIA3,GRIN1,MT-ND1,MT-ND2,MT-ND3,MT-ND4,MT-ND4L,MT-ND5,NDUFA13,NDUFV1,RPS27A,TNFSF13B,UCHL1
α-Adrenergic Signaling	3.92	0.0909	-1.134	ADCY10,CALM2,CALM3,PLCG2,PRKACB,PRKCA,PRKCI,PRKCZ,PRKD1,PYGB,SLC8A1
Corticotropin Releasing Hormone Signaling	3.89	0.0788	0.302	ADCY10,CACNA1E,CACNB4,CACNG8,CALM2,CALM3,GUCY1A2,PLCG2,PRKACB,PRKCA,PRKCI,PRKCZ,PRKD1
Synaptic adhesion-like molecules	3.81	0.217	-1.342	FLOT1,GRIA3,GRIN1,PTPRD,PTPRS
Huntington's Disease Signaling	3.74	0.0614	0	CPLX2,DNM1,DNM1L,DNM3,GRM1,GRM5,HDAC9,HSPA1B,NCOR2,PLCB1,POLR2J2/POLR2J3,PRKCA,PRKCI,PRKCZ,PRKD1,RCOR1,RPS27A,SEM1
Potassium Channels	3.72	0.0935	0.632	HCN1,KCNAB2,KCNC2,KCND2,KCND3,KCNH7,KCNJ3,KCNK13,KCNN2,KCNQ5
ROBO SLIT Signaling Pathway	3.68	0.0853	2.111	APP,CDH2,CNTNAP2,DCC,NELL2,NRXN1,NRXN3,PAK5,PRKACB,ROBO2,SLIT3
Leukocyte Extravasation Signaling	3.6	0.07	-1.069	ACTB,ARHGAP5,MAPK10,MMP16,MMP17,PLCG2,PRKCA,PRKCI,PRKCZ,PRKD1,PTK2,RAP1GAP,THY1,TIMP3
Gαq Signaling	3.59	0.0734	-0.302	CALM2,CALM3,CHRM3,GRM1,GRM5,HRH1,PLCB1,PLCG2,PRKCA,PRKCI,PRKCZ,PRKD1,RHOT2
Calcium Signaling	3.57	0.0664	-1.155	ATP2B2,CABIN1,CACNA1E,CACNB4,CACNG8,CALM2,CALM3,CAMK1D,CAMKK1,CAMKK2,GRIA3,GRIN1,HDAC9,PRKACB,SLC8A1
Granzyme A Signaling	3.47	0.107	-1.414	MT-ND1,MT-ND2,MT-ND3,MT-ND4,MT-ND4L,MT-ND5,NDUFA13,NDUFV1
Gap Junction Signaling	3.46	0.0537	1.147	ACTB,ADCY10,CALM2,CALM3,CDH2,GRIA3,GUCY1A2,KCNN2,MAPK10,PLCB1,PLCG2,PLCH1,PRKACB,PRKCA,PRKCI,PRKCZ,PRKD1,PRKG1,SMAD1,SMAD3,TCF4
Autism Signaling Pathway	3.33	0.0568	1.414	CACNA1E,CACNB4,CACNG8,CAMKK1,CAMKK2,CNTNAP2,CYFIP1,GRIN1,GRM1,GRM3,GRM5,GRM7,NRXN1,NTRK2,PRKACB,RPS6,TCF4,TNFSF13B
Cardiac Hypertrophy Signaling (Enhanced)	3.29	0.0474	0.447	ADCY10,AKAP13,CACNA1E,CACNB4,CACNG8,CALM2,CALM3,FGF12,FGF14,HDAC9,HSPB1,ITGA9,MAPK10,PDE4D,PLCB1,PLCG2,PLCH1,PRKACB,PRKCA,PRKCI,PRKCZ,PRKD1,PRKG1,PTK2,RPS6,TNFSF13B
Docosahexaenoic Acid (DHA) Signaling	3.27	0.0599	0	ADCY10,APP,BID,NTRK2,PLCB1,PLCG2,PLCH1,PRKACB,PRKCA,PRKCI,PRKCZ,PRKD1,SYNJ2,SYT1,SYT12,SYT7
Adrenergic Receptor Signaling Pathway (Enhanced)	3.25	0.0645	-0.535	ADCY10,ATP6V1E1,CACNA1E,CACNB4,CACNG8,PLCB1,PLCG2,PLCH1,PRKACB,PRKCA,PRKCI,PRKCZ,PRKD1,TNFSF13B
Signaling by Rho Family GTPases	3.24	0.0595	0	ACTB,CDH10,CDH13,CDH18,CDH2,CDH8,CYFIP1,ITGA9,MAPK10,PAK5,PI4KA,PRKCI,PRKCZ,PTK2,RHOT2,WASF1
RHOA Signaling	3.18	0.08	-2.53	ACTB,ARHGAP5,KTN1,NGEF,PI4KA,PLEKHG5,PTK2,RAPGEF6,TTN,WASF1
Insulin Secretion Signaling Pathway	3.13	0.0563	0	ADCY10,AGO4,ASIC2,CACNA1E,CACNB4,CACNG8,CHRM3,PCSK2,PLCB1,PLCG2,PLCH1,PRKACB,PRKCA,PRKCI,PRKCZ,PRKD1,PRLR
Apelin Cardiomyocyte Signaling Pathway	3.13	0.0857	0.333	MAPK10,PLCB1,PLCG2,PLCH1,PRKCA,PRKCI,PRKCZ,PRKD1,SLC8A1
eNOS Signaling	3.11	0.069	0.333	ADCY10,CALM2,CALM3,GUCY1A2,HSPA1B,PLCG2,PRKACB,PRKCA,PRKCI,PRKCZ,PRKD1,PRKG1
Androgen Signaling	3.03	0.0674	-0.333	CACNA1E,CACNB4,CACNG8,CALM2,CALM3,POLR2J2/POLR2J3,PRKACB,PRKCA,PRKCI,PRKCZ,PRKD1,SMAD3
Renin-Angiotensin Signaling	3.02	0.0763	-0.333	ADCY10,MAPK10,PAK5,PLCG2,PRKACB,PRKCA,PRKCI,PRKCZ,PRKD1,PTK2
Receptor-type tyrosine-protein phosphatases	2.99	0.2	1	IL1RAPL1,IL1RAPL2,PTPRD,PTPRS
Agrin Interactions at Neuromuscular Junction	2.97	0.101	0.447	ACTB,LAMB1,MAPK10,NRG3,PAK5,PTK2,UTRN
Pancreatic Secretion Signaling Pathway	2.97	0.0581	0.258	ADCY10,ATP2B2,CA11,CADPS2,CHRM3,PLCB1,PLCG2,PLCH1,PRKACB,PRKCA,PRKCI,PRKCZ,PRKD1,STIM1,VIPR2
UVC-Induced MAPK Signaling	2.95	0.118	-0.447	ATR,MAPK10,PRKCA,PRKCI,PRKCZ,PRKD1
Complex I biogenesis	2.93	0.1	1.134	MT-ND1,MT-ND2,MT-ND3,MT-ND4,MT-ND5,NDUFA13,NDUFV1
Adrenomedullin signaling pathway	2.89	0.0619	1.265	ADCY10,CALM2,CALM3,GUCY1A2,KCNN2,MAPK10,PLCB1,PLCG2,PLCH1,PRKACB,PRKG1,PTK2,TTN
ERBB Signaling	2.85	0.086	0	MAPK10,NRG3,PAK5,PLCG2,PRKCA,PRKCI,PRKCZ,PRKD1
GABA Receptor Signaling	2.82	0.0719	NA	ADCY10,CACNA1E,CACNB4,CACNG8,DNM1,GABRB1,GABRB2,GABRD,KCNN2,RPS27A
Cell junction organization	2.82	0.0851	1.414	ACTB,CADM2,CDH10,CDH13,CDH18,CDH2,CDH8,PRKCI
CREB Signaling in Neurons	2.81	0.0433	0.408	ADCY10,ADGRB3,CACNA1E,CACNB4,CACNG8,CALM2,CALM3,CHRM2,CHRM3,GRIA3,GRIN1,GRM1,GRM3,GRM5,GRM7,HRH1,NTRK2,PLCB1,PLCG2,PLCH1,POLR2J2/POLR2J3,PRKACB,PRKCA,PRKCI,PRKCZ,PRKD1,VIPR2
G Beta Gamma Signaling	2.8	0.0714	-0.632	CACNA1E,CACNB4,CACNG8,KCNJ3,PLCG2,PRKACB,PRKCA,PRKCI,PRKCZ,PRKD1
nNOS Signaling in Skeletal Muscle Cells	2.78	0.109	-1	CACNA1E,CACNB4,CACNG8,CALM2,CALM3,SNTB2
SNARE Signaling Pathway	2.75	0.0704	0	ADCY10,CACNB4,CALM2,CALM3,CPLX2,PRKACB,SYT1,SYT12,SYT7,UNC13A
Neutrophil Extracellular Trap Signaling Pathway	2.64	0.0472	0.894	MAPK10,MT-ATP6,MT-CYB,MT-ND1,MT-ND2,MT-ND3,MT-ND4,MT-ND4L,MT-ND5,NDUFA13,NDUFV1,PLCB1,PLCG2,PLCH1,PRKCA,PRKCI,PRKCZ,PRKD1,STIM1,TOMM7
Hepatic Fibrosis Signaling Pathway	2.62	0.0469	-0.775	CACNA1E,CACNB4,CACNG8,CALM2,CALM3,IL1RAPL1,IL1RAPL2,ITGA9,MAPK10,PLCG2,PRKACB,PRKCA,PRKCI,PRKCZ,PRKD1,PTK2,RHOT2,SMAD3,TCF4,TTN
Activation of NMDA receptors and postsynaptic events	2.62	0.0792	-1.414	CAMKK1,CAMKK2,DLG2,GRIA3,GRIN1,NRGN,PRKACB,RPS6KA2
RHOGDI Signaling	2.61	0.0575	-0.302	ACTB,ARHGAP5,CDH10,CDH13,CDH18,CDH2,CDH8,ITGA9,PAK5,PI4KA,PRKCA,RHOT2,WASF1
Factors Promoting Cardiogenesis in Vertebrates	2.54	0.0658	0.632	MAPK10,PLCB1,PLCG2,PLCH1,PRKCA,PRKCI,PRKCZ,PRKD1,SMAD1,TCF4
Gustation Pathway	2.53	0.0563	0.832	ADCY10,ASIC2,CACNA1E,CACNB4,CACNG8,CHRM3,GABRB1,GABRB2,GABRD,KCNN2,PRKACB,STIM1,TAS2R4
Dilated Cardiomyopathy Signaling Pathway	2.52	0.0654	-0.447	ACTB,ADCY10,CACNA1E,CACNB4,CACNG8,CAMK1D,PRKACB,SGCD,TTN,UTRN
Apelin Endothelial Signaling Pathway	2.52	0.0654	-0.707	ADCY10,CALM2,CALM3,MAPK10,PLCB1,PRKCA,PRKCI,PRKCZ,PRKD1,SMAD3
S100 Family Signaling Pathway	2.51	0.0393	1.89	ABCB1,ADGRB3,APP,CACNA1E,CACNB4,CACNG8,CALM2,CALM3,CHRM2,CHRM3,GRM1,GRM3,GRM5,GRM7,HRH1,MAPK10,MMP16,MMP17,NTRK2,PLCB1,PLCG2,PLCH1,PRKACB,PRKCA,PRKCI,PRKCZ,PRKD1,SMAD1,SMAD3,TCF4,VIPR2
Serotonin Receptor Signaling	2.5	0.0442	0.447	ADCY10,APP,CACNA1E,CACNB4,CACNG8,CALM2,CALM3,GAP43,KCNJ3,KCNN2,PAK5,PLCB1,PLCG2,PLCH1,PRKACB,PRKCA,PRKCI,PRKCZ,PRKD1,RHOT2,STIM1,TTN
Post-translational modification: synthesis of GPI-anchored proteins	2.49	0.0755	0.707	CNTN5,LSAMP,MDGA2,NEGR1,NTM,NTNG1,PIGL,THY1
Chemokine Signaling	2.45	0.0824	-1.342	CALM2,CALM3,CAMK1D,PLCB1,PLCG2,PRKCA,PTK2
GP6 Signaling Pathway	2.42	0.0677	-1.89	CALM2,CALM3,LAMB1,PLCG2,PRKCA,PRKCI,PRKCZ,PRKD1,PTK2
14-3-3-mediated Signaling	2.39	0.0672	0	MAPK10,PLCB1,PLCG2,PLCH1,PRKCA,PRKCI,PRKCZ,PRKD1,STRADA
TP53 Regulates Metabolic Genes	2.37	0.0721	0	AGO4,COX4I1,GPI,MT-CO1,MT-CO2,MT-CO3,SESN2,TNRC6A
Hepatic Cholestasis	2.36	0.0537	1.265	ABCB1,ADCY10,CALM2,CALM3,IL1RAPL1,IL1RAPL2,MAPK10,PRKACB,PRKCA,PRKCI,PRKCZ,PRKD1,TNFSF13B
Glioma Signaling	2.35	0.0662	-1.633	CALM2,CALM3,CAMK1D,HDAC9,PLCG2,PRKCA,PRKCI,PRKCZ,PRKD1
cAMP-mediated signaling	2.31	0.0531	2.53	ADCY10,AKAP13,CALM2,CALM3,CAMK1D,CHRM2,CHRM3,GRM3,GRM7,PDE4D,PRKACB,RAP1GAP,VIPR2
Sertoli Cell-Germ Cell Junction Signaling Pathway (Enhanced)	2.28	0.0526	1.387	ACTB,ADCY10,CDH2,GUCY1A2,IL1RAPL1,IL1RAPL2,LAMB1,MAPK10,PPM1L,PRKACB,PRKG1,PTK2,SMAD3
ERBB4 Signaling	2.28	0.087	-0.816	NRG3,PLCG2,PRKCA,PRKCI,PRKCZ,PRKD1
RHO GTPase cycle	2.28	0.0438	-1.342	ACTB,AKAP13,ARHGAP21,ARHGAP24,ARHGAP32,ARHGAP5,CKB,CYFIP1,DOCK4,FLOT1,KTN1,MYO6,NGEF,NISCH,NOXA1,PAK5,PEAK1,PLEKHG5,SPTAN1,WASF1
WNK Renal Signaling Pathway	2.27	0.0696	-0.816	ASIC2,CALM2,CALM3,NR3C2,PRKCA,PRKCI,PRKCZ,PRKD1
Regulation of CDH11 Expression and Function	2.27	0.129	1	ADAM19,AGO4,CDH8,TNRC6A
Sertoli Cell-Sertoli Cell Junction Signaling	2.24	0.052	1.732	ACTB,CDH10,CDH13,CDH18,CDH2,CDH8,IL1RAPL1,IL1RAPL2,LAMB1,MAPK10,PAK5,PTK2,SPTAN1
Nuclear Cytoskeleton Signaling Pathway	2.22	0.0538	-0.302	ACTB,CDH10,CDH13,CDH18,CDH2,CDH8,ITGA9,KIF1B,KIF26B,KIFC2,NUP93,TMX4
Toll-like Receptor Cascades	2.22	0.125	-1	DNM1,DNM1L,DNM3,PLCG2
Clathrin-mediated endocytosis	2.19	0.0625	-0.333	ACTB,CHRM2,DNM1,DNM3,GAK,RPS27A,SH3GL2,SYNJ2,SYT1
P2Y Purinergic Receptor Signaling Pathway	2.19	0.0625	0.333	ADCY10,PLCB1,PLCG2,PLCH1,PRKACB,PRKCA,PRKCI,PRKCZ,PRKD1
FOXO-mediated transcription of cell cycle genes	2.18	0.176	NA	CCNG2,MSTN,SMAD3
Signaling by TGFBR3	2.16	0.0962	-0.447	AGO4,MMP16,SMAD3,TCF4,TNRC6A
Cholecystokinin/Gastrin-mediated Signaling	2.12	0.0656	-0.707	MAPK10,PLCB1,PRKCA,PRKCI,PRKCZ,PRKD1,PTK2,RHOT2
Neuregulin Signaling	2.1	0.065	-1.134	ITGA9,NRG3,PLCG2,PRKCA,PRKCI,PRKCZ,PRKD1,RPS6
CXCR4 Signaling	2.09	0.0568	-0.632	ADCY10,MAPK10,PAK5,PLCB1,PRKCA,PRKCI,PRKCZ,PRKD1,PTK2,RHOT2
Class C/3 (Metabotropic glutamate/pheromone receptors)	2.09	0.0926	2.236	GRM1,GRM3,GRM5,GRM7,TAS2R4
UVB-Induced MAPK Signaling	2.09	0.0926	-0.447	MAPK10,PRKCA,PRKCI,PRKCZ,PRKD1
Oxytocin in Brain Signaling Pathway	2.06	0.0534	-1.667	CACNA1E,CACNB4,CACNG8,CALM2,CALM3,CAMKK1,CAMKK2,PRKCA,PRKCI,PRKCZ,PRKD1
Growth Hormone Signaling	2.05	0.0779	-1.633	PLCG2,PRKCA,PRKCI,PRKCZ,PRKD1,RPS6KA2
White Adipose Tissue Browning Pathway	2.04	0.0592	1	ADCY10,CACNA1E,CACNB4,CACNG8,CAMKK2,GUCY1A2,PRKACB,PRKG1,THRB
EPH-Ephrin signaling	2.04	0.0693	-1.89	ACTB,DNM1,EFNA5,EPHB6,GRIN1,NGEF,PTK2
Virus Entry via Endocytic Pathways	2.04	0.0635	-2.121	ACTB,AP1G2,DNM1,PLCG2,PRKCA,PRKCI,PRKCZ,PRKD1
D-myo-inositol (1,4,5)-Trisphosphate Biosynthesis	2.03	0.111	0	PI4KA,PLCB1,PLCG2,PLCH1
Hematoma Resolution Signaling Pathway	1.97	0.0481	0.832	GRIN1,MAPK10,MMP16,MMP17,MT-ND1,MT-ND2,MT-ND3,MT-ND4,MT-ND4L,MT-ND5,NDUFA13,NDUFV1,TNFSF13B
Cardiac Hypertrophy Signaling	1.97	0.0481	1	ADCY10,CACNA1E,CACNB4,CACNG8,CALM2,CALM3,HSPB1,MAPK10,PLCB1,PLCG2,PLCH1,PRKACB,RHOT2
Clathrin-mediated Endocytosis Signaling	1.97	0.0519	NA	ACTB,AP1G2,DNM1,DNM1L,DNM3,FGF12,FGF14,GAK,MYO6,RPS27A,SH3GL2
Signaling by VEGF	1.97	0.0615	-1.414	ACTB,CYFIP1,HSPB1,PRKACB,PRKCA,PRKCZ,PTK2,WASF1
Signaling by NOTCH1	1.95	0.0741	-0.816	CNTN1,FBXW7,HDAC9,MIB2,NCOR2,RPS27A
Oxytocin in Spinal Neurons Signaling Pathway	1.95	0.105	0	CAMKK1,CAMKK2,GUCY1A2,PRKG1
Glutamate binding, activation of AMPA receptors and synaptic plasticity	1.91	0.103	-2	CACNG8,GRIA3,MYO6,PRKCA
HGF Signaling	1.89	0.0597	-1.134	ITGA9,MAPK10,PLCG2,PRKCA,PRKCI,PRKCZ,PRKD1,PTK2
GPCR-Mediated Integration of Enteroendocrine Signaling Exemplified by an L Cell	1.88	0.0714	0	ADCY10,CHRM2,PLCB1,PLCG2,PLCH1,PRKACB
BEX2 Signaling Pathway	1.88	0.0714	0	CDH2,MAP2,MAPK10,PLXNC1,PPM1L,TCF4
Eicosanoid Signaling	1.84	0.0449	0.277	ADCY10,AP1G2,HSPB1,PLCB1,PLCG2,PLCH1,PRKACB,PRKCA,PRKCI,PRKCZ,PRKD1,RPS6KA2,SLCO2A1,TCF4
Xenobiotic Metabolism PXR Signaling Pathway	1.83	0.0495	1.265	ABCB1,CES4A,GSTA4,HS6ST3,NCOR2,NRIP1,PRKACB,PRKCA,PRKCI,PRKCZ,PRKD1
RAC Signaling	1.79	0.0571	-1.342	CYFIP1,ITGA9,PAK5,PI4KA,PRKCI,PRKCZ,PTK2,WASF1
CCR3 Signaling in Eosinophils	1.77	0.0567	0	CALM2,CALM3,PAK5,PLCB1,PRKCA,PRKCI,PRKCZ,PRKD1
Rap1 signalling	1.76	0.125	NA	PRKACB,PRKG1,RAP1GAP
HER-2 Signaling in Breast Cancer	1.75	0.0482	-1.897	COX4I1,MT-CO1,MT-CO2,MT-CO3,NUP93,PRKCA,PRKCI,PRKCZ,PRKD1,RPS6,SMAD3
Thrombin Signaling	1.74	0.048	-1.265	ADCY10,CAMK1D,PLCB1,PLCG2,PLCH1,PRKCA,PRKCI,PRKCZ,PRKD1,PTK2,RHOT2
Mitochondrial Division Signaling Pathway	1.72	0.0523	0.333	APP,CACNA1E,CACNB4,CACNG8,DNM1L,GDAP1,PPM1L,PRKACB,PRKD1
Signaling by NTRK1 (TRKA)	1.72	0.0659	0	DNM1,DNM1L,DNM3,NTRK2,RPS6KA2,SH3GL2
Nephrin family interactions	1.71	0.12	NA	KIRREL3,MAGI2,SPTAN1
Type II Diabetes Mellitus Signaling	1.71	0.052	-0.816	CACNA1E,CACNB4,CACNG8,MAPK10,PKM,PRKCA,PRKCI,PRKCZ,PRKD1
PPARα/RXRα Activation	1.69	0.0493	0.378	ADCY10,IL1RAPL1,IL1RAPL2,NCOR2,PLCB1,PLCG2,PLCH1,PRKACB,PRKCA,SMAD3
Thrombopoietin Signaling	1.69	0.0735	-1.342	PLCG2,PRKCA,PRKCI,PRKCZ,PRKD1
Cellular Effects of Sildenafil (Viagra)	1.68	0.0359	-0.209	ACTB,ADCY10,ADGRB3,CACNA1E,CACNB4,CACNG8,CALM2,CALM3,CHRM2,CHRM3,GRM1,GRM3,GRM5,GRM7,GUCY1A2,HCN1,HRH1,KCNN2,MAPK10,PPM1L,PRKACB,PRKG1,SMAD1,SMAD3,VIPR2
Creatine-phosphate Biosynthesis	1.67	0.2	NA	CKB,CKMT1B
Cell Cycle: G1/S Checkpoint Regulation	1.66	0.0725	-2.236	ATR,HDAC9,RPL11,RPL5,SMAD3
Glucose metabolism	1.65	0.0579	-1.89	ENO2,GPI,HK1,NUP93,PGP,PKM,PRKACB
Semaphorin Neuronal Repulsive Signaling Pathway	1.64	0.0537	1.414	CRMP1,GUCY1A2,ITGA9,PAK5,PDE4D,PLCG2,PRKACB,PRKG1
Oxidative Stress Induced Senescence	1.64	0.0632	1.342	AGO4,H2BC5,MAPK10,PHC1,RPS27A,TNRC6A
Cardiac β-adrenergic Signaling	1.64	0.0506	0.447	ADCY10,AKAP13,CACNA1E,CACNB4,CACNG8,PDE4D,PPM1L,PRKACB,SLC8A1
Regulation of RUNX1 Expression and Activity	1.62	0.111	NA	AGO4,RUNX1,TNRC6A
MAPK6/MAPK4 signaling	1.62	0.0625	2	AGO4,HSPB1,PRKACB,RPS27A,SEM1,TNRC6A
Endothelin-1 Signaling	1.62	0.0478	-0.632	ADCY10,GUCY1A2,MAPK10,PLCB1,PLCG2,PLCH1,PRKCA,PRKCI,PRKCZ,PRKD1
Remodeling of Epithelial Adherens Junctions	1.62	0.0704	NA	ACTB,DNM1,DNM1L,DNM3,MAPRE2
MITF-M-dependent gene expression	1.6	0.0619	0	ACTB,AGO4,ATP6V1E1,SMARCA2,SYTL2,TNRC6A
Lung Ionic Balance Signaling Pathway	1.59	0.0373	0.447	ADGRB3,ASIC2,CHRM2,CHRM3,GRM1,GRM3,GRM5,GRM7,HCN1,HRH1,PLCB1,PLCG2,PLCH1,PPM1L,PRKACB,PRKCA,PRKCI,PRKCZ,PRKD1,VIPR2
Myelination Signaling Pathway	1.58	0.0415	0	ARHGAP5,CALM2,CALM3,HDAC9,LAMB1,LGI4,LINGO1,NTRK2,PLCG2,PRKACB,PTK2,SMAD1,SMAD3,TCF4
WNT/SHH Axonal Guidance Signaling Pathway	1.58	0.0523	-2.121	ADCY10,GPC1,MAPK10,PRKACB,PRKCA,PRKCI,PRKCZ,TCF4
Fc Epsilon RI Signaling	1.56	0.0556	-0.378	MAPK10,PLCG2,PRKCA,PRKCI,PRKCZ,PRKD1,SYNJ2
Prolactin Signaling	1.56	0.0606	-0.816	PLCG2,PRKCA,PRKCI,PRKCZ,PRKD1,PRLR
UVA-Induced MAPK Signaling	1.56	0.0606	-0.447	MAPK10,PLCB1,PLCG2,PLCH1,PRKCA,RPS6KA2
RAF/MAP kinase cascade	1.56	0.0435	-1.265	ACTB,CNKSR2,DAB2IP,DLG2,GRIN1,NRG3,PEBP1,PTK2,RASA2,RPS27A,SEM1,SPTAN1
Actin Cytoskeleton Signaling	1.54	0.0447	-1	ACTB,ARHGAP24,CYFIP1,FGF12,FGF14,ITGA9,PAK5,PTK2,TMSB4X,TTN,WASF1
Sensory processing of sound by inner hair cells of the cochlea	1.52	0.0667	-1.342	ACTB,ATP2B2,CABP1,PCLO,SPTAN1
Macropinocytosis Signaling	1.5	0.0658	-1.342	PLCG2,PRKCA,PRKCI,PRKCZ,PRKD1
G-Protein Coupled Receptor Signaling	1.5	0.0345	2.294	ADCY10,ADGRB3,CALM2,CALM3,CHRM2,CHRM3,GRK5,GRM1,GRM3,GRM5,GRM7,HCN1,HRH1,KCNN2,MAPK10,PAK5,PDE4D,PLCB1,PLCG2,PRKACB,PRKCA,PTK2,RAP1GAP,TTN,VIPR2
Bone Mineralization Signaling Pathway	1.5	0.0503	1.414	FGF12,FGF14,PLCB1,PLCG2,PLCH1,SLC8A1,SMAD1,TCF4
DAG and IP3 signaling	1.5	0.0769	-1	CAMKK1,CAMKK2,PRKACB,PRKCA
Cachexia Signaling Pathway	1.49	0.0395	1.069	ADCY10,AGO4,HSPA1B,IL1RAPL1,IL1RAPL2,MALAT1,MAPK10,MSTN,PRKACB,PRKCA,PRKCI,PRKCZ,PRKD1,SMAD3,TNFSF13B
Protein Ubiquitination Pathway	1.48	0.0424	-0.905	BIRC6,DNAJB4,FBXW7,HSPA12A,HSPA1B,HSPB1,RPS27A,UBE2E2,UBE3B,UCHL1,USP34,USP43
Molecular Mechanisms of Cancer	1.48	0.0333	1.671	ADCY10,ADGRB3,ATR,BID,CHRM2,CHRM3,GRM1,GRM3,GRM5,GRM7,HDAC9,HRH1,ITGA9,MAPK10,MMP16,MMP17,PAK5,PLCB1,PRKACB,PRKCA,PRKCI,PRKCZ,PRKD1,PTK2,RHOT2,SMAD1,SMAD3,TCF4,VIPR2
VDR/RXR Activation	1.44	0.0633	1.342	NCOR2,PRKCA,PRKCI,PRKCZ,PRKD1
Gα12/13 Signaling	1.42	0.0519	-1.633	CDH10,CDH13,CDH18,CDH2,CDH8,MAPK10,PTK2
Complex IV assembly	1.42	0.0727	1	COX4I1,MT-CO1,MT-CO2,MT-CO3
Leptin Signaling in Obesity	1.4	0.0617	NA	ADCY10,PLCB1,PLCG2,PLCH1,PRKACB
Presynaptic depolarization and calcium channel opening	1.39	0.143	NA	CACNA1E,CACNB4
LGI-ADAM interactions	1.39	0.143	NA	CACNG8,LGI4
NR1H2 and NR1H3-mediated signaling	1.39	0.0714	NA	AGO4,NCOR2,NRIP1,TNRC6A
p75 NTR receptor-mediated signalling	1.39	0.0479	-2.828	AKAP13,LINGO1,NGEF,PI4KA,PLEKHG5,PRKCI,RPS27A,RTN4
Cellular response to heat stress	1.39	0.055	1.342	ATR,BAG2,HSPA12A,HSPA1B,HSPB1,NUP93
CDK5 Signaling	1.37	0.0545	0.816	ADCY10,LAMB1,MAPK10,NTRK2,PPM1L,PRKACB
Cytoprotection by HMOX1	1.36	0.0602	1	COX4I1,MT-CO1,MT-CO2,MT-CO3,NCOR2
Opioid Signalling	1.35	0.0541	-0.447	CAMKK1,CAMKK2,PDE4D,PLCB1,PRKACB,PRKCA
fMLP Signaling in Neutrophils	1.35	0.05	-0.447	CALM2,CALM3,PLCB1,PRKCA,PRKCI,PRKCZ,PRKD1
Signaling by TGF-beta Receptor Complex	1.35	0.069	-2	LTBP3,PRKCZ,RPS27A,SMAD3
Signaling by NOTCH2	1.33	0.0857	NA	CNTN1,MIB2,RPS27A
Pulmonary Healing Signaling Pathway	1.33	0.0443	0.333	MAPK10,MMP16,MMP17,PRKCA,PRKCI,PRKCZ,PRKD1,SMAD1,TCF4
LPS-stimulated MAPK Signaling	1.33	0.0588	-0.447	MAPK10,PRKCA,PRKCI,PRKCZ,PRKD1
Semaphorin Signaling in Neurons	1.32	0.0678	NA	CRMP1,PAK5,PTK2,RHOT2
Extracellular matrix organization	1.32	0.0531	-0.816	ADAM19,APP,ITGA9,LAMB1,NRXN1,PTPRS
Regulation of Actin-based Motility by Rho	1.32	0.0531	-1.342	ACTB,ITGA9,PAK5,PI4KA,RHOT2,WASF1
Ephrin A Signaling	1.31	0.049	0.378	APP,EFNA5,NGEF,PLCG2,PRKACB,PRKG1,PTK2
Xenobiotic Metabolism Signaling	1.31	0.0388	NA	ABCB1,CAMK1D,CES4A,GSTA4,HS6ST3,NCOR2,NQO2,NRIP1,PPM1L,PRKCA,PRKCI,PRKCZ,PRKD1
Signaling by MET	1.31	0.0581	-1.342	LAMB1,MUC20,PTK2,RPS27A,SH3GL2
SUMOylation of intracellular receptors	1.3	0.0833	NA	NR3C2,RORA,THRB
RHO GTPases Activate NADPH Oxidases	1.3	0.0833	NA	NOXA1,PRKCA,PRKCZ
RUNX1 regulates megakaryocyte differentiation and platelet function	1.3	0.0667	-2	AGO4,H2BC5,RUNX1,TNRC6A
Oncogene Induced Senescence	1.27	0.0811	NA	AGO4,RPS27A,TNRC6A
Pre-NOTCH Expression and Processing	1.26	0.0562	NA	AGO4,H2BC5,PRKCI,RUNX1,TNRC6A
Role of Macrophages, Fibroblasts and Endothelial Cells in Rheumatoid Arthritis	1.24	0.0379	0.302	CALM2,CALM3,IL1RAPL1,IL1RAPL2,PLCB1,PLCG2,PLCH1,PRKCA,PRKCI,PRKCZ,PRKD1,TCF4,TNFSF13B
Processing of SMDT1	1.24	0.118	NA	MAIP1,MICU2
Signaling by PTK6	1.22	0.0625	1	KHDRBS2,KHDRBS3,NRG3,RPS27A
Sensory processing of sound by outer hair cells of the cochlea	1.22	0.0625	-2	ACTB,ATP2B2,KCNN2,SPTAN1
Inhibition of Matrix Metalloproteases	1.22	0.0769	NA	MMP16,MMP17,TIMP3
VEGF Family Ligand-Receptor Interactions	1.21	0.0543	-1.342	PLCG2,PRKCA,PRKCI,PRKCZ,PRKD1
Sleep NREM Signaling Pathway	1.19	0.0492	-0.816	ADCY10,GABRB1,GABRB2,GABRD,PRKACB,PRKCA
IL-15 Production	1.19	0.0492	-0.816	NTRK2,PEAK1,PRKCI,PRKCZ,PTK2,TYRO3
Striated Muscle Contraction	1.19	0.075	NA	NEB,TMOD1,TTN
HDR through Homologous Recombination (HRR) or Single Strand Annealing (SSA)	1.18	0.0488	-0.816	ATR,H2BC5,RPS27A,SEM1,SPIDR,TOP3A
Sphingosine-1-phosphate Signaling	1.18	0.0488	-0.816	ADCY10,PLCB1,PLCG2,PLCH1,PTK2,RHOT2
Role of Pattern Recognition Receptors in Recognition of Bacteria and Viruses	1.17	0.0455	-0.816	MAPK10,PLCG2,PRKCA,PRKCI,PRKCZ,PRKD1,TNFSF13B
Signaling by ERBB4	1.16	0.0597	1	GABRB1,GABRB2,NRG3,RPS27A
Amyotrophic Lateral Sclerosis Signaling	1.14	0.0476	NA	BID,CACNA1E,CACNB4,CACNG8,GRIA3,GRIN1
IL-12 Signaling and Production in Macrophages	1.13	0.0392	0	CALM2,CALM3,CAMKK2,EBI3,POU2F2,PRKCA,PRKCI,PRKCZ,PRKD1,PRLR
Death Receptor Signaling	1.13	0.0515	-1.342	ACTB,BID,HSPB1,SPTAN1,TNFRSF25
WNT/Ca+ pathway	1.12	0.058	0	PLCB1,PLCG2,PLCH1,PRKCA
Glucocorticoid Receptor Signaling	1.12	0.0328	NA	ACTB,HSPA1B,MAPK10,MT-ATP6,MT-CYB,MT-ND1,MT-ND2,MT-ND3,MT-ND4,MT-ND4L,MT-ND5,NCOR2,NDUFA13,NDUFV1,NR3C2,NRIP1,POLR2J2/POLR2J3,PRKACB,SMAD3,SMARCA2
Hepatitis B Chronic Liver Pathogenesis Signaling Pathway	1.12	0.0419	-1.414	AP1G2,CAMKK1,CAMKK2,MAPK10,PRKCA,PRKCI,PRKCZ,PRKD1
RET signaling	1.11	0.0698	NA	PRKACB,PRKCA,RAP1GAP
ERK/MAPK Signaling	1.11	0.0402	-0.707	HSPB1,ITGA9,PAK5,PLCG2,PPM1L,PRKACB,PRKCA,PRKCI,PTK2
Fcγ Receptor-mediated Phagocytosis in Macrophages and Monocytes	1.1	0.0505	-1.342	ACTB,PRKCA,PRKCI,PRKCZ,PRKD1
SUMOylation of transcription cofactors	1.09	0.0682	NA	NCOR2,NRIP1,PHC1
Transcriptional Regulation by NPAS4	1.09	0.0682	NA	AGO4,RBFOX3,TNRC6A
Inositol phosphate metabolism	1.09	0.0563	0	PLCB1,PLCG2,PLCH1,PPIP5K2
ATM Signaling	1.08	0.05	0	ATR,BID,HP1BP3,MAPK10,PPM1L
Sirtuin Signaling Pathway	1.08	0.0364	-1.414	APP,MT-ATP6,MT-CYB,MT-ND1,MT-ND2,MT-ND3,MT-ND4,MT-ND4L,MT-ND5,NDUFA13,NDUFV1,TOMM7
Glycolysis I	1.07	0.0667	NA	ENO2,GPI,PKM
Production of Nitric Oxide and Reactive Oxygen Species in Macrophages	1.05	0.0404	-1.414	MAPK10,PLCG2,PPM1L,PRKCA,PRKCI,PRKCZ,PRKD1,RHOT2
Xenobiotic Metabolism CAR Signaling Pathway	1.03	0.0386	1.414	ABCB1,GSTA4,HS6ST3,NRIP1,PPM1L,PRKCA,PRKCI,PRKCZ,PRKD1
Deubiquitination	1.02	0.0373	-0.632	ACTB,H2BC5,OTUD7A,RPS27A,SEM1,SMAD1,SMAD3,STAMBPL1,UCHL1,USP34
Neurotransmitter release cycle	1.02	0.0533	-1	SLC17A7,SLC1A1,SYT1,TSPOAP1
Ion channel transport	1.01	0.0396	-2.121	ASIC2,ATP2B2,ATP6V1E1,ATP8B2,ATP8B4,RPS27A,SGK2,UNC80
Gastrin-CREB signalling pathway via PKC and MAPK	1.01	0.087	NA	PRKCA,RPS6KA2
Formation of ATP by chemiosmotic coupling	1.01	0.087	NA	ATP5ME,MT-ATP6
RHO GTPases Activate WASPs and WAVEs	1	0.0625	NA	ACTB,CYFIP1,WASF1
Paxillin Signaling	1	0.0472	0	ACTB,ITGA9,MAPK10,PAK5,PTK2
Apoptosis Signaling	1	0.0472	1.342	BID,BIRC6,PLCG2,PRKCA,SPTAN1
IL-27 Signaling Pathway	0.994	0.0435	0	EBI3,IL1RAPL1,IL1RAPL2,RORA,RUNX1,SMAD3
Nucleosome assembly	0.983	0.0612	NA	CENPP,H2BC5,MIS18BP1
Reelin Signaling in Neurons	0.983	0.0432	0	APP,CDH2,DAB1,GRIN1,MAPK10,WASF1
HIPPO signaling	0.972	0.0513	NA	DLG2,PPM1L,SMAD1,SMAD3
NF-κB Activation by Viruses	0.957	0.0506	-1	PRKCA,PRKCI,PRKCZ,PRKD1
Sleep REM Signaling Pathway	0.951	0.0455	0.447	CHRM2,CHRM3,PRKACB,RPS6KA2,TNFSF13B
Integration of energy metabolism	0.94	0.042	0.816	CACNA1E,CHRM3,KCNC2,PLCB1,PRKACB,PRKCA
Integrin Signaling	0.929	0.0379	-0.707	ACTB,ARHGAP5,ITGA9,PAK5,PLCG2,PTK2,RHOT2,TTN
trans-Golgi Network Vesicle Budding	0.928	0.0494	0	AP1G2,APP,GAK,SH3GL2
Caveolar-mediated Endocytosis Signaling	0.928	0.0494	NA	ACTB,FLOT1,ITGA9,PRKCA
IL-3 Signaling	0.928	0.0494	-1	PRKCA,PRKCI,PRKCZ,PRKD1
Platelet homeostasis	0.915	0.0442	0.447	ATP2B2,GUCY1A2,PRKG1,SLC8A1,STIM1
Gamma carboxylation, hypusinylation, hydroxylation, and arylsulfatase activation	0.913	0.0488	-2	RPL27A,RPL8,RPS23,RPS6
Role of Osteoclasts in Rheumatoid Arthritis Signaling Pathway	0.902	0.0344	0.378	ADAM19,ADAM32,CALM2,CALM3,IL1RAPL1,IL1RAPL2,MAPK10,MMP16,MMP17,PLCG2,RHOT2
Tight Junction Signaling	0.894	0.0387	NA	ACTB,MAGI2,PPM1L,PRKACB,PRKCI,PRKCZ,SPTAN1
MyD88 cascade initiated on plasma membrane	0.892	0.0741	NA	PELI2,RPS27A
Complex III assembly	0.892	0.0741	NA	MT-CYB,UQCRB
UDP-N-acetyl-D-galactosamine Biosynthesis II	0.892	0.0741	NA	GPI,HK1
Apoptotic execution phase	0.889	0.0556	NA	DNM1L,PTK2,SPTAN1
Anandamide Degradation	0.883	0.167	NA	FAAH
Gap junction trafficking and regulation	0.872	0.0545	NA	ACTB,DNM1,MYO6
Gαi Signaling	0.869	0.04	0.816	ADCY10,CHRM2,GRM3,GRM7,PRKACB,RAP1GAP
CLEAR Signaling Pathway	0.863	0.0345	-0.632	ATP6V1E1,NAGPA,NTRK2,PPM1L,PRKCA,PRKCI,PRKCZ,PRKD1,SCPEP1,SESN2
Beta-catenin independent WNT signaling	0.856	0.0364	NA	AGO4,PI4KA,PLCB1,PRKCA,PRKG1,RPS27A,SEM1,TNRC6A
Transcriptional activity of SMAD2/SMAD3:SMAD4 heterotrimer	0.855	0.0536	NA	NCOR2,RPS27A,SMAD3
Irritable Bowel Syndrome Signaling Pathway	0.849	0.0342	0	ABCB1,IL1RAPL1,IL1RAPL2,LAMB1,MMP16,MMP17,RHOT2,TCF4,TNFRSF25,TNFSF13B
Bladder Cancer Signaling	0.847	0.042	NA	FGF12,FGF14,HDAC9,MMP16,MMP17
TNFs bind their physiological receptors	0.841	0.069	NA	TNFRSF25,TNFSF13B
EGR2 and SOX10-mediated initiation of Schwann cell myelination	0.841	0.069	NA	LAMB1,UTRN
PTEN Signaling	0.84	0.0392	-0.447	ITGA9,MAGI2,NTRK2,PRKCZ,PTK2,SYNJ2
E3 ubiquitin ligases ubiquitinate target proteins	0.839	0.0526	NA	H2BC5,RPS27A,RTF1
PAK Signaling	0.837	0.0417	1	DSCAM,ITGA9,MAPK10,PAK5,PTK2
Glycation Signaling Pathway	0.83	0.0347	-1	APP,GPI,HK1,MAPK10,PRKCA,PRKCI,PRKCZ,PRKD1,TNFSF13B
Reelin signalling pathway	0.821	0.143	NA	DAB1
ER-Mitochondrial Communication Signaling Pathway	0.821	0.0449	-1	APP,DNM1L,RHOT2,TOMM7
RAR Activation	0.815	0.0315	-1.069	ACTB,ADCY10,LAMB1,MAPK10,NCOR2,NRIP1,PDE4D,PRKACB,RHOT2,RORB,RPS6KA2,SMAD3,SMARCA2,TNFSF13B
Transcriptional regulation by RUNX1	0.813	0.0385	0.816	H2BC5,PHC1,RPS27A,RUNX1,SEM1,SMARCA2
Antioxidant Action of Vitamin C	0.805	0.0407	-1	GLRX,MAPK10,PLCB1,PLCG2,PLCH1
PTEN Regulation	0.795	0.038	1.342	AGO4,PHC1,RCOR1,RPS27A,SEM1,TNRC6A
Phagosome Formation	0.793	0.0293	0.218	ADGRB3,AP1G2,CHRM2,CHRM3,GRM1,GRM3,GRM5,GRM7,HRH1,ITGA9,PAK5,PI4KA,PLCG2,PRKCA,PRKCI,PRKCZ,PRKD1,PTK2,TTN,VIPR2,WASF1
GADD45 Signaling	0.792	0.05	NA	ATR,MAPK10,SMAD3
Regulation of mRNA stability by proteins that bind AU-rich elements	0.785	0.0435	0	HSPB1,PRKCA,RPS27A,SEM1
Superpathway of Inositol Phosphate Compounds	0.782	0.0338	-0.816	PI4KA,PLCB1,PLCG2,PLCH1,PPIP5K2,PPM1L,PTPRB,PTPRD,SYNJ2
Autophagy	0.782	0.0348	0.816	ATR,BIRC6,CALM2,CALM3,CAMKK2,MAPK10,PPM1L,PRKACB
ESR-mediated signaling	0.775	0.0397	NA	AGO4,H2BC5,NRIP1,RUNX1,TNRC6A
Myogenesis	0.773	0.0625	NA	CDH2,TCF4
Epithelial Adherens Junction Signaling	0.769	0.0373	0	CDH2,MAGI2,PAK5,PPM1L,TCF4,WASF1
Signaling by ERBB2	0.762	0.0484	NA	NRG3,PRKCA,RPS27A
Senescence Pathway	0.76	0.0327	-0.816	ATR,CACNA1E,CACNB4,CACNG8,CALM2,CALM3,PPM1L,PRKCZ,SMAD1,SMAD3
BBSome Signaling Pathway	0.76	0.0304	1.807	ADGRB3,CEP290,CHRM2,CHRM3,DNM1L,GRM1,GRM3,GRM5,GRM7,HRH1,NTRK2,PJA2,PKD1,PRKACB,VIPR2
O-linked glycosylation	0.756	0.0391	-1.342	ADAMTSL1,GALNT18,MUC20,SEMA5B,ST3GAL1
Cristae formation	0.752	0.0606	NA	ATP5ME,MT-ATP6
MyD88 dependent cascade initiated on endosome	0.752	0.0606	NA	PELI2,RPS27A
NRF2-mediated Oxidative Stress Response	0.749	0.0332	-1	ACTB,DNAJB4,ENC1,GSTA4,NQO2,PRKCA,PRKCI,PRKCZ,PRKD1
MSP-RON Signaling Pathway	0.748	0.0476	NA	ACTB,PRKCZ,RPS6KA2
ILK Signaling	0.747	0.0352	-1.633	ACTB,MAPK10,NACA,PPM1L,PTK2,RHOT2,TMSB4X
IL-6 Signaling	0.746	0.0388	2	ABCB1,HSPB1,IL1RAPL1,IL1RAPL2,MAPK10
FOXO-mediated transcription of oxidative stress, metabolic and neuronal genes	0.732	0.0588	NA	PLXNA4,SMAD3
Interleukin-1 family signaling	0.728	0.0382	0	IL1RAPL1,PELI2,RPS27A,SEM1,SMAD3
Cell Cycle Checkpoints	0.724	0.0327	-1.667	ATR,CENPP,CLASP2,H2BC5,ORC3,RPS27,RPS27A,SEM1,TOP3A
Lysosomal oligosaccharide catabolism	0.722	0.111	NA	MAN2C1
Glutathione Redox Reactions II	0.722	0.111	NA	GLRX
PFKFB4 Signaling Pathway	0.721	0.0462	NA	GPI,HK1,PRKACB
Xenobiotic Metabolism General Signaling Pathway	0.719	0.0359	-1.633	GSTA4,NQO2,PRKCA,PRKCI,PRKCZ,PRKD1
Colorectal Cancer Metastasis Signaling	0.718	0.0326	0.707	ADCY10,DCC,MAPK10,MMP16,MMP17,PRKACB,RHOT2,SMAD3,TCF4
Endosomal Sorting Complex Required For Transport (ESCRT)	0.713	0.0571	NA	RPS27A,VPS28
Late endosomal microautophagy	0.713	0.0571	NA	RPS27A,VPS28
Human Embryonic Stem Cell Pluripotency	0.71	0.0343	-0.378	NTRK2,PRKCA,PRKCI,PRKCZ,PRKD1,SMAD1,SMAD3
Transcriptional Regulation by MECP2	0.708	0.0455	NA	AGO4,NCOR2,TNRC6A
Kinesins	0.708	0.0455	NA	KIF1B,KIF26B,KIFC2
Ephrin Receptor Signaling	0.703	0.0341	-1	EFNA5,EPHB6,GRIN1,ITGA9,NGEF,PAK5,PTK2
Tuberculosis Latent Signaling Pathway	0.697	0.04	NA	ADCY10,PRKACB,RPL13,TNFSF13B
Small Cell Lung Cancer Signaling	0.697	0.04	NA	BID,FHIT,HDAC9,PTK2
Granulocyte Adhesion and Diapedesis	0.696	0.034	NA	CXCL13,HRH1,IL1RAPL1,IL1RAPL2,MMP16,MMP17,THY1
DHCR24 Signaling Pathway	0.696	0.0353	-0.816	APP,PRKCA,PRKCI,PRKCZ,PRKD1,THRB
GABA receptor activation	0.695	0.0448	NA	GABRB1,GABRB2,KCNJ3
Activation of Matrix Metalloproteinases	0.695	0.0556	NA	MMP16,MMP17
MAPK targets/ Nuclear events mediated by MAP kinases	0.695	0.0556	NA	MAPK10,RPS6KA2
Insulin Receptor Signaling	0.692	0.037	-1.342	ASIC2,PRKACB,PRKCI,PRKCZ,SYNJ2
Melanocyte Development and Pigmentation Signaling	0.686	0.0396	0	ADCY10,PLCG2,PRKACB,RPS6KA2
TNFR2 non-canonical NF-kB pathway	0.682	0.0441	NA	RPS27A,SEM1,TNFSF13B
Polyamine Regulation in Colon Cancer	0.682	0.0441	NA	SAT2,STIM1,TCF4
Neurotransmitter uptake and metabolism In glial cells	0.681	0.1	NA	SLC38A1
RUNX1 and FOXP3 control the development of regulatory T lymphocytes (Tregs)	0.681	0.1	NA	RUNX1
Uracil Degradation II (Reductive)	0.681	0.1	NA	DPYS
Thymine Degradation	0.681	0.1	NA	DPYS
Epithelial Membrane Protein Signaling Pathway	0.68	0.0349	0	ITGA9,NEAT1,NTRK2,PTK2,SMAD1,SMAD3
Chronic Myeloid Leukemia Signaling	0.677	0.0318	0.816	ABCB1,CALM2,CALM3,HDAC9,PLCB1,PLCG2,PLCH1,SMAD3,TCF4
Transcriptional regulation by RUNX3	0.676	0.0392	NA	RPS27A,RUNX1,SEM1,SMAD3
Semaphorin interactions	0.67	0.0435	NA	CRMP1,PLXNA4,PLXNC1
NCAM signaling for neurite out-growth	0.67	0.0435	NA	CACNB4,PTK2,SPTAN1
Protein folding	0.666	0.0388	-2	ACTB,FBXW7,PFDN5,RGS11
VEGF Signaling	0.666	0.0388	-1	ACTB,PLCG2,PRKCA,PTK2
Germ Cell-Sertoli Cell Junction Signaling	0.665	0.0345	NA	ACTB,CDH2,MAPK10,PAK5,PTK2,RHOT2
D-myo-inositol-5-phosphate Metabolism	0.662	0.0332	NA	PLCB1,PLCG2,PLCH1,PPM1L,PTPRB,PTPRD,SYNJ2
TWEAK Signaling	0.659	0.0526	NA	BID,TNFRSF25
Inhibition of Angiogenesis by TSP1	0.659	0.0526	NA	GUCY1A2,MAPK10
Adipogenesis pathway	0.658	0.036	0.447	BSCL2,FBXW7,HDAC9,SMAD1,SMAD3
Factors involved in megakaryocyte development and platelet production	0.657	0.0385	-1	ACTB,DOCK4,PRKACB,RCOR1
IL-8 Signaling	0.656	0.033	-1.134	MAPK10,PRKCA,PRKCI,PRKCZ,PRKD1,PTK2,RHOT2
Circadian Clock	0.646	0.0423	NA	NRIP1,RORA,RPS27A
Pexophagy	0.644	0.0909	NA	RPS27A
Miro GTPase Cycle	0.644	0.0909	NA	RHOT2
Trehalose Degradation II (Trehalase)	0.644	0.0909	NA	HK1
Glycogen metabolism	0.643	0.0513	NA	PYGB,RPS27A
Activin Inhibin Signaling Pathway	0.643	0.0327	1.89	IL1RAPL1,IL1RAPL2,MAPK10,SMAD1,SMAD3,TCF4,TNFSF13B
DNA Replication Pre-Initiation	0.638	0.0377	0	H2BC5,ORC3,RPS27A,SEM1
Glioma Invasiveness Signaling	0.634	0.0417	NA	PTK2,RHOT2,TIMP3
Gene Silencing by RNA	0.629	0.0374	-1	AGO4,H2BC5,NUP93,TNRC6A
COPI-mediated anterograde transport	0.629	0.0374	0	ANK2,ANK3,COG1,SPTAN1
IGF-1 Signaling	0.629	0.0374	-1	PRKACB,PRKCI,PRKCZ,PTK2
Transcriptional Regulation by VENTX	0.627	0.05	NA	AGO4,TNRC6A
Signaling by CSF1 (M-CSF) in myeloid cells	0.627	0.05	NA	PLCG2,RPS27A
Response to elevated platelet cytosolic Ca2+	0.626	0.035	-0.447	APP,PRKCA,TIMP3,TMSB4X,TTN
PPAR Signaling	0.619	0.037	0	IL1RAPL1,IL1RAPL2,NCOR2,NRIP1
Caspase activation via Dependence Receptors in the absence of ligand	0.611	0.0833	NA	DCC
GP1b-IX-V activation signalling	0.611	0.0833	NA	GP1BB
RHO GTPases activate KTN1	0.611	0.0833	NA	KTN1
Butyrophilin (BTN) family interactions	0.611	0.0833	NA	BTN2A2
Serine Biosynthesis	0.611	0.0833	NA	PSAT1
Ascorbate Recycling (Cytosolic)	0.611	0.0833	NA	GLRX
D-glucuronate Degradation I	0.611	0.0833	NA	CRYL1
MAP kinase activation	0.611	0.0488	NA	MAPK10,RPS27A
Signaling by NOTCH4	0.61	0.0345	-1.342	FBXW7,PI4KA,RPS27A,SEM1,SMAD3
Post-translational protein phosphorylation	0.61	0.0367	1	APP,CDH2,KTN1,LAMB1
Breast Cancer Regulation by Stathmin1	0.607	0.0279	1.698	ADGRB3,CAMK1D,CHRM2,CHRM3,GRM1,GRM3,GRM5,GRM7,HRH1,PLCB1,PPM1L,PRKACB,PRKCA,PRKCI,PRKCZ,PRKD1,VIPR2
Mitophagy	0.596	0.0476	NA	RPS27A,TOMM7
RIPK1-mediated regulated necrosis	0.596	0.0476	NA	FLOT1,RPS27A
Fanconi Anemia Pathway	0.596	0.0476	NA	ATR,RPS27A
Role of Chondrocytes in Rheumatoid Arthritis Signaling Pathway	0.595	0.034	0.447	CAMKK2,IL1RAPL1,IL1RAPL2,MMP16,MMP17
GPVI-mediated activation cascade	0.582	0.0465	NA	PLCG2,PRKCZ
B Cell Activating Factor Signaling	0.582	0.0465	NA	MAPK10,TNFSF13B
Alpha-protein kinase 1 signaling pathway	0.581	0.0769	NA	RPS27A
GDP-mannose Biosynthesis	0.581	0.0769	NA	GPI
rRNA modification in the nucleus and cytosol	0.58	0.039	NA	RPS14,RPS6,RPS9
Cohesin Chromatin Regulation Pathway	0.577	0.0304	1.134	ATR,H2BC5,HP1BP3,MED12L,MEG3,PCDH9,POLR2J2/POLR2J3,PPM1L
Aryl Hydrocarbon Receptor Signaling	0.57	0.0319	NA	ATR,GSTA4,HSPB1,NCOR2,NQO2,NRIP1
G alpha (q) signalling events	0.57	0.031	1.134	APP,CHRM3,GRK5,GRM1,GRM5,HRH1,PLCB1
Senescence-Associated Secretory Phenotype (SASP)	0.569	0.0385	NA	H2BC5,RPS27A,RPS6KA2
Phospholipases	0.569	0.0385	NA	PLCB1,PLCG2,PLCH1
Transport of inorganic cations/anions and amino acids/oligopeptides	0.563	0.0317	0	SLC17A7,SLC1A1,SLC24A4,SLC38A1,SLC7A11,SLC8A1
Cargo recognition for clathrin-mediated endocytosis	0.56	0.0348	1	CHRM2,RPS27A,SH3GL2,SYT1
Chromatin organization	0.556	0.03	-0.707	ACTB,DMAP1,H2BC5,NCOR2,PRMT7,RCOR1,SMARCA2,UTY
Formation of axial mesoderm	0.554	0.0714	NA	SMAD3
Protein repair	0.554	0.0714	NA	MSRA
Spermine and Spermidine Degradation I	0.554	0.0714	NA	SAT2
Calcium Transport I	0.554	0.0714	NA	ATP2B2
Inositol Pyrophosphates Biosynthesis	0.554	0.0714	NA	PPIP5K2
Glycoaminoglycan-protein Linkage Region Biosynthesis	0.554	0.0714	NA	B3GAT1
Role of BRCA1 in DNA Damage Response	0.55	0.0375	NA	ACTB,ATR,SMARCA2
IL-17A Signaling in Fibroblasts	0.55	0.0375	NA	MAPK10,PRKCA,THY1
Endocannabinoid Cancer Inhibition Pathway	0.546	0.0325	-1.342	ADCY10,CAMKK2,PRKACB,PTK2,TCF4
MyD88:MAL(TIRAP) cascade initiated on plasma membrane	0.541	0.0435	NA	PELI2,RPS27A
Ubiquinol-10 Biosynthesis (Eukaryotic)	0.541	0.0435	NA	COQ4,MICAL3
IL-23 Signaling Pathway	0.541	0.0435	NA	RORA,RUNX1
Maturity Onset Diabetes of Young (MODY) Signaling	0.54	0.037	NA	CACNA1E,CACNB4,CACNG8
Regulation of the Epithelial Mesenchymal Transition by Growth Factors Pathway	0.533	0.0309	1	CDH2,FGF12,FGF14,MAPK10,SMAD3,TNFSF13B
Glycosaminoglycan metabolism	0.532	0.0321	-1.342	B3GAT1,GPC1,HGSNAT,HS6ST3,ST3GAL1
KEAP1-NFE2L2 pathway	0.532	0.0321	-0.447	PI4KA,PRKCI,RPS27A,SEM1,SESN2
Advanced glycosylation endproduct receptor signaling	0.529	0.0667	NA	APP
Mitochondrial calcium ion transport	0.529	0.0667	NA	MICU2
Atorvastatin ADME	0.529	0.0667	NA	ABCB1
TAK1-dependent IKK and NF-kappa-B activation	0.528	0.0426	NA	APP,RPS27A
SUMOylation of RNA binding proteins	0.528	0.0426	NA	NUP93,PHC1
Apelin Pancreas Signaling Pathway	0.528	0.0426	NA	MAPK10,PRKACB
Role of Osteoblasts, Osteoclasts and Chondrocytes in Rheumatoid Arthritis	0.52	0.0298	NA	CALM2,CALM3,IL1RAPL1,IL1RAPL2,MAPK10,SMAD1,TCF4
ABC-family proteins mediated transport	0.513	0.0331	0	ABCA5,ABCB1,RPS27A,SEM1
Hedgehog 'off' state	0.513	0.0331	NA	ADCY10,PRKACB,RPS27A,SEM1
Iron homeostasis signaling pathway	0.506	0.0312	NA	ATP6V1E1,CIAO1,SLC25A37,SMAD1,SMAD3
Neutrophil degranulation	0.506	0.0273	-2.496	ATP8B4,CEP290,CYFIP1,DPP7,GPI,HGSNAT,HSPA1B,KCNAB2,NFASC,PKM,PTPRB,PYGB,SPTAN1
SUMOylation of DNA methylation proteins	0.506	0.0625	NA	PHC1
Granzyme B Signaling	0.506	0.0625	NA	BID
Glycogen Degradation II	0.506	0.0625	NA	PYGB
DAP12 interactions	0.504	0.0408	NA	KLRD1,PLCG2
Assembly and cell surface presentation of NMDA receptors	0.504	0.0408	NA	DLG2,GRIN1
G alpha (12/13) signalling events	0.504	0.0353	NA	AKAP13,NGEF,PLEKHG5
Class I MHC mediated antigen processing and presentation	0.5	0.0276	-2.111	FBXW7,LNX1,MIB2,NPEPPS,PJA2,RPS27A,SEM1,TRIM9,UBE2E2,UBE3B,WSB1
Cyclins and Cell Cycle Regulation	0.495	0.0349	NA	ATR,HDAC9,PPM1L
Dopamine Receptor Signaling	0.495	0.0349	NA	ADCY10,PPM1L,PRKACB
Inhibition of ARE-Mediated mRNA Degradation Pathway	0.494	0.0309	1	AGO4,PPM1L,PRKACB,SEM1,TNFSF13B
p38 MAPK Signaling	0.492	0.0323	NA	HSPB1,IL1RAPL1,IL1RAPL2,RPS6KA2
Platelet Aggregation (Plug Formation)	0.484	0.0588	NA	GP1BB
Platelet Adhesion to exposed collagen	0.484	0.0588	NA	GP1BB
Germ layer formation at gastrulation	0.484	0.0588	NA	SMAD3
Prednisone ADME	0.484	0.0588	NA	ABCB1
Superpathway of Serine and Glycine Biosynthesis I	0.484	0.0588	NA	PSAT1
Phosphatidylcholine Biosynthesis I	0.484	0.0588	NA	CHKA
Transcriptional regulation of granulopoiesis	0.481	0.0392	NA	H2BC5,RUNX1
MYC Mediated Apoptosis Signaling	0.481	0.0392	NA	BID,PRKACB
Gluconeogenesis I	0.481	0.0392	NA	ENO2,GPI
ABRA Signaling Pathway	0.478	0.0341	NA	ABLIM2,ACTB,MAPK10
BAG2 Signaling Pathway	0.478	0.0341	NA	BAG2,HSPA1B,SEM1
Sheddase Signaling Pathway	0.477	0.0294	0.816	ARHGAP32,CDH2,MAPK10,MMP16,MMP17,TIMP3
C-type lectin receptors (CLRs)	0.476	0.0303	-0.447	MUC20,PLCG2,PRKACB,RPS27A,SEM1
HEY1 Signaling Pathway	0.476	0.0303	-0.447	MMP16,MMP17,NCOR2,SMAD1,SMAD3
Regulation of Insulin-like Growth Factor (IGF) transport and uptake by IGFBPs	0.471	0.0315	1	APP,CDH2,KTN1,LAMB1
NGF Signaling	0.471	0.0315	-1	MAPK10,PLCG2,PRKCZ,RPS6KA2
Relaxin Signaling	0.47	0.0301	1	ADCY10,GUCY1A2,PDE4D,PRKACB,PRKCZ
Osteoarthritis Pathway	0.47	0.0286	1.633	IL1RAPL1,IL1RAPL2,ITGA9,SMAD1,SMAD3,TCF4,TIMP3
Meiotic recombination	0.47	0.0385	NA	H2BC5,TOP3A
TNFR1 Signaling	0.47	0.0385	NA	BID,PAK5
iNOS Signaling	0.47	0.0385	NA	CALM2,CALM3
HOTAIR Regulatory Pathway	0.464	0.0299	0.447	AGO4,MMP16,MMP17,RCOR1,TCF4
Ferroptosis Signaling Pathway	0.464	0.0299	-0.447	BID,HSPB1,PEBP1,SLC38A1,SLC7A11
Signal regulatory protein family interactions	0.464	0.0556	NA	PTK2
Formation of xylulose-5-phosphate	0.464	0.0556	NA	CRYL1
Formation of definitive endoderm	0.464	0.0556	NA	SMAD3
Phosphatidylethanolamine Biosynthesis II	0.464	0.0556	NA	CHKA
Oleate Biosynthesis II (Animals)	0.464	0.0556	NA	PTPRT
Glycogen Degradation III	0.464	0.0556	NA	PYGB
GDP-glucose Biosynthesis	0.464	0.0556	NA	HK1
Pulmonary Fibrosis Idiopathic Signaling Pathway	0.462	0.0275	0	ACTB,CDH2,MAPK10,MMP16,MMP17,PTK2,RPS6KA2,SMAD3,TCF4
FGF Signaling	0.462	0.0333	NA	FGF12,FGF14,PRKCA
Signaling by NOTCH3	0.459	0.0377	NA	MIB2,RPS27A
Amyloid Processing	0.459	0.0377	NA	APP,PRKACB
Endocannabinoid Developing Neuron Pathway	0.458	0.031	NA	ADCY10,MAPK10,PRKACB,RAP1GAP
TCF dependent signaling in response to WNT	0.456	0.0288	0.816	CXXC4,H2BC5,RPS27A,SEM1,TCF4,USP34
Actin Nucleation by ARP-WASP Complex	0.454	0.033	NA	ITGA9,RHOT2,WASF1
BMP signaling pathway	0.454	0.033	NA	MAPK10,PRKACB,SMAD1
Regulation of Apoptosis	0.449	0.037	NA	RPS27A,SEM1
B-WICH complex positively regulates rRNA expression	0.449	0.037	NA	ACTB,H2BC5
Gαs Signaling	0.445	0.0305	2	ADCY10,CHRM3,PRKACB,VIPR2
Degradation of beta-catenin by the destruction complex	0.439	0.0323	NA	RPS27A,SEM1,TCF4
PDGF Signaling	0.439	0.0323	NA	PLCG2,PRKCA,SYNJ2
MHC class II antigen presentation	0.432	0.0301	0	DNM1,DNM1L,DNM3,SH3GL2
Amyloid fiber formation	0.431	0.0319	NA	APP,H2BC5,RPS27A
RANK Signaling in Osteoclasts	0.431	0.0319	NA	CALM2,CALM3,MAPK10
Apelin Adipocyte Signaling Pathway	0.431	0.0319	NA	ADCY10,MAPK10,PRKACB
CSDE1 Signaling Pathway	0.429	0.0357	NA	AGO4,RPL9
DNA Damage Bypass	0.429	0.0357	NA	RPS27A,USP43
CD27 Signaling in Lymphocytes	0.429	0.0357	NA	BID,MAPK10
Prolactin receptor signaling	0.427	0.05	NA	PRLR
Class I peroxisomal membrane protein import	0.427	0.05	NA	GDAP1
Ketolysis	0.427	0.05	NA	BDH1
Apelin Liver Signaling Pathway	0.427	0.05	NA	MAPK10
Centrosomal KIAA0586 Signaling Pathway	0.426	0.0299	0	CEP290,FGF12,FGF14,PRKACB
Meiotic synapsis	0.419	0.0351	NA	ATR,H2BC5
Regulation of TP53 Activity through Phosphorylation	0.417	0.0312	NA	ATR,RPS27A,TOP3A
Signaling by Activin	0.411	0.0476	NA	SMAD3
Cytosolic iron-sulfur cluster assembly	0.411	0.0476	NA	CIAO1
Formation of the ureteric bud	0.411	0.0476	NA	ROBO2
Ketogenesis	0.411	0.0476	NA	BDH1
D-myo-inositol (1,4,5)-trisphosphate Degradation	0.411	0.0476	NA	SYNJ2
Interleukin-3, Interleukin-5 and GM-CSF signaling	0.41	0.0345	NA	RPS27A,SYNJ2
Transcriptional regulation by RUNX2	0.41	0.0345	NA	RUNX1,SMAD1
Role of CHK Proteins in Cell Cycle Checkpoint Control	0.41	0.0345	NA	ATR,PPM1L
Extra-nuclear estrogen signaling	0.41	0.0309	NA	HSPB1,PRKCZ,PTK2
Cerebral Malformation Signaling Pathway	0.408	0.0292	NA	CCM2,MAPK10,PPM1L,PTK2
Histone Modification Signaling Pathway	0.407	0.0267	1.134	ATR,BAZ2B,HP1BP3,MAPK10,NEAT1,PKD1,SMARCA2,UTY
AMPK Signaling	0.403	0.0269	-1	ACTB,CAMKK2,PPM1L,PRKACB,SMARCA2,STIM1,STRADA
TR/RXR Activation	0.402	0.029	0	NCOR2,NRGN,SYT12,THRB
Mitochondrial iron-sulfur cluster biogenesis	0.395	0.0455	NA	SLC25A37
Interleukin-12 family signaling	0.395	0.0455	NA	EBI3
Creatine metabolism	0.395	0.0455	NA	CKB
Glucose and Glucose-1-phosphate Degradation	0.395	0.0455	NA	HK1
Neuroinflammation Signaling Pathway	0.394	0.0261	0	APP,BIRC6,GABRB1,GABRB2,GABRD,GRIN1,KCNJ3,MAPK10,PLCG2
DNA Damage/Telomere Stress Induced Senescence	0.392	0.0333	NA	CABIN1,H2BC5
Signaling by FGFR1	0.392	0.0333	NA	FLRT2,RPS27A
TNF signaling	0.392	0.0333	NA	MIB2,RPS27A
NLR signaling pathways	0.384	0.0328	NA	APP,RPS27A
Signaling by EGFR	0.384	0.0328	NA	RPS27A,SH3GL2
Amino acids regulate mTORC1	0.384	0.0328	NA	ATP6V1E1,SESN2
IL-1 Signaling	0.383	0.0297	NA	ADCY10,MAPK10,PRKACB
Regulation of TP53 Activity through Methylation	0.381	0.0435	NA	RPS27A
Chaperone Mediated Autophagy	0.381	0.0435	NA	RPS27A
Serine biosynthesis	0.381	0.0435	NA	PSAT1
D-myo-inositol (1,3,4)-trisphosphate Biosynthesis	0.381	0.0435	NA	SYNJ2
Non-Small Cell Lung Cancer Signaling	0.376	0.0294	NA	FHIT,HDAC9,PRKCA
NIK-->noncanonical NF-kB signaling	0.375	0.0323	NA	RPS27A,SEM1
RORA activates gene expression	0.367	0.0417	NA	RORA
IL-22 Signaling	0.367	0.0417	NA	MAPK10
Tumoricidal Function of Hepatic Natural Killer Cells	0.367	0.0417	NA	BID
Erythropoietin Signaling Pathway	0.362	0.0267	-1.342	PRKCA,PRKCI,PRKCZ,PRKD1,TNFSF13B
RHO GTPases Activate Formins	0.359	0.0274	-2	ACTB,CENPP,CLASP2,RPS27
Heme signaling	0.359	0.0312	NA	NRIP1,RORA
Phototransduction Pathway	0.359	0.0312	NA	GUCY1A2,PRKACB
Protein Sorting Signaling Pathway	0.357	0.0266	1.342	ADCY10,AP1G2,PRKACB,PRKD1,SNX31
Signaling by NODAL	0.354	0.04	NA	SMAD3
Ketone body metabolism	0.354	0.04	NA	BDH1
Insertion of tail-anchored proteins into the endoplasmic reticulum membrane	0.354	0.04	NA	APP
1D-myo-inositol Hexakisphosphate Biosynthesis II (Mammalian)	0.354	0.04	NA	SYNJ2
γ-glutamyl Cycle	0.354	0.04	NA	GGT7
Regulation of endogenous retroelements	0.352	0.0283	NA	ACTB,H2BC5,SMARCA2
Sumoylation Pathway	0.346	0.028	NA	MAPK10,RCOR1,RHOT2
Induction of Apoptosis by HIV1	0.344	0.0303	NA	BID,MAPK10
Cardiomyocyte Differentiation via BMP Receptors	0.341	0.0385	NA	SMAD1
IL-17A Signaling in Gastric Cells	0.341	0.0385	NA	MAPK10
DNA Double Strand Break Response	0.337	0.0299	NA	H2BC5,RPS27A
Regulation of the Epithelial-Mesenchymal Transition Pathway	0.331	0.0258	NA	CDH2,FGF12,FGF14,SMAD3,TCF4
Cardiogenesis	0.329	0.037	NA	SMAD1
Leukotriene Biosynthesis	0.329	0.037	NA	GGT7
Xenobiotic Metabolism AHR Signaling Pathway	0.329	0.0273	NA	GSTA4,NQO2,NRIP1
ISGylation Signaling Pathway	0.323	0.027	NA	MAPK10,RPS15,RTN4
Mitochondrial protein import	0.322	0.029	NA	CMC2,TOMM7
DNA methylation	0.318	0.0357	NA	H2BC5
NFE2L2 regulating anti-oxidant/detoxification enzymes	0.318	0.0357	NA	SLC7A11
UFMylation Signaling Pathway	0.316	0.0286	NA	RPL26,SLC7A11
MicroRNA Biogenesis Signaling Pathway	0.315	0.0253	-1.342	AGO4,NUP93,POLR2J2/POLR2J3,SMAD1,SMAD3
RNA Polymerase II Transcription	0.312	0.0256	-1	CDC40,MLLT3,RNMT,RTF1
SUMOylation of chromatin organization proteins	0.309	0.0282	NA	NUP93,PHC1
Hedgehog ligand biogenesis	0.309	0.0282	NA	RPS27A,SEM1
PXR/RXR Activation	0.309	0.0282	NA	ABCB1,PRKACB
Airway Pathology in Chronic Obstructive Pulmonary Disease	0.308	0.0263	NA	FGF12,FGF14,TNFSF13B
Syndecan interactions	0.307	0.0345	NA	PRKCA
Growth hormone receptor signaling	0.307	0.0345	NA	PRLR
Methionine Degradation I (to Homocysteine)	0.307	0.0345	NA	PRMT8
TP53 Regulates Transcription of DNA Repair Genes	0.302	0.0278	NA	AP1G2,ATR
Insulin processing	0.297	0.0333	NA	PCSK2
Mitotic Metaphase and Anaphase	0.297	0.0244	-1.633	CENPP,CLASP2,NUP93,RPS27,RPS27A,SEM1
Mitotic Prophase	0.293	0.0256	NA	H2BC5,NUP93,PRKCA
Role of MAPK Signaling in Promoting the Pathogenesis of Influenza	0.293	0.0256	NA	ATP6V1E1,MAPK10,PRKCA
Signaling by NTRK2 (TRKB)	0.287	0.0323	NA	NTRK2
Superpathway of D-myo-inositol (1,4,5)-trisphosphate Metabolism	0.287	0.0323	NA	SYNJ2
HSP90 chaperone cycle for steroid hormone receptors in the presence of ligand	0.284	0.0267	NA	HSPA1B,NR3C2
Sensory perception of taste	0.284	0.0267	NA	GRM1,TAS2R4
Ephrin B Signaling	0.284	0.0267	NA	EPHB6,PTK2
Sonic Hedgehog Signaling	0.278	0.0312	NA	PRKACB
Iron uptake and transport	0.278	0.0263	NA	ATP6V1E1,RPS27A
Pyridoxal 5'-phosphate Salvage Pathway	0.278	0.0263	NA	GRK5,PAK5
Role of Tissue Factor in Cancer	0.278	0.024	-0.447	MAPK10,PLCB1,PRKCA,PTK2,RPS6KA2
Wound Healing Signaling Pathway	0.274	0.0237	1.633	IL1RAPL1,IL1RAPL2,LAMB1,MAPK10,PRKCA,TNFSF13B
Tuberculosis Active Signaling Pathway	0.274	0.0237	-0.816	ATP6V1E1,IL1RAPL1,IL1RAPL2,MAPK10,PRKCZ,TNFSF13B
ISG15 antiviral mechanism	0.272	0.026	NA	NUP93,RPS27A
SUMOylation of DNA damage response and repair proteins	0.272	0.026	NA	NUP93,PHC1
Signaling by BMP	0.269	0.0303	NA	SMAD1
Protein ubiquitination	0.269	0.0303	NA	RPS27A
GABA synthesis, release, reuptake and degradation	0.269	0.0303	NA	SYT1
Signaling by CSF3 (G-CSF)	0.269	0.0303	NA	RPS27A
Pregnenolone Biosynthesis	0.269	0.0303	NA	MICAL3
Regulation of RUNX2 expression and activity	0.267	0.0256	NA	RPS27A,SEM1
Hypoxia Signaling in the Cardiovascular System	0.267	0.0256	NA	BIRC6,UBE2E2
Angiopoietin Signaling	0.261	0.0253	NA	PAK5,PTK2
GDNF Family Ligand-Receptor Interactions	0.261	0.0253	NA	MAPK10,PLCG2
MTOR signalling	0.261	0.0294	NA	RPS6
SIRT1 negatively regulates rRNA expression	0.261	0.0294	NA	H2BC5
Activation of kainate receptors upon glutamate binding	0.261	0.0294	NA	PLCB1
Signaling by Erythropoietin	0.261	0.0294	NA	PLCG2
4-1BB Signaling in T Lymphocytes	0.261	0.0294	NA	MAPK10
Vitamin-C Transport	0.261	0.0294	NA	GLRX
Cellular response to hypoxia	0.256	0.025	NA	RPS27A,SEM1
Renal Cell Carcinoma Signaling	0.256	0.025	NA	PAK5,RPS27A
Thyroid Cancer Signaling	0.256	0.025	NA	NTRK2,TCF4
Toll Like Receptor 3 (TLR3) Cascade	0.252	0.0286	NA	RPS27A
Energy dependent regulation of mTOR by LKB1-AMPK	0.252	0.0286	NA	STRADA
SUMOylation of SUMOylation proteins	0.252	0.0286	NA	NUP93
Aspartate and asparagine metabolism	0.252	0.0286	NA	NAT8L
Pancreatic Adenocarcinoma Signaling	0.248	0.0236	NA	HDAC9,MAPK10,SMAD3
WNT/β-catenin Signaling	0.245	0.0231	NA	CDH2,PPM1L,RPS27A,TCF4
Miscellaneous transport and binding events	0.245	0.0278	NA	NIPAL2
RHO GTPases activate IQGAPs	0.245	0.0278	NA	ACTB
mRNA Capping	0.245	0.0278	NA	RNMT
Transcriptional Regulation by E2F6	0.245	0.0278	NA	PHC1
Colanic Acid Building Blocks Biosynthesis	0.245	0.0278	NA	GPI
Putrescine Degradation III	0.245	0.0278	NA	SAT2
Abacavir ADME	0.24	0.0241	NA	ABCB1,PI4KA
Neurotrophin/TRK Signaling	0.24	0.0241	NA	NTRK2,SORCS1
Effects of PIP2 hydrolysis	0.237	0.027	NA	DGKG
PRC2 methylates histones and DNA	0.237	0.027	NA	H2BC5
Activated PKN1 stimulates transcription of AR regulated genes KLK2 and KLK3	0.237	0.027	NA	H2BC5
Gene and protein expression by JAK-STAT signaling after IL-12 stimulation	0.237	0.027	NA	HNRNPDL
Signaling by NTRK3 (TRKC)	0.237	0.027	NA	PTPRS
Chromatin modifications during the maternal to zygotic transition (MZT)	0.237	0.027	NA	H2BC5
Transcriptional regulation of brown and beige adipocyte differentiation	0.237	0.027	NA	SMAD1
Valine Degradation I	0.237	0.027	NA	HIBCH
Histidine Degradation VI	0.237	0.027	NA	MICAL3
Cysteine Biosynthesis III (mammalia)	0.237	0.027	NA	PRMT8
Nucleotide Excision Repair Pathway	0.237	0.027	NA	POLR2J2/POLR2J3
DDX58/IFIH1-mediated induction of interferon-alpha/beta	0.235	0.0238	NA	APP,RPS27A
Integrin signaling	0.23	0.0263	NA	PTK2
Activation of the pre-replicative complex	0.23	0.0263	NA	ORC3
Cell Cycle Regulation by BTG Family Proteins	0.23	0.0263	NA	PPM1L
Notch Signaling	0.23	0.0263	NA	CNTN1
Pyruvate metabolism	0.226	0.0233	NA	PKM,RPS27A
SUMOylation of ubiquitinylation proteins	0.223	0.0256	NA	NUP93
G-protein beta:gamma signalling	0.223	0.0256	NA	PLCB1
ERCC6 (CSB) and EHMT2 (G9a) positively regulate rRNA expression	0.223	0.0256	NA	H2BC5
RAS processing	0.223	0.0256	NA	RPS27A
MyD88-independent TLR4 cascade	0.216	0.025	NA	RPS27A
Regulation of TP53 Expression and Degradation	0.204	0.0238	NA	RPS27A
Formation of WDR5-containing histone-modifying complexes	0.204	0.0238	NA	AKAP8L
Replacement of protamines by nucleosomes in the male pronucleus	0.204	0.0238	NA	H2BC5
April Mediated Signaling	0.204	0.0238	NA	MAPK10
Oncostatin M Signaling	0.198	0.0233	NA	TIMP3
NAD Signaling Pathway	0	0.00588	NA	POLR2J2/POLR2J3
Pyroptosis Signaling Pathway	0	0.00943	NA	PRKACB
ID1 Signaling Pathway	0	0.0197	1	APP,RAP1GAP,SMAD1,SMAD3
CDX Gastrointestinal Cancer Signaling Pathway	0	0.01	NA	TCF4,TNFSF13B
Immunogenic Cell Death Signaling Pathway	0	0.0101	NA	HSPA1B
Macrophage Classical Activation Signaling Pathway	0	0.0154	NA	MT-CO1,PKM,TNFSF13B
Multiple Sclerosis Signaling Pathway	0	0.0175	1	BID,GRIN1,SLC8A1,TNFSF13B
Pathogen Induced Cytokine Storm Signaling Pathway	0	0.013	2.236	CXCL13,IL1RAPL1,IL1RAPL2,MAPK10,TNFSF13B
Role of Osteoblasts in Rheumatoid Arthritis Signaling Pathway	0	0.0207	-0.447	MMP16,MMP17,SMAD1,TCF4,TNFSF13B
Ribonucleotide Reductase Signaling Pathway	0	0.0227	0	ACTB,ATR,MAPK10,SMARCA2
Natural Killer Cell Signaling	0	0.0192	NA	HSPA1B,KLRD1,PAK5,PLCG2
IL-10 Signaling	0	0.0185	NA	IL1RAPL1,IL1RAPL2,PKM
Macrophage Alternative Activation Signaling Pathway	0	0.00503	NA	CXCL13
Chaperone Mediated Autophagy Signaling Pathway	0	0.0124	-0.378	APP,ATP6V1E1,EEF1A2,HSPA1B,MMP16,MMP17,NCOR2,UCHL1
IL-33 Signaling Pathway	0	0.0152	NA	MAPK10,PLCG2,PRKACB
NOD1/2 Signaling Pathway	0	0.0207	NA	CXCL13,HSPA1B,MAPK10,TNFSF13B
Microautophagy Signaling Pathway	0	0.0187	NA	DNM1L,RHOT2,VPS28
NFKBIE Signaling Pathway	0	0.00223	NA	TNFSF13B
LPS/IL-1 Mediated Inhibition of RXR Function	0	0.0166	NA	ABCB1,GSTA4,HS6ST3,IL1RAPL1,IL1RAPL2
p53 Signaling	0	0.0204	NA	ATR,HDAC9
Intrinsic Pathway for Apoptosis	0	0.0169	NA	BID
Signaling by Insulin receptor	0	0.0196	NA	ATP6V1E1
G alpha (i) signalling events	0	0.023	1.89	APP,CHRM2,CXCL13,GRM3,GRM7,RGS11,TAS2R4
PIP3 activates AKT signaling	0	0.013	NA	NRG3,NTRK2
Formation of Fibrin Clot (Clotting Cascade)	0	0.0227	NA	GP1BB
Signaling by SCF-KIT	0	0.0204	NA	PRKCA
Degradation of the extracellular matrix	0	0.0122	NA	LAMB1
Translocation of SLC2A4 (GLUT4) to the plasma membrane	0	0.0127	NA	ACTB
Glycerophospholipid biosynthesis	0	0.005	NA	CHKA
PI Metabolism	0	0.0183	NA	PI4KA,SYNJ2
Phase II - Conjugation of compounds	0	0.0104	NA	GGT7,GSTA4
Elastic fibre formation	0	0.0222	NA	LTBP3
Telomere Maintenance	0	0.0098	NA	H2BC5
Plasma lipoprotein assembly, remodeling, and clearance	0	0.0215	NA	PRKACB,RPS27A
Cytosolic sensors of pathogen-associated DNA	0	0.0137	NA	RPS27A
Bile acid and bile salt metabolism	0	0.0185	NA	CYP39A1,OSBPL3
Metabolism of non-coding RNA	0	0.0167	NA	NUP93
Metabolism of steroid hormones	0	0.0139	NA	TSPOAP1
Immunoregulatory interactions between a Lymphoid and a non-Lymphoid cell	0	0.0133	NA	KLRD1,NPDC1,PILRB
TCR signaling	0	0.0222	NA	PLCG2,RPS27A,SEM1
Cell surface interactions at the vascular wall	0	0.00889	NA	GPC1,SLC7A11
Fcgamma receptor (FCGR) dependent phagocytosis	0	0.0221	-2	ACTB,CYFIP1,PLCG2,WASF1
Generic Transcription Pathway	0	0.0186	1.414	HDAC9,NCOR2,NR3C2,RORA,RORB,THRB,ZNF706,ZNF721
Asparagine N-linked glycosylation	0	0.0164	NA	HK1,MGAT4C,RPS27A
Phase I - Functionalization of compounds	0	0.0087	NA	CYP39A1,NQO2
Arachidonic acid metabolism	0	0.00901	NA	FAAH
Integrin cell surface interactions	0	0.0116	NA	ITGA9
Visual phototransduction	0	0.0098	NA	PRKCA
Fc epsilon receptor (FCERI) signaling	0	0.0179	NA	MAPK10,PLCG2,RPS27A,SEM1
Metabolism of polyamines	0	0.0132	NA	SEM1
Class A/1 (Rhodopsin-like receptors)	0	0.0121	1.342	APP,CHRM2,CHRM3,CXCL13,HRH1
Class B/2 (Secretin family receptors)	0	0.0103	NA	VIPR2
XBP1(S) activates chaperone genes	0	0.0208	NA	ACADVL
Transcriptional regulation of white adipocyte differentiation	0	0.0217	NA	NCOR2,ZNF638
Costimulation by the CD28 family	0	0.00719	NA	PI4KA
Regulation of lipid metabolism by PPARalpha	0	0.0152	NA	NCOR2,RORA
G alpha (s) signalling events	0	0.0178	NA	GRK5,PDE4D,VIPR2
G alpha (z) signalling events	0	0.0161	NA	PRKCA
Transport of bile salts and organic acids, metal ions and amine compounds	0	0.0127	NA	RUNX1,SLC5A3
Transport of vitamins, nucleosides, and related molecules	0	0.0087	NA	SLCO2A1
NoRC negatively regulates rRNA expression	0	0.0143	NA	H2BC5
Sphingolipid metabolism	0	0.0185	NA	CERS6,PPM1L,PRKD1
Vasopressin regulates renal water homeostasis via Aquaporins	0	0.02	NA	PRKACB
Smooth Muscle Contraction	0	0.0189	NA	GUCY1A2
Interleukin-2 family signaling	0	0.0204	NA	SYNJ2
Mitotic G2-G2/M phases	0	0.0144	NA	CEP290,RPS27A,SEM1
Regulation of mitotic cell cycle	0	0.022	NA	RPS27A,SEM1
Mitotic G1 phase and G1/S transition	0	0.0222	NA	ORC3,RPS27A,SEM1
SUMOylation of DNA replication proteins	0	0.0217	NA	NUP93
Interconversion of nucleotide di- and triphosphates	0	0.012	NA	GLRX
Mitochondrial translation	0	0.0196	NA	MRPL41,MTFMT
Activation of anterior HOX genes in hindbrain during early embryogenesis	0	0.0119	NA	H2BC5
Cilium Assembly	0	0.0191	-1	AHI1,CEP290,DYNC2LI1,PKD1
Hedgehog 'on' state	0	0.0205	NA	PI4KA,RPS27A,SEM1
TP53 Regulates Transcription of Cell Death Genes	0	0.02	NA	BID
Signaling by FGFR2	0	0.0123	NA	RPS27A
Signaling by FGFR3	0	0.02	NA	RPS27A
Signaling by FGFR4	0	0.0204	NA	RPS27A
Nonhomologous End-Joining (NHEJ)	0	0.0185	NA	H2BC5
Nucleotide Excision Repair	0	0.0171	NA	ACTB,RPS27A
Interleukin-4 and Interleukin-13 signaling	0	0.00885	NA	RORA
RNA polymerase II transcribes snRNA genes	0	0.0222	NA	INTS1,POU2F2
Intra-Golgi and retrograde Golgi-to-ER traffic	0	0.0186	-2	COG1,KIF1B,KIF26B,KIFC2
Mitotic Prometaphase	0	0.0189	-1	CENPP,CEP290,CLASP2,RPS27
Synthesis of DNA	0	0.0226	NA	ORC3,RPS27A,SEM1
S Phase	0	0.019	NA	RPS27A,SEM1
Branched-chain amino acid catabolism	0	0.0192	NA	HIBCH
Processing of Capped Intron-Containing Pre-mRNA	0	0.0103	NA	CDC40,NUP93,SNRNP70
RNA Polymerase I Transcription	0	0.0127	NA	H2BC5
Mitochondrial Fatty Acid Beta-Oxidation	0	0.0215	NA	ACAD11,ACADVL
RAB GEFs exchange GTP for GDP on RABs	0	0.0213	NA	DENND3,TRAPPC11
Neddylation	0	0.0161	-1	FBXW7,RPS27A,SEM1,WSB1
Nucleotide catabolism	0	0.00741	NA	DPYS
Metabolism of cofactors	0	0.0161	NA	COQ4
Triglyceride metabolism	0	0.0169	NA	PRKACB
Peroxisomal protein import	0	0.0152	NA	RPS27A
Interferon alpha/beta signaling	0	0.0127	NA	RPS27A
FLT3 Signaling	0	0.0222	NA	RPS27A
GPER1 signaling	0	0.0182	NA	PI4KA,PRKACB
Aggrephagy	0	0.0217	NA	RPS27A
Retinoid metabolism and transport	0	0.0143	NA	GPC1
Signaling by the B Cell Receptor (BCR)	0	0.0219	-1	PLCG2,RPS27A,SEM1,STIM1
Acute Phase Response Signaling	0	0.00518	NA	TCF4
LXR/RXR Activation	0	0.0219	NA	IL1RAPL1,IL1RAPL2,NCOR2
Hepatic Fibrosis / Hepatic Stellate Cell Activation	0	0.0153	NA	IL1RAPL1,IL1RAPL2,SMAD3
CGAS-STING Signaling Pathway	0	0.014	NA	ATP6V1E1,TNFSF13B
NAFLD Signaling Pathway	0	0.0126	NA	MAPK10,PPM1L,TNFSF13B
FXR/RXR Activation	0	0.0146	NA	GSTA4,MAPK10,TNFSF13B
Folate Signaling Pathway	0	0.012	NA	MTFMT
mRNA 3 Prime End Processing Signaling Pathway	0	0.00971	NA	MBNL1
Sialic acid metabolism	0	0.0182	NA	ST3GAL1
Paracetamol ADME	0	0.02	NA	GGT7
Ribavirin ADME	0	0.013	NA	PI4KA
M-decay: degradation of maternal mRNAs by maternally stored factors	0	0.0213	NA	MED12L
Somitogenesis	0	0.0182	NA	SEM1
PKR-mediated signaling	0	0.0118	NA	HSPA1B
Cyclophilin Signaling Pathway	0	0.02	1.342	APP,MAPK10,PRLR,TCF4,TOMM7
TRIM21 Intracellular Antibody Signaling Pathway	0	0.00176	NA	RPS27A
ID3 Signaling Pathway	0	0.0031	NA	SMAD1,SMAD3,TCF4
Preeclampsia Signaling Pathway	0	0.00606	NA	MAPK10
Cilia Biogenesis Signaling Pathway	0	0.0194	NA	CALM2,CALM3,CEP290,FBXW7
Proteasomal PSMD10 Signaling Pathway	0	0.00813	NA	TCF4
Warburg Effect Signaling Pathway	0	0.00588	NA	PKM
Zn Homeostasis Signaling Pathway	0	0.022	1.225	ADCY10,ADGRB3,APP,CHRM2,CHRM3,GRIA3,GRIN1,GRM1,GRM3,GRM5,GRM7,HRH1,MMP16,MMP17,PDE4D,PLCB1,PRKACB,PRKCA,PRKCI,PRKCZ,PRKD1,SMAD1,SMAD3,VIPR2
Ceramide Signaling	0	0.0211	NA	PPM1L,PRKCZ
Activation of IRF by Cytosolic Pattern Recognition Receptors	0	0.0152	NA	MAPK10
Role of PKR in Interferon Induction and Antiviral Response	0	0.0216	NA	BID,HSPA1B,MAPK10
TREM1 Signaling	0	0.0125	NA	PLCG2
MIF Regulation of Innate Immunity	0	0.0204	NA	MAPK10
Role of NFAT in Regulation of the Immune Response	0	0.00475	NA	CABIN1,CALM2,CALM3,PLCB1,PLCG2
FcγRIIB Signaling in B Lymphocytes	0	0.00931	NA	CACNA1E,CACNB4,CACNG8,MAPK10,PLCG2
CCR5 Signaling in Macrophages	0	0.0217	-0.816	CACNA1E,CACNB4,CACNG8,CALM2,CALM3,MAPK10,PLCG2,PRKCA,PRKCI,PRKCZ,PRKD1
CD40 Signaling	0	0.0149	NA	MAPK10
Calcium-induced T Lymphocyte Apoptosis	0	0.0149	-0.447	CABIN1,CALM2,CALM3,PRKCA,PRKCI,PRKCZ,PRKD1
Cytotoxic T Lymphocyte-mediated Apoptosis of Target Cells	0	0.00234	NA	BID
IL-17 Signaling	0	0.0105	NA	MAPK10,TNFSF13B
CTLA4 Signaling in Cytotoxic T Lymphocytes	0	0.0065	NA	AP1G2,MAPK10,PLCG2,PPM1L
CD28 Signaling in T Helper Cells	0	0.00569	NA	CALM2,CALM3,MAPK10
Dendritic Cell Maturation	0	0.00658	1	MAPK10,PLCB1,PLCG2,PLCH1
CNTF Signaling	0	0.0179	NA	RPS6KA2
ICOS-ICOSL Signaling in T Helper Cells	0	0.00387	NA	CALM2,CALM3
Mitotic Roles of Polo-Like Kinase	0	0.0149	NA	PPM1L
HMGB1 Signaling	0	0.0187	NA	MAPK10,RHOT2,TNFSF13B
FLT3 Signaling in Hematopoietic Progenitor Cells	0	0.0122	NA	RPS6KA2
DNA Methylation and Transcriptional Repression Signaling	0	0.00935	NA	TCF4
Antiproliferative Role of Somatostatin Receptor 2	0	0.0123	NA	GUCY1A2
Role of OCT4 in Mammalian Embryonic Stem Cell Pluripotency	0	0.0217	NA	PHC1
Role of NANOG in Mammalian Embryonic Stem Cell Pluripotency	0	0.00813	NA	SMAD1
Prostate Cancer Signaling	0	0.00833	NA	HDAC9
Type I Diabetes Mellitus Signaling	0	0.00585	NA	BID,ICA1,MAPK10
Basal Cell Carcinoma Signaling	0	0.0139	NA	TCF4
Acute Myeloid Leukemia Signaling	0	0.0211	NA	RUNX1,TCF4
p70S6K Signaling	0	0.0153	-1	PLCB1,PLCG2,PLCH1,PPM1L,PRKCA,PRKCI,PRKCZ,PRKD1,RPS6
ERK5 Signaling	0	0.0133	NA	RPS6KA2
G Protein Signaling Mediated by Tubby	0	0.00634	NA	PLCB1,PLCG2,THRB
Communication between Innate and Adaptive Immune Cells	0	0.00106	NA	TNFSF13B
Crosstalk between Dendritic Cells and Natural Killer Cells	0	0.0202	NA	ACTB,KLRD1
Systemic Lupus Erythematosus Signaling	0	0.0028	NA	PLCG2,SNRNP70,TNFSF13B
CDC42 Signaling	0	0.0069	NA	ITGA9,MAPK10,PRKCI,PRKCZ
FAK Signaling	0	0.0154	2	ADGRB3,CHRM2,CHRM3,EFNA5,GRM1,GRM3,GRM5,GRM7,HRH1,ITGA9,MAPK10,PAK5,PLCG2,PTK2,TCF4,VIPR2
Retinoic acid Mediated Apoptosis Signaling	0	0.0159	NA	BID
Hereditary Breast Cancer Signaling	0	0.0214	NA	ATR,POLR2J2/POLR2J3,RPS27A
Phospholipase C Signaling	0	0.0115	-0.707	ADCY10,CALM2,CALM3,HDAC9,ITGA9,PEBP1,PLCB1,PLCG2,PRKCA,PRKCI,PRKCZ,PRKD1,RHOT2
Ovarian Cancer Signaling	0	0.0186	NA	HDAC9,PRKACB,TCF4
Altered T Cell and B Cell Signaling in Rheumatoid Arthritis	0	0.00212	NA	CXCL13,TNFSF13B
Glioblastoma Multiforme Signaling	0	0.0227	0	PLCB1,PLCG2,PLCH1,RHOT2
Neuroprotective Role of THOP1 in Alzheimer's Disease	0	0.0221	NA	APP,DPP7,PRKACB
Regulation of IL-2 Expression in Activated and Anergic T Lymphocytes	0	0.0107	NA	CALM2,CALM3,MAPK10,PLCG2,SMAD3
Role of WNT/GSK-3β Signaling in the Pathogenesis of Influenza	0	0.0128	NA	TCF4
NUR77 Signaling in T Lymphocytes	0	0.0154	-0.816	CABIN1,CALM2,CALM3,HDAC9,PRKCA,PRKCI,PRKCZ,PRKD1
PKCθ Signaling in T Lymphocytes	0	0.00709	NA	CACNA1E,CACNB4,CACNG8,PLCG2
Role of MAPK Signaling in the Pathogenesis of Influenza	0	0.023	NA	MAPK10,PRKCA
Antiproliferative Role of TOB in T Cell Signaling	0	0.00469	NA	DPP7,SMAD3
OX40 Signaling Pathway	0	0.00207	NA	MAPK10
PI3K Signaling in B Lymphocytes	0	0.0117	-0.447	CALM2,CALM3,PLCB1,PLCG2,PLCH1,PRKCI,PRKCZ
Cell Cycle Control of Chromosomal Replication	0	0.0175	NA	ORC3
Assembly of RNA Polymerase II Complex	0	0.0196	NA	POLR2J2/POLR2J3
IL-17A Signaling in Airway Cells	0	0.0143	NA	MAPK10
Role of IL-17A in Arthritis	0	0.0167	NA	MAPK10
Role of IL-17F in Allergic Inflammatory Airway Diseases	0	0.0217	NA	RPS6KA2
Role of JAK2 in Hormone-like Cytokine Signaling	0	0.0154	NA	PRLR
Role of JAK family kinases in IL-6-type Cytokine Signaling	0	0.0123	NA	MAPK10
Telomerase Signaling	0	0.0185	NA	HDAC9,PPM1L
Mouse Embryonic Stem Cell Pluripotency	0	0.0194	NA	SMAD1,TCF4
Transcriptional Regulatory Network in Embryonic Stem Cells	0	0.0183	NA	GRIN1,SMAD1,SMAD3
ERB2-ERBB3 Signaling	0	0.0156	NA	NRG3
Heparan Sulfate Biosynthesis	0	0.0175	NA	B3GAT1,HS6ST3
Heparan Sulfate Biosynthesis (Late Stages)	0	0.00971	NA	HS6ST3
Pyrimidine Ribonucleotides De Novo Biosynthesis	0	0.0149	NA	PGP
tRNA Splicing	0	0.0192	NA	PDE4D
Triacylglycerol Degradation	0	0.0145	NA	FAAH
Chondroitin Sulfate Biosynthesis	0	0.023	NA	B3GAT1,HS6ST3
Dermatan Sulfate Biosynthesis	0	0.0227	NA	B3GAT1,HS6ST3
Glutathione-mediated Detoxification	0	0.0156	NA	GSTA4
Dermatan Sulfate Biosynthesis (Late Stages)	0	0.0154	NA	HS6ST3
D-myo-inositol (1,4,5,6)-Tetrakisphosphate Biosynthesis	0	0.0204	NA	PPM1L,PTPRB,PTPRD,SYNJ2
D-myo-inositol (3,4,5,6)-tetrakisphosphate Biosynthesis	0	0.0204	NA	PPM1L,PTPRB,PTPRD,SYNJ2
3-phosphoinositide Degradation	0	0.0193	NA	PPM1L,PTPRB,PTPRD,SYNJ2
3-phosphoinositide Biosynthesis	0	0.0219	NA	PI4KA,PPM1L,PTPRB,PTPRD,SYNJ2
Retinol Biosynthesis	0	0.0159	NA	CES4A
Salvage Pathways of Pyrimidine Ribonucleotides	0	0.0171	NA	GRK5,PAK5
Pyrimidine Ribonucleotides Interconversion	0	0.0189	NA	PGP
Chondroitin Sulfate Biosynthesis (Late Stages)	0	0.0139	NA	HS6ST3
Superpathway of Methionine Degradation	0	0.0141	NA	PRMT8
DNA damage-induced 14-3-3σ Signaling	0	0.0217	NA	ATR
PEDF Signaling	0	0.0119	NA	TCF4
Regulation of Cellular Mechanics by Calpain Protease	0	0.0222	NA	ITGA9,PTK2
Agranulocyte Adhesion and Diapedesis	0	0.0222	NA	ACTB,CXCL13,HRH1,MMP16,MMP17
TEC Kinase Signaling	0	0.0207	-1.508	ACTB,ITGA9,MAPK10,PAK5,PLCG2,PRKCA,PRKCI,PRKCZ,PRKD1,PTK2,RHOT2,TNFRSF25
STAT3 Pathway	0	0.0214	NA	MAPK10,NDUFA13,NTRK2
PCP (Planar Cell Polarity) Pathway	0	0.0167	NA	MAPK10
Unfolded protein response	0	0.0217	NA	DNAJB4,HSPA1B
Toll-like Receptor Signaling	0	0.0128	NA	RPS27A
EGF Signaling	0	0.0167	NA	PRKCA
SAPK/JNK Signaling	0	0.00199	NA	MAPK10
PI3K/AKT Signaling	0	0.0146	NA	ITGA9,PPM1L,SYNJ2
Cell Cycle: G2/M DNA Damage Checkpoint Regulation	0	0.0196	NA	ATR
IL-4 Signaling	0	0.00173	NA	TIMP3
B Cell Receptor Signaling	0	0.00933	-1	CALM2,CALM3,PLCG2,POU2F2,PTK2,SYNJ2
TGF-β Signaling	0	0.0206	NA	SMAD1,SMAD3
NF-κB Signaling	0	0.00876	0.447	NTRK2,PLCG2,PRKACB,PRKCZ,TNFSF13B
T Cell Receptor Signaling	0	0.00638	NA	CALM2,CALM3,PLCG2,TCF4
Phagosome Maturation	0	0.0169	NA	ATP6V1E1,DYNC2LI1,VPS28
PD-1, PD-L1 cancer immunotherapy pathway	0	0.0087	NA	SMAD3
Cancer Drug Resistance by Drug Efflux	0	0.0154	NA	ABCB1
Th1 and Th2 Activation Pathway	0	0.00565	NA	KLRD1
Th1 Pathway	0	0.00794	NA	KLRD1
IL-7 Signaling Pathway	0	0.0123	NA	PTK2
Th17 Activation Pathway	0	0.00407	NA	RORA,RUNX1
SPINK1 Pancreatic Cancer Pathway	0	0.0154	NA	SMAD3
NER (Nucleotide Excision Repair, Enhanced Pathway)	0	0.0105	NA	POLR2J2/POLR2J3
FAT10 Signaling Pathway	0	0.0169	NA	SEM1
FAT10 Cancer Signaling Pathway	0	0.0196	NA	SMAD3
T Cell Exhaustion Signaling Pathway	0	0.00701	NA	MAPK10,PLCG2,PPM1L,SMAD3
Systemic Lupus Erythematosus in T Cell Signaling Pathway	0	0.00613	-1	PPM1L,PTK2,RHOT2,STIM1
Systemic Lupus Erythematosus in B Cell Signaling Pathway	0	0.0123	-0.378	CALM2,CALM3,PLCG2,PRKCA,PRKCI,PRKCZ,PRKD1,SYNJ2,TNFSF13B
Necroptosis Signaling Pathway	0	0.0179	NA	DNM1L,TOMM7,TYRO3
Regulation of the Epithelial Mesenchymal Transition in Development Pathway	0	0.0116	NA	TCF4
Kinetochore Metaphase Signaling Pathway	0	0.00971	NA	CENPP
Tumor Microenvironment Pathway	0	0.0212	1	FGF12,FGF14,MMP16,MMP17
MSP-RON Signaling in Cancer Cells Pathway	0	0.021	NA	PTK2,RPS6KA2,TCF4
MSP-RON Signaling in Macrophages Pathway	0	0.00813	NA	PRKCZ
GM-CSF Signaling	0	0.0141	NA	RUNX1
Role of MAPK Signaling in Inhibiting the Pathogenesis of Influenza	0	0.0122	NA	MAPK10

## Sheet: L2-3 neurons TDPA-C9
Ingenuity Canonical Pathways	-log(p_value)	Ratio	z_score	Molecules
Synaptogenesis Signaling Pathway	13.8	0.0864	0.784	ADCY10,BDNF,CALM3,CDH13,CDH18,CDH20,CDH22,CDH8,CNTNAP2,CRKL,CTNND1,EFNA5,EPHA3,EPHA6,EPHA7,EPHB1,GRIN1,GRIN3A,GRM1,NLGN4Y,NRXN3,PLCG2,RASGRF1,SHC2,SOS1,STXBP5,SYN3,SYT1
Response of EIF2AK4 (GCN2) to amino acid deficiency	8.63	0.124	-3.606	RPL12,RPL13,RPL24,RPL3,RPL34,RPL37,RPL41,RPS12,RPS14,RPS18,RPS19,RPS27A,RPSA
Nonsense-Mediated Decay (NMD)	7.91	0.108	-3.606	RPL12,RPL13,RPL24,RPL3,RPL34,RPL37,RPL41,RPS12,RPS14,RPS18,RPS19,RPS27A,RPSA
Eukaryotic Translation Elongation	7.7	0.104	-3.606	RPL12,RPL13,RPL24,RPL3,RPL34,RPL37,RPL41,RPS12,RPS14,RPS18,RPS19,RPS27A,RPSA
Eukaryotic Translation Termination	7.62	0.102	-3.606	RPL12,RPL13,RPL24,RPL3,RPL34,RPL37,RPL41,RPS12,RPS14,RPS18,RPS19,RPS27A,RPSA
SRP-dependent cotranslational protein targeting to membrane	7.04	0.0915	-3.606	RPL12,RPL13,RPL24,RPL3,RPL34,RPL37,RPL41,RPS12,RPS14,RPS18,RPS19,RPS27A,RPSA
Eukaryotic Translation Initiation	6.59	0.0839	-3.606	RPL12,RPL13,RPL24,RPL3,RPL34,RPL37,RPL41,RPS12,RPS14,RPS18,RPS19,RPS27A,RPSA
EIF2 Signaling	6.56	0.0664	-1	ACTB,AGO4,RPL12,RPL13,RPL24,RPL3,RPL34,RPL37,RPL41,RPS12,RPS14,RPS18,RPS19,RPS27A,RPSA,SOS1
Signaling by ROBO receptors	6.3	0.0635	NA	GPC1,ROBO2,RPL12,RPL13,RPL24,RPL3,RPL34,RPL37,RPL41,RPS12,RPS14,RPS18,RPS19,RPS27A,RPSA,SOS1
Coronavirus Replication Pathway	6.22	0.0778	NA	RPL12,RPL13,RPL24,RPL3,RPL34,RPL37,RPL41,RPS12,RPS14,RPS18,RPS19,RPS27A,RPSA
Mitochondrial RNA degradation	5.72	0.214	-2.449	MT-ATP6,MT-CO1,MT-CO2,MT-CO3,MT-CYB,MT-ND4
Major pathway of rRNA processing in the nucleolus and cytosol	5.69	0.0699	-3.606	RPL12,RPL13,RPL24,RPL3,RPL34,RPL37,RPL41,RPS12,RPS14,RPS18,RPS19,RPS27A,RPSA
Selenoamino acid metabolism	5.49	0.067	-3.606	RPL12,RPL13,RPL24,RPL3,RPL34,RPL37,RPL41,RPS12,RPS14,RPS18,RPS19,RPS27A,RPSA
rRNA processing	5.36	0.188	-2.449	MT-ATP6,MT-CO1,MT-CO2,MT-CO3,MT-CYB,MT-ND4
Ribosomal Quality Control Signaling Pathway	4.66	0.0526	-3.742	AGO4,RPL12,RPL13,RPL24,RPL3,RPL34,RPL37,RPL41,RPS12,RPS14,RPS18,RPS19,RPS27A,RPSA
tRNA processing in the mitochondrion	4.53	0.136	-2.449	MT-ATP6,MT-CO1,MT-CO2,MT-CO3,MT-CYB,MT-ND4
GABAergic Receptor Signaling Pathway (Enhanced)	4.33	0.0667	0.632	ADCY10,CNTNAP2,GABRA5,GRIN1,GRIN3A,ITPR2,KCNJ3,KCNJ6,NLGN4Y,NRXN3
Cell junction organization	4.32	0.0851	1.414	ACTB,CADM2,CDH13,CDH18,CDH8,CTNND1,DST,SDK1
Opioid Signaling Pathway	4.23	0.0481	0.277	ADCY10,CALM3,CAMK4,GRIN1,GRIN3A,GRK3,ITPR2,KCNJ3,KCNJ6,MAPK4,NOS1,PDE1C,RGS7,SOS1
Protein Kinase A Signaling	4.23	0.0417	0.302	ADCY10,AKAP13,AKAP9,CALM3,ITPR2,MPPED2,PALM2AKAP2,PDE10A,PDE1C,PDE7B,PLCG2,PTPN14,PTPRD,PTPRG,SMAD3,TTN,YWHAH
Dopamine-DARPP32 Feedback in cAMP Signaling	4.11	0.0573	0.707	ADCY10,CALM3,CAMK4,GRIN1,GRIN3A,ITPR2,KCNJ3,KCNJ6,NOS1,PLCG2,PRKG1
EPH-Ephrin signaling	4.1	0.0792	-0.707	ACTB,DNM1,EFNA5,EPHA3,EPHA6,EPHA7,EPHB1,GRIN1
Endocannabinoid Neuronal Synapse Pathway	4.01	0.061	0.333	ADCY10,GRIN1,GRIN3A,GRM1,ITPR2,KCNJ3,KCNJ6,MAPK10,MAPK4,PLCG2
RAF/MAP kinase cascade	3.88	0.0471	0.577	ACTB,CNKSR2,GRIN1,KSR2,NEFL,NRG3,PEBP1,RAPGEF2,RASGRF1,RPS27A,SHC2,SOS1,SPTBN4
cAMP-mediated signaling	3.2	0.0449	-0.816	ADCY10,AKAP13,AKAP9,CALM3,CAMK4,MPPED2,PALM2AKAP2,PDE10A,PDE1C,PDE7B,RGS7
Neuropathic Pain Signaling in Dorsal Horn Neurons	3.2	0.0667	-0.378	BDNF,CAMK4,GRIN1,GRIN3A,GRM1,ITPR2,PLCG2
Adrenomedullin signaling pathway	3.15	0.0476	0.707	ADCY10,CALM3,ITPR2,MAPK10,MAPK4,PLCG2,PRKG1,SHC2,SOS1,TTN
Potassium Channels	3.15	0.0654	1.89	KCNC2,KCND2,KCNH1,KCNH7,KCNJ3,KCNJ6,KCNQ5
Cardiac β-adrenergic Signaling	3.07	0.0506	-1	ADCY10,AKAP13,AKAP9,GRK3,MPPED2,PALM2AKAP2,PDE10A,PDE1C,PDE7B
Neurovascular Coupling Signaling Pathway	3.01	0.0426	1.265	CALM3,GABRA5,GRIN1,GRIN3A,GRM1,ITPR2,KCNJ3,KCNJ6,NOS1,PRKG1,SLCO2A1
Neurexins and neuroligins	2.95	0.0877	0.447	GRIN1,GRM1,NLGN4Y,NRXN3,SYT1
Oxidative Phosphorylation	2.9	0.0593	-2.449	ENOX1,MT-ATP6,MT-CO1,MT-CO2,MT-CO3,MT-CYB,MT-ND4
Signaling by NOTCH2	2.88	0.114	0	CNTN1,MAML2,MAML3,RPS27A
GADD45 Signaling	2.85	0.0833	-0.447	ACVR1C,ATR,CCND3,MAPK10,SMAD3
Sperm Motility	2.83	0.0404	0.447	ADCY10,CALM3,EPHA3,EPHA6,EPHB1,FER,ITPR2,NTRK3,PDE1C,PLCG2,PRKG1
Circadian Rhythm Signaling	2.69	0.0389	NA	ADCY10,BDNF,CIRBP,GRIN1,GRIN3A,ITPR2,NOS1,PLCG2,PRKG1,RORA,TRPC6
Ion channel transport	2.69	0.0446	1	ATP2B2,ATP6V0A4,ATP6V1H,ATP9B,CLCN7,MCOLN3,RPS27A,SLC9C2,TRPC6
Ephrin Receptor Signaling	2.65	0.0439	1	CRKL,EFNA5,EPHA3,EPHA6,EPHA7,EPHB1,GRIN1,GRIN3A,SOS1
Synaptic Long Term Potentiation	2.62	0.053	0.447	CALM3,CAMK4,GRIN1,GRIN3A,GRM1,ITPR2,PLCG2
Receptor-type tyrosine-protein phosphatases	2.61	0.15	NA	NTRK3,PPFIA4,PTPRD
Endothelin-1 Signaling	2.59	0.0431	0	ADCY10,ECE2,ITPR2,MAPK10,MAPK4,NOS1,PLCG2,SHC2,SOS1
Sertoli Cell-Sertoli Cell Junction Signaling	2.59	0.04	1.265	ACTB,ACTN4,CDH13,CDH18,CDH20,CDH22,CDH8,MAPK10,PALS2,TJP1
Coronavirus Pathogenesis Pathway	2.56	0.0427	2.121	HDAC9,MAPK10,RPS12,RPS14,RPS18,RPS19,RPS27A,RPSA,SMAD3
Remodeling of Epithelial Adherens Junctions	2.53	0.0704	NA	ACTB,ACTN4,CLIP1,CTNND1,DNM1
Post-translational modification: synthesis of GPI-anchored proteins	2.45	0.0566	-0.447	ART3,CNTN4,CNTN5,NTM,PIGL,RTN4RL1
Sensory processing of sound by inner hair cells of the cochlea	2.42	0.0667	-0.447	ACTB,ATP2B2,CABP1,PCDH15,PCLO
Calcium Signaling	2.37	0.0398	-0.447	ATP2B2,CALM3,CAMK4,GRIN1,GRIN3A,HDAC9,ITPR2,MYO5C,TRPC6
Platelet homeostasis	2.32	0.0531	0.816	ATP2B2,ITPR2,NOS1,PDE10A,PRKG1,TRPC6
Signaling by NOTCH1	2.28	0.0617	-0.447	CNTN1,HDAC9,MAML2,MAML3,RPS27A
Regulation of eIF4 and p70S6K Signaling	2.27	0.0417	NA	AGO4,RPS12,RPS14,RPS18,RPS19,RPS27A,RPSA,SOS1
Dilated Cardiomyopathy Signaling Pathway	2.27	0.0458	-0.447	ACTB,ADCY10,CAMK4,DMD,ITPR2,MYO5C,TTN
Role of NFAT in Cardiac Hypertrophy	2.25	0.0381	0.447	ADCY10,CALM3,CAMK4,HDAC9,ITPR2,MAPK10,PLCG2,SHC2,SOS1
tRNA Splicing	2.24	0.0769	NA	MPPED2,PDE10A,PDE1C,PDE7B
Glycosaminoglycan metabolism	2.22	0.0449	-1.134	AGRN,CHST15,CHSY3,EXT1,GLCE,GPC1,NDST3
Signaling by NOTCH3	2.22	0.0755	NA	MAML2,MAML3,PBX1,RPS27A
Axonal Guidance Signaling	2.19	0.0287	NA	ADAM32,ADAMTS2,BDNF,CRKL,ECE2,EFNA5,EPHA3,EPHA6,EPHA7,EPHB1,NTRK3,PLCG2,ROBO2,SEMA6D,SOS1
Mitochondrial Dysfunction	2.19	0.0318	2.714	ADCY10,CALM3,ITPR2,MAPK10,MT-ATP6,MT-CO1,MT-CO2,MT-CO3,MT-CYB,MT-ND4,NOS1,RHOT2
Parkinson's Signaling Pathway	2.17	0.033	1.265	ACTB,ATP6V0A4,ATP6V1H,CALM3,GRIN1,GRIN3A,ITPR2,MT-ND4,NOS1,RPS27A,UCHL1
nNOS Signaling in Neurons	2.16	0.0727	NA	CALM3,GRIN1,GRIN3A,NOS1
nNOS Signaling in Skeletal Muscle Cells	2.16	0.0727	NA	CALM3,DMD,ITPR2,NOS1
Glutaminergic Receptor Signaling Pathway (Enhanced)	2.1	0.0324	0	ADCY10,BDNF,CALM3,CAMK4,DGKG,GABRA5,GRIN1,GRIN3A,GRM1,ITPR2,PLCG2
Corticotropin Releasing Hormone Signaling	2.09	0.0424	-0.447	ADCY10,BDNF,CALM3,CAMK4,ITPR2,NOS1,PLCG2
Regulation of CDH11 Expression and Function	2.06	0.0968	NA	AGO4,CDH8,CTNND1
Orexin Signaling Pathway	2.06	0.0356	0.707	ADCY10,ATP6V0A4,ATP6V1H,CALM3,ITPR2,KCNJ3,KCNJ6,PLCG2,TRPC6
Signaling by FGFR1	2.03	0.0667	0	FLRT2,GIPC1,RPS27A,SOS1
Renin-Angiotensin Signaling	2.01	0.0458	0.447	ADCY10,ITPR2,MAPK10,PLCG2,SHC2,SOS1
Signaling by ERBB2	1.98	0.0645	1	HSP90AA1,NRG3,RPS27A,SOS1
Germ Cell-Sertoli Cell Junction Signaling	1.97	0.0402	NA	ACTB,ACTN4,CTNND1,FER,MAPK10,RHOT2,TJP1
Gα12/13 Signaling	1.95	0.0444	-0.816	CDH13,CDH18,CDH20,CDH22,CDH8,MAPK10
Signaling by Erythropoietin	1.95	0.0882	NA	CRKL,PLCG2,SOS1
Glioma Signaling	1.94	0.0441	NA	CALM3,CAMK4,CCND3,HDAC9,PLCG2,SOS1
mTOR Signaling	1.94	0.0364	NA	RHOT2,RPS12,RPS14,RPS18,RPS19,RPS27A,RPS6KC1,RPSA
Sensory processing of sound by outer hair cells of the cochlea	1.93	0.0625	-1	ACTB,ATP2B2,OTOGL,PCDH15
Signaling by Rho Family GTPases	1.9	0.0335	0.707	ACTB,CDH13,CDH18,CDH20,CDH22,CDH8,CLIP1,MAPK10,RHOT2
Activation of NMDA receptors and postsynaptic events	1.89	0.0495	-1	CAMK4,GRIN1,NEFL,NRGN,RASGRF1
Cardiac conduction	1.88	0.0429	NA	AKAP9,ATP2B2,FGF14,ITPR2,KCND2,NOS1
RHOGDI Signaling	1.87	0.0354	-0.378	ACTB,CDH13,CDH18,CDH20,CDH22,CDH8,MYO5C,RHOT2
Role of Osteoclasts in Rheumatoid Arthritis Signaling Pathway	1.86	0.0312	-1.414	ADAM32,CALM3,CAMK4,COL19A1,COL6A1,MAPK10,PLCG2,RHOT2,SHC2,SOS1
SNARE Signaling Pathway	1.85	0.0423	0.447	ADCY10,CALM3,MYO5C,STXBP5,SYN3,SYT1
Effects of PIP2 hydrolysis	1.85	0.0811	NA	DGKG,ITPR2,TRPC6
Oncogene Induced Senescence	1.85	0.0811	NA	AGO4,RPS27A,TFDP2
Ephrin A Signaling	1.84	0.042	0.816	EFNA5,EPHA3,EPHA6,EPHA7,PLCG2,PRKG1
NCAM signaling for neurite out-growth	1.82	0.058	0	AGRN,COL6A1,SOS1,SPTBN4
Agrin Interactions at Neuromuscular Junction	1.82	0.058	0	ACTB,AGRN,MAPK10,NRG3
Cell Cycle: G1/S Checkpoint Regulation	1.82	0.058	-1	ATR,CCND3,HDAC9,SMAD3
Respiratory electron transport	1.82	0.0476	-2.236	MT-CO1,MT-CO2,MT-CO3,MT-CYB,MT-ND4
Notch Signaling	1.82	0.0789	NA	CNTN1,MAML2,MAML3
Signaling by NOTCH4	1.81	0.0414	-0.816	FER,MAML2,MAML3,NME5,RPS27A,SMAD3
Signaling by CSF1 (M-CSF) in myeloid cells	1.76	0.075	NA	PLCG2,RPS27A,SOS1
Mechanisms of Viral Exit from Host Cells	1.73	0.0732	NA	ACTB,SH3GLB2,VPS28
TP53 Regulates Metabolic Genes	1.72	0.045	-1.342	AGO4,MT-CO1,MT-CO2,MT-CO3,YWHAH
WNT/SHH Axonal Guidance Signaling Pathway	1.71	0.0392	0.816	ADCY10,GPC1,ITPR2,MAPK10,TRPC6,YWHAH
Glutamate Receptor Signaling	1.7	0.0533	NA	CALM3,GRIN1,GRIN3A,GRM1
Cardiac Hypertrophy Signaling (Enhanced)	1.68	0.0255	0.577	ACVR1C,ADCY10,AKAP13,CALM3,FGF14,HDAC9,ITPR2,MAPK10,MPPED2,PDE10A,PDE1C,PDE7B,PLCG2,PRKG1
Oxytocin Signaling Pathway	1.68	0.0307	0.707	ATP2B2,CALM3,ITPR2,MAPK10,MAPK4,MYO5C,PRKG1,SHC2,SOS1
Huntington's Disease Signaling	1.68	0.0307	0	BDNF,DNM1,GRM1,HDAC9,POLR2J2/POLR2J3,RPH3A,RPS27A,SHC2,SOS1
Leukocyte Extravasation Signaling	1.67	0.035	-0.378	ACTB,ACTN4,CRKL,CTNND1,FER,MAPK10,PLCG2
RAR Activation	1.67	0.027	-1.732	ACTB,ACVR1C,ADCY10,MAPK10,MPPED2,NCOA1,PDE10A,PDE1C,PDE7B,RHOT2,SMAD3,ZBTB16
Neuroinflammation Signaling Pathway	1.66	0.029	0.333	ACVR1C,BDNF,GABRA5,GRIN1,GRIN3A,KCNJ3,KCNJ6,MAPK10,MAPK4,PLCG2
Transcriptional Regulation by NPAS4	1.65	0.0682	NA	AGO4,BDNF,RBFOX3
PPARα/RXRα Activation	1.64	0.0345	-0.447	ACVR1C,ADCY10,CHD5,HSP90AA1,PLCG2,SMAD3,SOS1
GDNF Family Ligand-Receptor Interactions	1.63	0.0506	NA	ITPR2,MAPK10,PLCG2,SOS1
G-Protein Coupled Receptor Signaling	1.62	0.0235	1.5	ADCY10,CALM3,CAMK4,GLP2R,GPR26,GRK3,GRM1,MAPK10,MPPED2,PDE10A,PDE1C,PDE7B,PLCG2,RGS7,SHC2,SOS1,TTN
α-Adrenergic Signaling	1.58	0.0413	NA	ADCY10,CALM3,CAMK4,ITPR2,PLCG2
IL-15 Production	1.57	0.041	-0.447	EPHA3,EPHA6,EPHB1,FER,NTRK3
Integrin Signaling	1.56	0.0332	-0.378	ACTB,ACTN4,CRKL,PLCG2,RHOT2,SOS1,TTN
Cytoprotection by HMOX1	1.56	0.0482	-1	MT-CO1,MT-CO2,MT-CO3,NCOA1
Neurotrophin/TRK Signaling	1.56	0.0482	NA	BDNF,NTRK3,SOS1,SPRY1
Neuregulin Signaling	1.55	0.0407	NA	CRKL,HSP90AA1,NRG3,PLCG2,SOS1
p75 NTR receptor-mediated signalling	1.54	0.0359	-0.816	AKAP13,FER,NME5,RPS27A,SORCS3,SOS1
GPCR-Mediated Integration of Enteroendocrine Signaling Exemplified by an L Cell	1.54	0.0476	1	ADCY10,GLP2R,ITPR2,PLCG2
DAP12 interactions	1.52	0.0612	NA	KLRD1,PLCG2,SOS1
Assembly and cell surface presentation of NMDA receptors	1.52	0.0612	NA	GRIN1,GRIN3A,NEFL
HIF1α Signaling	1.51	0.0324	0.378	CAMK4,HSP90AA1,NCOA1,P4HTM,PKM,PLCG2,SAT2
NGF Signaling	1.5	0.0394	1	MAPK10,PLCG2,RPS6KC1,SHC2,SOS1
Autism Signaling Pathway	1.49	0.0284	1	BDNF,CNTNAP2,GRIN1,GRIN3A,GRM1,NLGN4Y,NOS1,RPS6KC1,SOS1
Signaling by Insulin receptor	1.48	0.0588	NA	ATP6V0A4,ATP6V1H,SOS1
Signaling by Activin	1.48	0.0952	NA	ACVR1C,SMAD3
eNOS Signaling	1.47	0.0345	NA	ADCY10,CALM3,HSP90AA1,ITPR2,PLCG2,PRKG1
Signaling by VEGF	1.47	0.0385	-0.447	ACTB,CTNND1,HSP90AA1,ITPR2,SHC2
Pre-NOTCH Expression and Processing	1.46	0.0449	NA	AGO4,MAML2,MAML3,TFDP2
DAG and IP3 signaling	1.46	0.0577	NA	CAMK4,ITPR2,PDE1C
Signaling by TGFBR3	1.46	0.0577	NA	AGO4,GIPC1,SMAD3
L1CAM interactions	1.45	0.0382	-0.447	ACTB,CNTN1,DNM1,NRCAM,SPTBN4
Nuclear Cytoskeleton Signaling Pathway	1.45	0.0314	0.378	ACTB,CDH13,CDH18,CDH20,CDH22,CDH8,KIFC2
Glioblastoma Multiforme Signaling	1.45	0.0341	0	CCND3,ITPR2,PLCG2,RHOT2,SHC2,SOS1
Gαq Signaling	1.44	0.0339	0.447	CALM3,GRM1,ITPR2,PLCG2,RGS7,RHOT2
Formation of paraxial mesoderm	1.44	0.0909	NA	MAML2,MAML3
Signaling by NTRK1 (TRKA)	1.43	0.044	0	CRKL,DNM1,SHC2,SOS1
Androgen Signaling	1.43	0.0337	NA	CALM3,HSP90AA1,ITPR2,NCOA1,POLR2J2/POLR2J3,SMAD3
Nitric Oxide Signaling in the Cardiovascular System	1.43	0.0376	1	CALM3,HSP90AA1,ITPR2,PDE1C,PRKG1
Synaptic adhesion-like molecules	1.4	0.087	NA	GRIN1,PTPRD
Chaperone Mediated Autophagy	1.4	0.087	NA	HSP90AA1,RPS27A
ERBB Signaling	1.4	0.043	1	MAPK10,NRG3,PLCG2,SOS1
Gap junction trafficking and regulation	1.4	0.0545	NA	ACTB,DNM1,TJP1
Complex IV assembly	1.4	0.0545	NA	MT-CO1,MT-CO2,MT-CO3
Transcriptional activity of SMAD2/SMAD3:SMAD4 heterotrimer	1.38	0.0536	NA	RPS27A,SMAD3,TFDP2
Oxidative Stress Induced Senescence	1.37	0.0421	NA	AGO4,MAPK10,RPS27A,TFDP2
RORA activates gene expression	1.37	0.0833	NA	NCOA1,RORA
Chronic Myeloid Leukemia Signaling	1.36	0.0283	0.378	CALM3,CCND3,CRKL,HDAC9,HSP90AA1,PLCG2,SMAD3,SOS1
GABA Receptor Signaling	1.36	0.036	NA	ADCY10,DNM1,GABRA5,ITPR2,RPS27A
MAPK6/MAPK4 signaling	1.36	0.0417	NA	AGO4,CCND3,MAPK4,RPS27A
G Beta Gamma Signaling	1.35	0.0357	1	ITPR2,KCNJ3,KCNJ6,PLCG2,SOS1
Hereditary Breast Cancer Signaling	1.35	0.0357	0.447	ATR,CCND3,POLR2J2/POLR2J3,RFC3,RPS27A
Gap Junction Signaling	1.34	0.0256	0.333	ACTB,ADCY10,CALM3,ITPR2,MAPK10,PLCG2,PRKG1,SMAD3,SOS1,TJP1
Interleukin-3, Interleukin-5 and GM-CSF signaling	1.34	0.0517	NA	CRKL,RPS27A,SOS1
Signaling by NODAL	1.34	0.08	NA	ACVR1C,SMAD3
CLEAR Signaling Pathway	1.31	0.0276	-0.707	ATP6V0A4,ATP6V1H,CLCN7,FLCN,ITPR2,MAPK4,NTRK3,YWHAH
Clathrin-mediated endocytosis	1.31	0.0347	-0.447	ACTB,AMPH,DNM1,RPS27A,SYT1
Melanocyte Development and Pigmentation Signaling	1.29	0.0396	1	ADCY10,PLCG2,RPS6KC1,SOS1
Signaling by EGFR	1.28	0.0492	NA	RPS27A,SOS1,SPRY1
Amino acids regulate mTORC1	1.28	0.0492	NA	ATP6V1H,FLCN,FNIP2
Transcriptional regulation by RUNX3	1.28	0.0392	NA	MAML2,MAML3,RPS27A,SMAD3
Non-Small Cell Lung Cancer Signaling	1.28	0.0392	NA	CCND3,HDAC9,ITPR2,SOS1
MyD88 cascade initiated on plasma membrane	1.28	0.0741	NA	PELI2,RPS27A
Regulation of RUNX1 Expression and Activity	1.28	0.0741	NA	AGO4,CCND3
Complex III assembly	1.28	0.0741	NA	MT-CYB,UQCC5
Protein folding	1.27	0.0388	-1	ACTB,KIF13A,PFDN5,RGS7
Heparan Sulfate Biosynthesis (Late Stages)	1.27	0.0388	NA	CHST15,EXT1,GLCE,NDST3
VEGF Signaling	1.27	0.0388	-1	ACTB,ACTN4,PLCG2,SOS1
Actin Cytoskeleton Signaling	1.26	0.0285	0	ACTB,ACTN4,CRKL,FGF14,MYO5C,SOS1,TTN
Sertoli Cell-Germ Cell Junction Signaling Pathway (Enhanced)	1.25	0.0283	1.134	ACTB,ADCY10,CTNND1,MAPK10,PRKG1,SMAD3,TJP1
Paxillin Signaling	1.23	0.0377	0	ACTB,ACTN4,MAPK10,SOS1
Signaling by PDGF	1.22	0.0462	NA	COL6A1,CRKL,SOS1
Transcriptional Regulation by MECP2	1.2	0.0455	NA	AGO4,BDNF,CAMK4
Signaling by ERBB4	1.19	0.0448	NA	NRG3,RPS27A,SOS1
GABA receptor activation	1.19	0.0448	NA	GABRA5,KCNJ3,KCNJ6
CDK5 Signaling	1.18	0.0364	0	ADCY10,BDNF,MAPK10,MAPK4
Signaling by NTRK2 (TRKB)	1.17	0.0645	NA	BDNF,SOS1
ERBB4 Signaling	1.16	0.0435	NA	NRG3,PLCG2,SOS1
Toll-like Receptor Cascades	1.15	0.0625	NA	DNM1,PLCG2
Cohesin Chromatin Regulation Pathway	1.14	0.0266	-1.134	ATR,HP1BP3,PCDH11X,PCDH11Y,PCDH15,PCDH9,POLR2J2/POLR2J3
Heparan Sulfate Biosynthesis	1.14	0.0351	NA	CHST15,EXT1,GLCE,NDST3
Clathrin-mediated Endocytosis Signaling	1.13	0.0283	NA	ACTB,AMPH,DNM1,FGF14,RPS27A,SH3GLB2
Circadian Clock	1.13	0.0423	NA	NCOA1,RORA,RPS27A
MyD88 dependent cascade initiated on endosome	1.12	0.0606	NA	PELI2,RPS27A
Chondroitin Sulfate Biosynthesis (Late Stages)	1.11	0.0417	NA	CHST15,CHSY3,NDST3
Docosahexaenoic Acid (DHA) Signaling	1.11	0.0262	1.134	ADCY10,BDNF,ITPR2,PLCG2,SPTBN4,STXBP5,SYT1
Relaxin Signaling	1.1	0.0301	NA	ADCY10,MPPED2,PDE10A,PDE1C,PDE7B
Adrenergic Receptor Signaling Pathway (Enhanced)	1.09	0.0276	0.816	ADCY10,ATP6V0A4,ATP6V1H,BDNF,ITPR2,PLCG2
Collagen biosynthesis and modifying enzymes	1.08	0.0405	NA	ADAMTS2,COL19A1,COL6A1
Endosomal Sorting Complex Required For Transport (ESCRT)	1.08	0.0571	NA	RPS27A,VPS28
Late endosomal microautophagy	1.08	0.0571	NA	RPS27A,VPS28
Pulmonary Fibrosis Idiopathic Signaling Pathway	1.07	0.0245	0.378	ACTB,ACVR1C,COL19A1,COL6A1,MAPK10,RPS6KC1,SMAD3,SOS1
PAK Signaling	1.07	0.0333	1	DSCAM,EPHA3,MAPK10,SOS1
Beta-catenin independent WNT signaling	1.07	0.0273	1	AGO4,FER,ITPR2,NME5,PRKG1,RPS27A
Neurotransmitter release cycle	1.07	0.04	NA	PPFIA4,SYN3,SYT1
Serotonin Receptor Signaling	1.07	0.0221	0.632	ADCY10,BDNF,CALM3,CPE,KCNJ3,KCNJ6,PLCG2,RASGRF1,RHOT2,TRPC6,TTN
Iron uptake and transport	1.06	0.0395	NA	ATP6V0A4,ATP6V1H,RPS27A
Miscellaneous transport and binding events	1.06	0.0556	NA	LRRC8B,NIPAL2
RHO GTPases activate IQGAPs	1.06	0.0556	NA	ACTB,CLIP1
Cholecystokinin/Gastrin-mediated Signaling	1.05	0.0328	1	ITPR2,MAPK10,RHOT2,SOS1
Epithelial Membrane Protein Signaling Pathway	1.05	0.0291	0.447	ACVR1C,MIR31HG,NTRK3,SMAD3,SOS1
Signaling by NTRK3 (TRKC)	1.04	0.0541	NA	NTRK3,SOS1
Regulation of CDH19 Expression and Function	1.03	0.143	NA	CTNND1
CREB Signaling in Neurons	1.03	0.0208	-0.333	ADCY10,CALM3,CAMK4,GLP2R,GPR26,GRIN1,GRM1,ITPR2,NTRK3,PLCG2,POLR2J2/POLR2J3,SHC2,SOS1
RHOA Signaling	1.02	0.032	-1	ACTB,RAPGEF2,RHPN1,TTN
Myelination Signaling Pathway	1.02	0.0237	-0.378	BDNF,CALM3,HDAC9,LGI4,PLCG2,RAPGEF2,SMAD3,SOS1
Oxytocin in Spinal Neurons Signaling Pathway	1.02	0.0526	NA	NOS1,PRKG1
Amyotrophic Lateral Sclerosis Signaling	1.01	0.0317	NA	GRIN1,GRIN3A,NEFL,NOS1
Thrombin Signaling	1.01	0.0262	-0.816	ADCY10,CAMK4,ITPR2,PLCG2,RHOT2,SOS1
Role of BRCA1 in DNA Damage Response	1.01	0.0375	NA	ACTB,ATR,RFC3
Melatonin Signaling	1.01	0.0375	NA	CALM3,PLCG2,RORA
O-linked glycosylation	0.996	0.0312	-1	ADAMTS2,GCNT4,SPON2,THSD7A
Cellular Effects of Sildenafil (Viagra)	0.988	0.0201	-0.832	ACTB,ACVR1C,ADCY10,CALM3,GLP2R,GPR26,GRM1,HSP90AA1,MAPK10,MAPK4,MYO5C,PRKG1,SMAD3,TRPC6
ROBO SLIT Signaling Pathway	0.987	0.031	1	CNTNAP2,CTNND1,NRXN3,ROBO2
Striated Muscle Contraction	0.979	0.05	NA	DMD,TTN
Interleukin-1 family signaling	0.969	0.0305	NA	PELI2,PTPN14,RPS27A,SMAD3
MAP kinase activation	0.962	0.0488	NA	MAPK10,RPS27A
GP6 Signaling Pathway	0.951	0.0301	NA	CALM3,COL19A1,COL6A1,PLCG2
Chemokine Signaling	0.948	0.0353	NA	CALM3,CAMK4,PLCG2
RIPK1-mediated regulated necrosis	0.944	0.0476	NA	HSP90AA1,RPS27A
Fanconi Anemia Pathway	0.944	0.0476	NA	ATR,RPS27A
HGF Signaling	0.942	0.0299	1	CRKL,MAPK10,PLCG2,SOS1
Signaling by MET	0.937	0.0349	NA	CRKL,RPS27A,SOS1
Cyclins and Cell Cycle Regulation	0.937	0.0349	NA	ATR,CCND3,HDAC9
Chondroitin Sulfate Biosynthesis	0.926	0.0345	NA	CHST15,CHSY3,NDST3
ABRA Signaling Pathway	0.915	0.0341	NA	ACTB,DMD,MAPK10
Dermatan Sulfate Biosynthesis	0.915	0.0341	NA	CHST15,CHSY3,NDST3
Regulation of beta-cell development	0.911	0.0455	NA	MAML2,MAML3
SUMOylation of transcription cofactors	0.911	0.0455	NA	DDX17,NCOA1
Collagen chain trimerization	0.911	0.0455	NA	COL19A1,COL6A1
Estrogen Receptor Signaling	0.91	0.0216	-0.378	ADCY10,HSP90AA1,MT-ATP6,MT-CYB,MT-ND4,NCOA1,PLCG2,SHC2,SOS1
Reelin Signaling in Neurons	0.9	0.0288	1	CRKL,GRIN1,GRIN3A,MAPK10
Adipogenesis pathway	0.9	0.0288	1	BSCL2,HDAC9,RPS6KC1,SMAD3
FLT3 Signaling	0.895	0.0444	NA	RPS27A,SOS1
FGF Signaling	0.894	0.0333	NA	CRKL,FGF14,SOS1
RHO GTPases Activate Rhotekin and Rhophilins	0.888	0.1	NA	RHPN1
Creatine-phosphate Biosynthesis	0.888	0.1	NA	CKB
BMP signaling pathway	0.884	0.033	NA	CAMK4,MAPK10,SOS1
Regulation of the Epithelial Mesenchymal Transition by Growth Factors Pathway	0.884	0.0258	NA	FGF14,MAPK10,SHC2,SMAD3,SOS1
Senescence Pathway	0.881	0.0229	-0.447	ACVR1C,ATR,CALM3,CCND3,ITPR2,MAPK4,SMAD3
MyD88:MAL(TIRAP) cascade initiated on plasma membrane	0.879	0.0435	NA	PELI2,RPS27A
Aggrephagy	0.879	0.0435	NA	HSP90AA1,RPS27A
IL-23 Signaling Pathway	0.879	0.0435	NA	RORA,STAT4
Transcriptional regulation of white adipocyte differentiation	0.873	0.0326	NA	CCND3,NCOA1,ZNF638
PDGF Signaling	0.863	0.0323	NA	CRKL,PLCG2,SOS1
Wound Healing Signaling Pathway	0.86	0.0237	0	ACVR1C,COL19A1,COL6A1,MAPK10,SHC2,SOS1
MicroRNA Biogenesis Signaling Pathway	0.857	0.0253	-1.342	AGO4,DDX17,HSP90AA1,POLR2J2/POLR2J3,SMAD3
Apelin Adipocyte Signaling Pathway	0.853	0.0319	NA	ADCY10,MAPK10,MAPK4
GNRH Signaling	0.851	0.0251	2	ADCY10,CALM3,ITPR2,MAPK10,SOS1
ILK Signaling	0.851	0.0251	-1	ACTB,ACTN4,MAPK10,MYO5C,RHOT2
Pexophagy	0.849	0.0909	NA	RPS27A
Miro GTPase Cycle	0.849	0.0909	NA	RHOT2
Signaling by SCF-KIT	0.835	0.0408	NA	FER,SOS1
Interleukin-2 family signaling	0.835	0.0408	NA	SOS1,STAT4
Signaling by FGFR4	0.835	0.0408	NA	RPS27A,SOS1
Regulation of TP53 Activity through Phosphorylation	0.834	0.0312	NA	ATR,RFC3,RPS27A
Pancreatic Secretion Signaling Pathway	0.832	0.0233	0.816	ADCY10,ATP2B2,ITPR2,LIPC,PLCG2,STXBP5
MITF-M-dependent gene expression	0.825	0.0309	NA	ACTB,AGO4,ATP6V1H
Death Receptor Signaling	0.825	0.0309	NA	ACTB,DFFA,TNFRSF25
TGF-β Signaling	0.825	0.0309	NA	ACVR1C,SMAD3,SOS1
Signaling by FGFR3	0.821	0.04	NA	RPS27A,SOS1
Human Embryonic Stem Cell Pluripotency	0.819	0.0245	-0.447	BDNF,HSP90AA1,NTRK3,SMAD3,SOS1
Gαi Signaling	0.815	0.0267	NA	ADCY10,RGS7,SHC2,SOS1
D-glucuronate Degradation I	0.815	0.0833	NA	CRYL1
Netrin-1 signaling	0.808	0.0392	NA	DSCAM,TRPC6
UVC-Induced MAPK Signaling	0.808	0.0392	NA	ATR,MAPK10
Cell Cycle: G2/M DNA Damage Checkpoint Regulation	0.808	0.0392	NA	ATR,YWHAH
FAT10 Cancer Signaling Pathway	0.808	0.0392	NA	ACVR1C,SMAD3
Cachexia Signaling Pathway	0.807	0.0211	1.414	ACVR1C,ADCY10,AGO4,HSP90AA1,MALAT1,MAPK10,SMAD3,STAT4
UVA-Induced MAPK Signaling	0.806	0.0303	NA	MAPK10,PLCG2,RPS6KC1
Synaptic Long Term Depression	0.801	0.0242	1.342	GRM1,ITPR2,NOS1,PLCG2,PRKG1
White Adipose Tissue Browning Pathway	0.8	0.0263	NA	ADCY10,BDNF,ITPR2,PRKG1
ATM Signaling	0.797	0.03	NA	ATR,HP1BP3,MAPK10
Small Cell Lung Cancer Signaling	0.797	0.03	NA	CCND3,HDAC9,NOS1
Apelin Endothelial Signaling Pathway	0.793	0.0261	NA	ADCY10,CALM3,MAPK10,SMAD3
Alpha-protein kinase 1 signaling pathway	0.783	0.0769	NA	RPS27A
Chondroitin and Dermatan Biosynthesis	0.783	0.0769	NA	CHSY3
Carboxyterminal post-translational modifications of tubulin	0.781	0.0377	NA	AGBL1,AGBL4
Mitochondrial protein degradation	0.771	0.0291	NA	MT-ATP6,MT-CO1,MT-CO2
Cardiac Hypertrophy Signaling	0.769	0.0222	0.447	ADCY10,CALM3,MAPK10,PLCG2,RHOT2,SOS1
Apoptotic execution phase	0.769	0.037	NA	DFFA,TJP1
Apelin Cardiomyocyte Signaling Pathway	0.753	0.0286	NA	MAPK10,MAPK4,PLCG2
LGI-ADAM interactions	0.753	0.0714	NA	LGI4
Transcriptional regulation of testis differentiation	0.753	0.0714	NA	ZFPM2
Formation of axial mesoderm	0.753	0.0714	NA	SMAD3
Signaling by LTK	0.753	0.0714	NA	SOS1
Spermine and Spermidine Degradation I	0.753	0.0714	NA	SAT2
Calcium Transport I	0.753	0.0714	NA	ATP2B2
Microautophagy Signaling Pathway	0.746	0.025	NA	COL19A1,COL6A1,RHOT2,VPS28
CSDE1 Signaling Pathway	0.744	0.0357	NA	AGO4,CCND3
DNA Damage Bypass	0.744	0.0357	NA	RFC3,RPS27A
NR1H2 and NR1H3-mediated signaling	0.744	0.0357	NA	AGO4,NCOA1
Cell Cycle Checkpoints	0.744	0.0218	-0.816	ATR,CENPP,CLIP1,RFC3,RPS27A,YWHAH
RHO GTPase cycle	0.741	0.0197	-1	ACTB,AKAP13,ARHGAP25,CKB,DST,HSP90AA1,PRAG1,RHPN1,SOS1
Colorectal Cancer Metastasis Signaling	0.739	0.0217	1	ADCY10,GRK3,MAPK10,RHOT2,SMAD3,SOS1
Epithelial Adherens Junction Signaling	0.739	0.0248	-1	ACVR1C,CTNND1,FER,YWHAH
Sumoylation Pathway	0.737	0.028	NA	MAPK10,RFC3,RHOT2
Telomerase Signaling	0.729	0.0278	NA	HDAC9,HSP90AA1,SOS1
PPAR Signaling	0.729	0.0278	NA	HSP90AA1,NCOA1,SOS1
Signaling by TGF-beta Receptor Complex	0.721	0.0345	NA	RPS27A,SMAD3
Role of CHK Proteins in Cell Cycle Checkpoint Control	0.721	0.0345	NA	ATR,RFC3
Xenobiotic Metabolism PXR Signaling Pathway	0.716	0.0225	0	CES4A,CHST15,HSP90AA1,NCOA1,NDST3
Fc epsilon receptor (FCERI) signaling	0.71	0.0224	1	ITPR2,MAPK10,PLCG2,RPS27A,SOS1
Intrinsic Pathway for Apoptosis	0.71	0.0339	NA	TFDP2,YWHAH
Opioid Signalling	0.705	0.027	NA	CAMK4,ITPR2,PDE1C
Granzyme B Signaling	0.701	0.0625	NA	DFFA
Citrulline-Nitric Oxide Cycle	0.701	0.0625	NA	NOS1
EGF Signaling	0.699	0.0333	NA	ITPR2,SOS1
Extracellular matrix organization	0.69	0.0265	NA	AGRN,COL6A1,DMD
G alpha (s) signalling events	0.689	0.0237	-1	GLP2R,GRK3,PDE10A,PDE7B
HER-2 Signaling in Breast Cancer	0.684	0.0219	1.342	MT-CO1,MT-CO2,MT-CO3,SMAD3,SOS1
Transcriptional regulation of pluripotent stem cells	0.678	0.0588	NA	PBX1
Interleukin-15 signaling	0.678	0.0588	NA	SOS1
FOXO-mediated transcription of cell cycle genes	0.678	0.0588	NA	SMAD3
Germ layer formation at gastrulation	0.678	0.0588	NA	SMAD3
Prednisone ADME	0.678	0.0588	NA	HSD11B2
WNK Renal Signaling Pathway	0.675	0.0261	NA	CALM3,LRRC8B,SLC12A3
Cargo recognition for clathrin-mediated endocytosis	0.675	0.0261	NA	GRK3,RPS27A,SYT1
Gustation Pathway	0.669	0.0216	1.342	ADCY10,GABRA5,ITPR2,LIPC,LRRC8B
Retinol Biosynthesis	0.667	0.0317	NA	CES4A,LIPC
Nucleotide Excision Repair	0.661	0.0256	NA	ACTB,RFC3,RPS27A
Role of MAPK Signaling in Promoting the Pathogenesis of Influenza	0.661	0.0256	NA	ATP6V0A4,ATP6V1H,MAPK10
Signaling by PTK6	0.657	0.0312	NA	NRG3,RPS27A
Heme signaling	0.657	0.0312	NA	NCOA1,RORA
ERB2-ERBB3 Signaling	0.657	0.0312	NA	NRG3,SOS1
Formation of xylulose-5-phosphate	0.656	0.0556	NA	CRYL1
Formation of definitive endoderm	0.656	0.0556	NA	SMAD3
Glucocorticoid Receptor Signaling	0.653	0.018	NA	ACTB,HSP90AA1,MAPK10,MT-ATP6,MT-CYB,MT-ND4,NCOA1,POLR2J2/POLR2J3,SMAD3,SOS1,YWHAH
CXCR4 Signaling	0.648	0.0227	0	ADCY10,ITPR2,MAPK10,RHOT2
Assembly of collagen fibrils and other multimeric structures	0.647	0.0308	NA	COL6A1,DST
Dermatan Sulfate Biosynthesis (Late Stages)	0.647	0.0308	NA	CHST15,NDST3
SPINK1 Pancreatic Cancer Pathway	0.647	0.0308	NA	CPE,SMAD3
Prostate Cancer Signaling	0.64	0.025	NA	HDAC9,HSP90AA1,SOS1
Induction of Apoptosis by HIV1	0.638	0.0303	NA	DFFA,MAPK10
Phagosome Maturation	0.637	0.0225	NA	ATP6V0A4,ATP6V1H,NOS1,VPS28
Neutrophil Extracellular Trap Signaling Pathway	0.635	0.0189	0	COL19A1,COL6A1,ITPR2,MAPK10,MT-ATP6,MT-CYB,MT-ND4,PLCG2
Hepatic Fibrosis Signaling Pathway	0.628	0.0188	0.378	ACVR1C,CALM3,MAPK10,PLCG2,RHOT2,SMAD3,SOS1,TTN
Sleep NREM Signaling Pathway	0.626	0.0246	NA	ADCY10,GABRA5,YWHAH
Insulin Secretion Signaling Pathway	0.623	0.0199	0	ADCY10,AGO4,CPE,ITPR2,PLCG2,STAT4
Fcgamma receptor (FCGR) dependent phagocytosis	0.621	0.0221	0	ACTB,HSP90AA1,ITPR2,PLCG2
Aldosterone Signaling in Epithelial Cells	0.621	0.0221	NA	HSP90AA1,ITPR2,PLCG2,SOS1
HDR through Homologous Recombination (HRR) or Single Strand Annealing (SSA)	0.619	0.0244	NA	ATR,RFC3,RPS27A
Sphingosine-1-phosphate Signaling	0.619	0.0244	NA	ADCY10,PLCG2,RHOT2
Collagen degradation	0.619	0.0294	NA	COL19A1,COL6A1
Thrombopoietin Signaling	0.619	0.0294	NA	PLCG2,SOS1
Apelin Liver Signaling Pathway	0.616	0.05	NA	MAPK10
Signaling by the B Cell Receptor (BCR)	0.61	0.0219	0	ITPR2,PLCG2,RPS27A,SOS1
Netrin Signaling	0.61	0.0219	-1	DSCAM,ITPR2,PLCG2,PRKG1
Semaphorin interactions	0.61	0.029	NA	HSP90AA1,SEMA6D
Triacylglycerol Degradation	0.61	0.029	NA	LIPC,NDST3
Retinoid metabolism and transport	0.601	0.0286	NA	AGRN,GPC1
Fc Epsilon RI Signaling	0.6	0.0238	NA	MAPK10,PLCG2,SOS1
ESR-mediated signaling	0.6	0.0238	NA	AGO4,HSP90AA1,NCOA1
Virus Entry via Endocytic Pathways	0.6	0.0238	NA	ACTB,DNM1,PLCG2
GPCR-Mediated Nutrient Sensing in Enteroendocrine Cells	0.6	0.0238	NA	ADCY10,ITPR2,PLCG2
Signaling by Type 1 Insulin-like Growth Factor 1 Receptor (IGF1R)	0.597	0.0476	NA	SOS1
Formation of the ureteric bud	0.597	0.0476	NA	ROBO2
Mismatch Repair in Eukaryotes	0.597	0.0476	NA	RFC3
Pancreatic Adenocarcinoma Signaling	0.593	0.0236	NA	HDAC9,MAPK10,SMAD3
Endocannabinoid Developing Neuron Pathway	0.581	0.0233	NA	ADCY10,MAPK10,MAPK4
Signaling by Hippo	0.58	0.0455	NA	TJP1
Interleukin-12 family signaling	0.58	0.0455	NA	STAT4
Creatine metabolism	0.58	0.0455	NA	CKB
Regulation of TP53 Activity through Methylation	0.564	0.0435	NA	RPS27A
Gastrin-CREB signalling pathway via PKC and MAPK	0.564	0.0435	NA	SOS1
Formation of ATP by chemiosmotic coupling	0.564	0.0435	NA	MT-ATP6
ERK5 Signaling	0.559	0.0267	NA	RPS6KC1,YWHAH
14-3-3-mediated Signaling	0.551	0.0224	NA	MAPK10,PLCG2,YWHAH
Macropinocytosis Signaling	0.551	0.0263	NA	ACTN4,PLCG2
Rap1 signalling	0.548	0.0417	NA	PRKG1
IL-22 Signaling	0.548	0.0417	NA	MAPK10
Tumoricidal Function of Hepatic Natural Killer Cells	0.548	0.0417	NA	DFFA
Mitotic G1 phase and G1/S transition	0.546	0.0222	NA	CCND3,RPS27A,TFDP2
Hepatic Fibrosis / Hepatic Stellate Cell Activation	0.545	0.0204	NA	COL19A1,COL6A1,MYO5C,SMAD3
Ribavirin ADME	0.543	0.026	NA	FER,NME5
Growth Hormone Signaling	0.543	0.026	NA	PLCG2,RPS6KC1
Regulation of RUNX2 expression and activity	0.535	0.0256	NA	HIVEP3,RPS27A
Phospholipases	0.535	0.0256	NA	LIPC,PLCG2
HIPPO signaling	0.535	0.0256	NA	SMAD3,YWHAH
Hypoxia Signaling in the Cardiovascular System	0.535	0.0256	NA	HSP90AA1,UBE2E2
Nephrin family interactions	0.533	0.04	NA	ACTN4
TR/RXR Activation	0.529	0.0217	NA	CAMK4,NCOA1,NRGN
Translocation of SLC2A4 (GLUT4) to the plasma membrane	0.528	0.0253	NA	ACTB,YWHAH
Mitochondrial biogenesis	0.528	0.0253	NA	CAMK4,NCOA1
Angiopoietin Signaling	0.528	0.0253	NA	GRB14,SOS1
Renal Cell Carcinoma Signaling	0.52	0.025	NA	RPS27A,SOS1
Thyroid Cancer Signaling	0.52	0.025	NA	BDNF,NTRK3
IL-17A Signaling in Gastric Cells	0.519	0.0385	NA	MAPK10
Signaling by FGFR2	0.513	0.0247	NA	RPS27A,SOS1
IL-3 Signaling	0.513	0.0247	NA	CRKL,SOS1
Leptin Signaling in Obesity	0.513	0.0247	NA	ADCY10,PLCG2
Role of JAK family kinases in IL-6-type Cytokine Signaling	0.513	0.0247	NA	HSP90AA1,MAPK10
IL-7 Signaling Pathway	0.513	0.0247	NA	CCND3,SOS1
FLT3 Signaling in Hematopoietic Progenitor Cells	0.506	0.0244	NA	SOS1,STAT4
Xenobiotic Metabolism Signaling	0.501	0.0179	NA	CAMK4,CES4A,CHST15,HSP90AA1,NCOA1,NDST3
Hematoma Resolution Signaling Pathway	0.501	0.0185	-1.342	GRIN1,GRIN3A,MAPK10,MT-ND4,NOS1
Molecular Mechanisms of Cancer	0.499	0.0161	0	ADCY10,ATR,CCND3,CTNND1,GLP2R,GPR26,GRM1,HDAC9,MAPK10,RASGRF1,RHOT2,SHC2,SMAD3,SOS1
Abacavir ADME	0.499	0.0241	NA	FER,NME5
JAK/STAT Signaling	0.499	0.0241	NA	SOS1,STAT4
Interleukin-20 family signaling	0.492	0.0357	NA	STAT4
Natural Killer Cell Signaling	0.492	0.0192	NA	KLRD1,PLCG2,SOS1,STAT4
Role of Tissue Factor in Cancer	0.492	0.0192	1	ACVR1C,MAPK10,MAPK4,RPS6KC1
DDX58/IFIH1-mediated induction of interferon-alpha/beta	0.492	0.0238	NA	HSP90AA1,RPS27A
BEX2 Signaling Pathway	0.492	0.0238	NA	MAP2,MAPK10
Cilium Assembly	0.488	0.0191	0	AHI1,AKAP9,HSP90AA1,TTC8
Hedgehog 'on' state	0.487	0.0205	NA	FER,NME5,RPS27A
RHO GTPases Activate Formins	0.487	0.0205	NA	ACTB,CENPP,CLIP1
G alpha (12/13) signalling events	0.485	0.0235	NA	AKAP13,SOS1
Acetylcholine Receptor Signaling Pathway	0.484	0.019	NA	ADCY10,CALM3,ITPR2,PLCG2
TNFs bind their physiological receptors	0.48	0.0345	NA	TNFRSF25
Methionine Degradation I (to Homocysteine)	0.48	0.0345	NA	PRMT8
D-myo-inositol-5-phosphate Metabolism	0.48	0.019	NA	PLCG2,PPFIA4,PTPRD,PTPRG
Integrin cell surface interactions	0.479	0.0233	NA	AGRN,COL6A1
Pyruvate metabolism	0.479	0.0233	NA	PKM,RPS27A
Mitotic Prometaphase	0.476	0.0189	1	AKAP9,CENPP,CLIP1,HSP90AA1
Semaphorin Neuronal Repulsive Signaling Pathway	0.472	0.0201	NA	PLCG2,PRKG1,SEMA6D
Insulin processing	0.468	0.0333	NA	CPE
Factors Promoting Cardiogenesis in Vertebrates	0.458	0.0197	NA	ACVR1C,MAPK10,PLCG2
Protein Ubiquitination Pathway	0.455	0.0177	0	HSP90AA1,RPS27A,UBE2E2,UCHL1,USP9Y
Regulation of Cellular Mechanics by Calpain Protease	0.453	0.0222	NA	ACTN4,CCND3
PTEN Signaling	0.453	0.0196	NA	NTRK3,SOS1,YWHAH
PIP3 activates AKT signaling	0.448	0.0195	NA	BDNF,NRG3,NTRK3
Endocannabinoid Cancer Inhibition Pathway	0.448	0.0195	NA	ADCY10,CCND3,NOS1
Actin Nucleation by ARP-WASP Complex	0.447	0.022	NA	RHOT2,SOS1
VEGF Family Ligand-Receptor Interactions	0.441	0.0217	NA	PLCG2,SOS1
KEAP1-NFE2L2 pathway	0.439	0.0192	NA	FER,NME5,RPS27A
Plasma lipoprotein assembly, remodeling, and clearance	0.435	0.0215	NA	LIPC,RPS27A
BMAL1:CLOCK,NPAS2 activates circadian gene expression	0.435	0.0303	NA	NCOA1
RHO GTPases activate PKNs	0.435	0.0303	NA	YWHAH
Protein ubiquitination	0.435	0.0303	NA	RPS27A
GABA synthesis, release, reuptake and degradation	0.435	0.0303	NA	SYT1
Cristae formation	0.435	0.0303	NA	MT-ATP6
Signaling by CSF3 (G-CSF)	0.435	0.0303	NA	RPS27A
ERK/MAPK Signaling	0.43	0.0179	NA	CRKL,PLCG2,SOS1,YWHAH
RANK Signaling in Osteoclasts	0.429	0.0213	NA	CALM3,MAPK10
FOXO-mediated transcription of oxidative stress, metabolic and neuronal genes	0.425	0.0294	NA	SMAD3
4-1BB Signaling in T Lymphocytes	0.425	0.0294	NA	MAPK10
Vitamin-C Transport	0.425	0.0294	NA	LRRC8B
NER (Nucleotide Excision Repair, Enhanced Pathway)	0.424	0.0211	NA	POLR2J2/POLR2J3,RFC3
Iron homeostasis signaling pathway	0.422	0.0187	NA	ATP6V0A4,ATP6V1H,SMAD3
Toll Like Receptor 3 (TLR3) Cascade	0.415	0.0286	NA	RPS27A
Metabolism of nitric oxide: NOS3 activation and regulation	0.415	0.0286	NA	HSP90AA1
Inhibition of ARE-Mediated mRNA Degradation Pathway	0.413	0.0185	NA	AGO4,MAPK4,YWHAH
p53 Signaling	0.407	0.0204	NA	ATR,HDAC9
Activation of Matrix Metalloproteinases	0.406	0.0278	NA	SPOCK3
SUMOylation of intracellular receptors	0.406	0.0278	NA	RORA
MAPK targets/ Nuclear events mediated by MAP kinases	0.406	0.0278	NA	MAPK10
Transcriptional Regulation by E2F6	0.406	0.0278	NA	TFDP2
D-myo-inositol (1,4,5)-Trisphosphate Biosynthesis	0.406	0.0278	NA	PLCG2
Putrescine Degradation III	0.406	0.0278	NA	SAT2
Transcriptional Regulatory Network in Embryonic Stem Cells	0.405	0.0183	NA	ACVR1C,GRIN1,SMAD3
Prolactin Signaling	0.402	0.0202	NA	PLCG2,SOS1
Crosstalk between Dendritic Cells and Natural Killer Cells	0.402	0.0202	NA	ACTB,KLRD1
Histone Modification Signaling Pathway	0.401	0.0167	1.342	ATR,HP1BP3,MAPK10,UTY,YWHAH
C-type lectin receptors (CLRs)	0.401	0.0182	NA	ITPR2,PLCG2,RPS27A
HEY1 Signaling Pathway	0.401	0.0182	NA	ACVR1C,NTRK3,SMAD3
Xenobiotic Metabolism CAR Signaling Pathway	0.398	0.0172	NA	CHST15,HSP90AA1,NCOA1,NDST3
Phagosome Formation	0.397	0.0153	0.905	CLIP1,CRKL,GLP2R,GPR26,GRM1,ITPR2,MAPK4,MYO5C,PLCG2,SOS1,TTN
Tuberculosis Latent Signaling Pathway	0.397	0.02	NA	ADCY10,RPL13
Gene and protein expression by JAK-STAT signaling after IL-12 stimulation	0.396	0.027	NA	STAT4
Transcriptional regulation of brown and beige adipocyte differentiation	0.396	0.027	NA	NCOA1
Valine Degradation I	0.396	0.027	NA	HIBCH
Cysteine Biosynthesis III (mammalia)	0.396	0.027	NA	PRMT8
Nucleotide Excision Repair Pathway	0.396	0.027	NA	POLR2J2/POLR2J3
IL-1 Signaling	0.391	0.0198	NA	ADCY10,MAPK10
Integrin signaling	0.388	0.0263	NA	SOS1
TWEAK Signaling	0.388	0.0263	NA	TNFRSF25
Inhibition of Angiogenesis by TSP1	0.388	0.0263	NA	MAPK10
Kinetochore Metaphase Signaling Pathway	0.381	0.0194	NA	ARPP19,CENPP
Glycogen metabolism	0.379	0.0256	NA	RPS27A
RAS processing	0.379	0.0256	NA	RPS27A
Factors involved in megakaryocyte development and platelet production	0.376	0.0192	NA	ACTB,ZFPM2
S Phase	0.372	0.019	NA	RPS27A,TFDP2
MyD88-independent TLR4 cascade	0.371	0.025	NA	RPS27A
Transcriptional Regulation by VENTX	0.371	0.025	NA	AGO4
Superpathway of Citrulline Metabolism	0.371	0.025	NA	NOS1
Type II Diabetes Mellitus Signaling	0.37	0.0173	NA	ITPR2,MAPK10,PKM
Apoptosis Signaling	0.367	0.0189	NA	DFFA,PLCG2
Gene Silencing by RNA	0.362	0.0187	NA	AGO4,HSP90AA1
IGF-1 Signaling	0.362	0.0187	NA	SOS1,YWHAH
Ribonucleotide Reductase Signaling Pathway	0.359	0.017	NA	ACTB,ATR,MAPK10
Bile acid and bile salt metabolism	0.357	0.0185	NA	CYP39A1,NCOA1
Th1 and Th2 Activation Pathway	0.356	0.0169	NA	ACVR1C,KLRD1,STAT4
Mitophagy	0.355	0.0238	NA	RPS27A
Regulation of TP53 Expression and Degradation	0.355	0.0238	NA	RPS27A
Formation of WDR5-containing histone-modifying complexes	0.355	0.0238	NA	AKAP8L
April Mediated Signaling	0.355	0.0238	NA	MAPK10
Cellular response to heat stress	0.353	0.0183	NA	ATR,HSP90AA1
GPER1 signaling	0.348	0.0182	NA	FER,NME5
Sleep REM Signaling Pathway	0.348	0.0182	NA	BDNF,RPS6KC1
Xenobiotic Metabolism AHR Signaling Pathway	0.348	0.0182	NA	HSP90AA1,NCOA1
GPVI-mediated activation cascade	0.347	0.0233	NA	PLCG2
RET signaling	0.347	0.0233	NA	SOS1
B Cell Activating Factor Signaling	0.347	0.0233	NA	MAPK10
Oncostatin M Signaling	0.347	0.0233	NA	SOS1
Tight Junction Signaling	0.342	0.0166	NA	ACTB,MYO5C,TJP1
Pyrimidine Deoxyribonucleotides De Novo Biosynthesis I	0.34	0.0227	NA	NME5
BER (Base Excision Repair) Pathway	0.34	0.0227	NA	RFC3
Interleukin-4 and Interleukin-13 signaling	0.335	0.0177	NA	HSP90AA1,RORA
Regulation of Actin-based Motility by Rho	0.335	0.0177	NA	ACTB,RHOT2
Glycolysis I	0.333	0.0222	NA	PKM
IL-12 Signaling and Production in Macrophages	0.331	0.0157	NA	CALM3,NCOA1,POU2F2,STAT4
Transport of vitamins, nucleosides, and related molecules	0.327	0.0174	NA	SLCO2A1,SLCO3A1
Resolution of Abasic Sites (AP sites)	0.326	0.0217	NA	RFC3
DNA damage-induced 14-3-3σ Signaling	0.326	0.0217	NA	ATR
Erythropoietin Signaling Pathway	0.322	0.016	NA	ITPR2,SHC2,SOS1
TAK1-dependent IKK and NF-kappa-B activation	0.32	0.0213	NA	RPS27A
Apelin Pancreas Signaling Pathway	0.32	0.0213	NA	MAPK10
Aryl Hydrocarbon Receptor Signaling	0.319	0.016	NA	ATR,CCND3,HSP90AA1
Transport of inorganic cations/anions and amino acids/oligopeptides	0.316	0.0159	NA	SLC12A3,SLC24A2,SLC24A4
RHO GTPases Activate WASPs and WAVEs	0.313	0.0208	NA	ACTB
Bladder Cancer Signaling	0.311	0.0168	NA	FGF14,HDAC9
Activation of gene expression by SREBF (SREBP)	0.307	0.0204	NA	NCOA1
Nucleosome assembly	0.307	0.0204	NA	CENPP
MIF Regulation of Innate Immunity	0.307	0.0204	NA	MAPK10
Hedgehog 'off' state	0.303	0.0165	NA	ADCY10,RPS27A
Superpathway of Inositol Phosphate Compounds	0.301	0.015	NA	PLCG2,PPFIA4,PTPRD,PTPRG
Regulation of the Epithelial-Mesenchymal Transition Pathway	0.3	0.0155	NA	FGF14,SMAD3,SOS1
Chromatin organization	0.299	0.015	0	ACTB,NCOA1,PRMT7,UTY
Deubiquitination	0.296	0.0149	-2	ACTB,RPS27A,SMAD3,UCHL1
Antioxidant Action of Vitamin C	0.295	0.0163	NA	MAPK10,PLCG2
TP53 Regulates Transcription of Cell Cycle Genes	0.295	0.0196	NA	TFDP2
Transcriptional regulation of granulopoiesis	0.295	0.0196	NA	TFDP2
Assembly of RNA Polymerase II Complex	0.295	0.0196	NA	POLR2J2/POLR2J3
D-myo-inositol (1,4,5,6)-Tetrakisphosphate Biosynthesis	0.294	0.0153	NA	PPFIA4,PTPRD,PTPRG
D-myo-inositol (3,4,5,6)-tetrakisphosphate Biosynthesis	0.294	0.0153	NA	PPFIA4,PTPRD,PTPRG
Branched-chain amino acid catabolism	0.289	0.0192	NA	HIBCH
iNOS Signaling	0.289	0.0192	NA	CALM3
IL-33 Signaling Pathway	0.289	0.0152	NA	MAPK10,PLCG2,RPS6KC1
Production of Nitric Oxide and Reactive Oxygen Species in Macrophages	0.289	0.0152	NA	MAPK10,PLCG2,RHOT2
Th1 Pathway	0.284	0.0159	NA	KLRD1,STAT4
Pyrimidine Ribonucleotides Interconversion	0.283	0.0189	NA	NME5
Regulation of Apoptosis	0.278	0.0185	NA	RPS27A
Class C/3 (Metabotropic glutamate/pheromone receptors)	0.278	0.0185	NA	GRM1
B-WICH complex positively regulates rRNA expression	0.278	0.0185	NA	ACTB
UVB-Induced MAPK Signaling	0.278	0.0185	NA	MAPK10
IL-6 Signaling	0.274	0.0155	NA	MAPK10,SOS1
Sialic acid metabolism	0.273	0.0182	NA	ST6GAL2
PI3K/AKT Signaling	0.269	0.0146	NA	HSP90AA1,SOS1,YWHAH
CD27 Signaling in Lymphocytes	0.267	0.0179	NA	MAPK10
CNTF Signaling	0.267	0.0179	NA	SOS1
Gαs Signaling	0.267	0.0153	NA	ADCY10,RAPGEF2
Cilia Biogenesis Signaling Pathway	0.267	0.0146	NA	CALM3,TTC8,YWHAH
Generic Transcription Pathway	0.267	0.014	0	HDAC9,MAML2,MAML3,RORA,ZNF124,ZNF804B
3-phosphoinositide Degradation	0.264	0.0145	NA	PPFIA4,PTPRD,PTPRG
Regulation of lipid metabolism by PPARalpha	0.264	0.0152	NA	NCOA1,RORA
Meiotic synapsis	0.262	0.0175	NA	ATR
E3 ubiquitin ligases ubiquitinate target proteins	0.262	0.0175	NA	RPS27A
Mitotic G2-G2/M phases	0.261	0.0144	NA	AKAP9,HSP90AA1,RPS27A
Synthesis of DNA	0.261	0.015	NA	RFC3,RPS27A
TCR signaling	0.254	0.0148	NA	PLCG2,RPS27A
Insulin Receptor Signaling	0.254	0.0148	NA	CRKL,SOS1
Semaphorin Signaling in Neurons	0.253	0.0169	NA	RHOT2
IL-8 Signaling	0.251	0.0142	NA	CCND3,MAPK10,RHOT2
Neuroprotective Role of THOP1 in Alzheimer's Disease	0.251	0.0147	NA	DPP7,ECE2
TNF signaling	0.248	0.0167	NA	RPS27A
RUNX1 regulates megakaryocyte differentiation and platelet function	0.248	0.0167	NA	AGO4
Role of IL-17A in Arthritis	0.248	0.0167	NA	MAPK10
PCP (Planar Cell Polarity) Pathway	0.248	0.0167	NA	MAPK10
Activin Inhibin Signaling Pathway	0.246	0.014	NA	MAPK10,MAPK4,SMAD3
IL-27 Signaling Pathway	0.245	0.0145	NA	RORA,SMAD3
NLR signaling pathways	0.243	0.0164	NA	RPS27A
Costimulation by the CD28 family	0.242	0.0144	NA	FER,NME5
Role of PKR in Interferon Induction and Antiviral Response	0.242	0.0144	NA	HSP90AA1,MAPK10
fMLP Signaling in Neutrophils	0.239	0.0143	NA	CALM3,ITPR2
STAT3 Pathway	0.239	0.0143	NA	MAPK10,NTRK3
NIK-->noncanonical NF-kB signaling	0.239	0.0161	NA	RPS27A
Metabolism of cofactors	0.239	0.0161	NA	HSP90AA1
Endometrial Cancer Signaling	0.239	0.0161	NA	SOS1
CCR3 Signaling in Eosinophils	0.236	0.0142	NA	CALM3,ITPR2
Th2 Pathway	0.236	0.0142	NA	ACVR1C,STAT4
MSP-RON Signaling Pathway	0.234	0.0159	NA	ACTB
Integration of energy metabolism	0.231	0.014	NA	ITPR2,KCNC2
Response to elevated platelet cytosolic Ca2+	0.231	0.014	NA	ACTN4,TTN
CGAS-STING Signaling Pathway	0.231	0.014	NA	ATP6V0A4,ATP6V1H
MSP-RON Signaling in Cancer Cells Pathway	0.231	0.014	NA	SOS1,YWHAH
P2Y Purinergic Receptor Signaling Pathway	0.228	0.0139	NA	ADCY10,PLCG2
Role of JAK2 in Hormone-like Cytokine Signaling	0.226	0.0154	NA	CCND3
IL-2 Signaling	0.226	0.0154	NA	SOS1
Peroxisomal protein import	0.222	0.0152	NA	RPS27A
Kinesins	0.222	0.0152	NA	KIFC2
Activation of IRF by Cytosolic Pattern Recognition Receptors	0.222	0.0152	NA	MAPK10
DNA Double Strand Break Response	0.218	0.0149	NA	RPS27A
CD40 Signaling	0.218	0.0149	NA	MAPK10
Mitotic Roles of Polo-Like Kinase	0.218	0.0149	NA	HSP90AA1
Pyrimidine Ribonucleotides De Novo Biosynthesis	0.218	0.0149	NA	NME5
TNFR2 non-canonical NF-kB pathway	0.214	0.0147	NA	RPS27A
Polyamine Regulation in Colon Cancer	0.214	0.0147	NA	SAT2
Role of PI3K/AKT Signaling in the Pathogenesis of Influenza	0.21	0.0145	NA	CRKL
WNT/Ca+ pathway	0.21	0.0145	NA	PLCG2
UFMylation Signaling Pathway	0.207	0.0143	NA	NCOA1
Complex I biogenesis	0.207	0.0143	NA	MT-ND4
IL-17A Signaling in Airway Cells	0.207	0.0143	NA	MAPK10
Hedgehog ligand biogenesis	0.203	0.0141	NA	RPS27A
Inositol phosphate metabolism	0.203	0.0141	NA	PLCG2
PXR/RXR Activation	0.203	0.0141	NA	NCOA1
Superpathway of Methionine Degradation	0.203	0.0141	NA	PRMT8
GM-CSF Signaling	0.203	0.0141	NA	SOS1
Metabolism of steroid hormones	0.199	0.0139	NA	HSD11B2
TP53 Regulates Transcription of DNA Repair Genes	0.199	0.0139	NA	ATR
Glioma Invasiveness Signaling	0.199	0.0139	NA	RHOT2
NAD Signaling Pathway	0	0.00588	NA	POLR2J2/POLR2J3
Oxytocin in Brain Signaling Pathway	0	0.00971	NA	CALM3,ITPR2
Pulmonary Healing Signaling Pathway	0	0.00985	NA	MAPK10,SOS1
ID1 Signaling Pathway	0	0.00985	NA	ACVR1C,SMAD3
Immunogenic Cell Death Signaling Pathway	0	0.0101	NA	HSP90AA1
Macrophage Classical Activation Signaling Pathway	0	0.0103	NA	MT-CO1,PKM
Multiple Sclerosis Signaling Pathway	0	0.00873	NA	GRIN1,GRIN3A
Pathogen Induced Cytokine Storm Signaling Pathway	0	0.013	-1.342	COL19A1,COL6A1,MAPK10,MAPK4,STAT4
Role of Osteoblasts in Rheumatoid Arthritis Signaling Pathway	0	0.00415	NA	STAT4
IL-10 Signaling	0	0.0123	NA	PBX1,PKM
Macrophage Alternative Activation Signaling Pathway	0	0.00503	NA	RPS6KC1
S100 Family Signaling Pathway	0	0.0127	-0.333	BDNF,CALM3,GLP2R,GPR26,GRM1,ITPR2,MAPK10,MAPK4,PLCG2,SMAD3
Chaperone Mediated Autophagy Signaling Pathway	0	0.0062	2	ATP6V0A4,ATP6V1H,HSP90AA1,UCHL1
NOD1/2 Signaling Pathway	0	0.0104	NA	HSP90AA1,MAPK10
ISGylation Signaling Pathway	0	0.00901	NA	MAPK10
NRF2-mediated Oxidative Stress Response	0	0.0111	NA	ACTB,ENC1,HSP90AA1
LPS/IL-1 Mediated Inhibition of RXR Function	0	0.0132	NA	CHST15,LIPC,NCOA1,NDST3
G alpha (i) signalling events	0	0.00658	NA	MCHR2,RGS7
ISG15 antiviral mechanism	0	0.013	NA	RPS27A
Cellular response to hypoxia	0	0.0125	NA	RPS27A
Glycerophospholipid biosynthesis	0	0.005	NA	SLC44A5
Telomere Maintenance	0	0.0098	NA	RFC3
Cytosolic sensors of pathogen-associated DNA	0	0.0137	NA	RPS27A
Degradation of beta-catenin by the destruction complex	0	0.0108	NA	RPS27A
Immunoregulatory interactions between a Lymphoid and a non-Lymphoid cell	0	0.00889	NA	KLRD1,PILRB
TCF dependent signaling in response to WNT	0	0.00481	NA	RPS27A
Cell surface interactions at the vascular wall	0	0.0133	NA	GPC1,GRB14,SOS1
RNA Polymerase II Transcription	0	0.00641	NA	MLLT3
Asparagine N-linked glycosylation	0	0.00546	NA	RPS27A
Phase I - Functionalization of compounds	0	0.0087	NA	CYP39A1,NCOA1
MHC class II antigen presentation	0	0.00752	NA	DNM1
Binding and Uptake of Ligands by Scavenger Receptors	0	0.00719	NA	HSP90AA1
Mitotic Metaphase and Anaphase	0	0.0122	NA	CENPP,CLIP1,RPS27A
Senescence-Associated Secretory Phenotype (SASP)	0	0.0128	NA	RPS27A
HSP90 chaperone cycle for steroid hormone receptors in the presence of ligand	0	0.0133	NA	HSP90AA1
Class A/1 (Rhodopsin-like receptors)	0	0.00483	NA	ECE2,MCHR2
Class B/2 (Secretin family receptors)	0	0.0103	NA	GLP2R
ABC-family proteins mediated transport	0	0.00826	NA	RPS27A
G alpha (q) signalling events	0	0.00885	NA	GRM1,MCHR2
Transport of bile salts and organic acids, metal ions and amine compounds	0	0.00637	NA	SLC44A5
Regulation of mRNA stability by proteins that bind AU-rich elements	0	0.0109	NA	RPS27A
Regulation of mitotic cell cycle	0	0.011	NA	RPS27A
Mitochondrial translation	0	0.0098	NA	MRPL41
Activation of anterior HOX genes in hindbrain during early embryogenesis	0	0.0119	NA	PBX1
Neutrophil degranulation	0	0.00629	NA	DPP7,HSP90AA1,PKM
PTEN Regulation	0	0.0127	NA	AGO4,RPS27A
RNA polymerase II transcribes snRNA genes	0	0.0111	NA	POU2F2
COPI-mediated anterograde transport	0	0.00935	NA	SPTBN4
Intra-Golgi and retrograde Golgi-to-ER traffic	0	0.00465	NA	KIFC2
Mitotic Prophase	0	0.00855	NA	ARPP19
DNA Replication Pre-Initiation	0	0.00943	NA	RPS27A
Glucose metabolism	0	0.00826	NA	PKM
Processing of Capped Intron-Containing Pre-mRNA	0	0.00685	NA	SNRNP27,SNRNP70
RAB GEFs exchange GTP for GDP on RABs	0	0.0106	NA	DENND3
Transcriptional regulation by RUNX1	0	0.0128	NA	RPS27A,TJP1
Neddylation	0	0.012	NA	FBXO10,RPS27A,ZBTB16
Extra-nuclear estrogen signaling	0	0.0103	NA	HSP90AA1
Interferon alpha/beta signaling	0	0.0127	NA	RPS27A
Sensory perception of taste	0	0.0133	NA	GRM1
Amyloid fiber formation	0	0.0106	NA	RPS27A
Class I MHC mediated antigen processing and presentation	0	0.0126	0.447	FBXO10,RNF115,RPS27A,UBE2E2,ZBTB16
Acute Phase Response Signaling	0	0.00518	NA	SOS1
Hepatic Cholestasis	0	0.0124	NA	ADCY10,CALM3,MAPK10
NAFLD Signaling Pathway	0	0.00418	NA	MAPK10
Protein Sorting Signaling Pathway	0	0.0106	NA	ADCY10,SNX31
VDR/RXR Activation	0	0.0127	NA	NCOA1
FXR/RXR Activation	0	0.00976	NA	LIPC,MAPK10
BBSome Signaling Pathway	0	0.0101	-0.447	BDNF,GLP2R,GPR26,GRM1,TTC8
Glycation Signaling Pathway	0	0.0116	NA	MAPK10,MAPK4,SOS1
Mitochondrial Division Signaling Pathway	0	0.0116	NA	ITPR2,NOS1
mRNA 3 Prime End Processing Signaling Pathway	0	0.00971	NA	CIRBP
Sheddase Signaling Pathway	0	0.0098	NA	MAPK10,ZBTB16
rRNA modification in the nucleus and cytosol	0	0.013	NA	RPS14
Regulation of endogenous retroelements	0	0.00943	NA	ACTB
Cyclophilin Signaling Pathway	0	0.008	NA	BDNF,MAPK10
Hepatitis B Chronic Liver Pathogenesis Signaling Pathway	0	0.0105	NA	CAMK4,MAPK10
Irritable Bowel Syndrome Signaling Pathway	0	0.00685	NA	RHOT2,TNFRSF25
Lung Ionic Balance Signaling Pathway	0	0.00746	0	GLP2R,GPR26,GRM1,PLCG2
TRIM21 Intracellular Antibody Signaling Pathway	0	0.00176	NA	RPS27A
Bone Mineralization Signaling Pathway	0	0.0126	NA	FGF14,PLCG2
Cerebral Malformation Signaling Pathway	0	0.0073	NA	MAPK10
ID3 Signaling Pathway	0	0.00207	NA	CCND3,SMAD3
Preeclampsia Signaling Pathway	0	0.00606	NA	MAPK10
Tuberculosis Active Signaling Pathway	0	0.0119	NA	ATP6V0A4,ATP6V1H,MAPK10
Centrosomal KIAA0586 Signaling Pathway	0	0.00746	NA	FGF14
ER-Mitochondrial Communication Signaling Pathway	0	0.0112	NA	RHOT2
Warburg Effect Signaling Pathway	0	0.00588	NA	PKM
Zn Homeostasis Signaling Pathway	0	0.011	1.732	ADCY10,GLP2R,GPR26,GRIN1,GRIN3A,GRM1,ITPR2,MPPED2,PDE10A,PDE1C,PDE7B,SMAD3
Caveolar-mediated Endocytosis Signaling	0	0.0123	NA	ACTB
Fcγ Receptor-mediated Phagocytosis in Macrophages and Monocytes	0	0.0101	NA	ACTB
Role of Pattern Recognition Receptors in Recognition of Bacteria and Viruses	0	0.013	NA	MAPK10,PLCG2
TREM1 Signaling	0	0.0125	NA	PLCG2
Role of NFAT in Regulation of the Immune Response	0	0.0038	NA	CALM3,ITPR2,PLCG2,SOS1
FcγRIIB Signaling in B Lymphocytes	0	0.00745	NA	ITPR2,MAPK10,PLCG2,SOS1
LPS-stimulated MAPK Signaling	0	0.0118	NA	MAPK10
CCR5 Signaling in Macrophages	0	0.00791	NA	CALM3,ITPR2,MAPK10,PLCG2
Calcium-induced T Lymphocyte Apoptosis	0	0.00426	NA	CALM3,ITPR2
Cytotoxic T Lymphocyte-mediated Apoptosis of Target Cells	0	0.00234	NA	DFFA
IL-17 Signaling	0	0.0105	NA	HSP90AA1,MAPK10
Airway Pathology in Chronic Obstructive Pulmonary Disease	0	0.00877	NA	FGF14
CTLA4 Signaling in Cytotoxic T Lymphocytes	0	0.00325	NA	MAPK10,PLCG2
T Helper Cell Differentiation	0	0.00211	NA	STAT4
CD28 Signaling in T Helper Cells	0	0.00569	NA	CALM3,ITPR2,MAPK10
Dendritic Cell Maturation	0	0.00493	NA	MAPK10,PLCG2,STAT4
ICOS-ICOSL Signaling in T Helper Cells	0	0.00387	NA	CALM3,ITPR2
HMGB1 Signaling	0	0.0125	NA	MAPK10,RHOT2
DNA Methylation and Transcriptional Repression Signaling	0	0.00935	NA	CHD5
Antiproliferative Role of Somatostatin Receptor 2	0	0.0123	NA	NOS1
Role of NANOG in Mammalian Embryonic Stem Cell Pluripotency	0	0.00813	NA	SOS1
Type I Diabetes Mellitus Signaling	0	0.00585	NA	CPE,ICA1,MAPK10
Acute Myeloid Leukemia Signaling	0	0.0105	NA	SOS1
p70S6K Signaling	0	0.00511	NA	PLCG2,SOS1,YWHAH
G Protein Signaling Mediated by Tubby	0	0.00211	NA	PLCG2
Systemic Lupus Erythematosus Signaling	0	0.00466	NA	CAMK4,PLCG2,SNRNP27,SNRNP70,SOS1
CDC42 Signaling	0	0.00345	NA	CLIP1,MAPK10
FAK Signaling	0	0.00963	1.265	ACVR1C,CRKL,EFNA5,GLP2R,GPR26,GRM1,MAPK10,MAPK4,PLCG2,SOS1
AMPK Signaling	0	0.00385	NA	ACTB
Role of Osteoblasts, Osteoclasts and Chondrocytes in Rheumatoid Arthritis	0	0.00851	NA	CALM3,MAPK10
Phospholipase C Signaling	0	0.00795	-1.342	ADCY10,CALM3,CAMK4,HDAC9,ITPR2,PEBP1,PLCG2,RHOT2,SOS1
Ovarian Cancer Signaling	0	0.00621	NA	HDAC9
Role of Macrophages, Fibroblasts and Endothelial Cells in Rheumatoid Arthritis	0	0.00583	NA	CALM3,PLCG2
Breast Cancer Regulation by Stathmin1	0	0.0115	1.342	CAMK4,CCND3,GLP2R,GPR26,GRM1,SHC2,SOS1
Regulation of IL-2 Expression in Activated and Anergic T Lymphocytes	0	0.0107	1	CALM3,MAPK10,PLCG2,SMAD3,SOS1
Granzyme A Signaling	0	0.0133	NA	MT-ND4
Role of WNT/GSK-3β Signaling in the Pathogenesis of Influenza	0	0.0128	NA	NCOA1
NUR77 Signaling in T Lymphocytes	0	0.00385	NA	CALM3,HDAC9
PKCθ Signaling in T Lymphocytes	0	0.00532	NA	ITPR2,PLCG2,SOS1
Role of MAPK Signaling in the Pathogenesis of Influenza	0	0.0115	NA	MAPK10
Antiproliferative Role of TOB in T Cell Signaling	0	0.00469	NA	DPP7,SMAD3
OX40 Signaling Pathway	0	0.00207	NA	MAPK10
PI3K Signaling in B Lymphocytes	0	0.00503	NA	CALM3,ITPR2,PLCG2
IL-17A Signaling in Fibroblasts	0	0.0125	NA	MAPK10
Mouse Embryonic Stem Cell Pluripotency	0	0.00971	NA	SOS1
Ephrin B Signaling	0	0.0133	NA	EPHB1
3-phosphoinositide Biosynthesis	0	0.0132	NA	PPFIA4,PTPRD,PTPRG
Salvage Pathways of Pyrimidine Ribonucleotides	0	0.00855	NA	NME5
PEDF Signaling	0	0.0119	NA	BDNF
Agranulocyte Adhesion and Diapedesis	0	0.00889	NA	ACTB,MYO5C
TEC Kinase Signaling	0	0.0103	-1.633	ACTB,MAPK10,PLCG2,RHOT2,STAT4,TNFRSF25
Toll-like Receptor Signaling	0	0.0128	NA	RPS27A
SAPK/JNK Signaling	0	0.00596	NA	CRKL,MAPK10,SOS1
IL-4 Signaling	0	0.00519	NA	COL19A1,COL6A1,SOS1
B Cell Receptor Signaling	0	0.00622	NA	CALM3,PLCG2,POU2F2,SOS1
WNT/β-catenin Signaling	0	0.0116	NA	ACVR1C,RPS27A
Dopamine Receptor Signaling	0	0.0116	NA	ADCY10
p38 MAPK Signaling	0	0.00806	NA	RPS6KC1
NF-κB Signaling	0	0.0035	NA	NTRK3,PLCG2
T Cell Receptor Signaling	0	0.00478	NA	CALM3,PLCG2,SOS1
Autophagy	0	0.013	NA	ATR,CALM3,MAPK10
PD-1, PD-L1 cancer immunotherapy pathway	0	0.0087	NA	SMAD3
Osteoarthritis Pathway	0	0.00408	NA	SMAD3
Sirtuin Signaling Pathway	0	0.0121	NA	MAPK4,MT-ATP6,MT-CYB,MT-ND4
Th17 Activation Pathway	0	0.0061	NA	HSP90AA1,RORA,STAT4
BAG2 Signaling Pathway	0	0.0114	NA	HSP90AA1
T Cell Exhaustion Signaling Pathway	0	0.00876	0	ACVR1C,MAPK10,PLCG2,SMAD3,STAT4
Systemic Lupus Erythematosus in T Cell Signaling Pathway	0	0.00613	-1	CAMK4,NOS1,RHOT2,SOS1
Systemic Lupus Erythematosus in B Cell Signaling Pathway	0	0.00681	0	CALM3,CCND3,PLCG2,SHC2,SOS1
HOTAIR Regulatory Pathway	0	0.00599	NA	AGO4
Xenobiotic Metabolism General Signaling Pathway	0	0.00599	NA	SLC9C2
Tumor Microenvironment Pathway	0	0.00529	NA	FGF14
MSP-RON Signaling in Macrophages Pathway	0	0.00813	NA	SOS1
Eicosanoid Signaling	0	0.00962	NA	ADCY10,PLCG2,SLCO2A1
Ferroptosis Signaling Pathway	0	0.00599	NA	PEBP1
Role of MAPK Signaling in Inhibiting the Pathogenesis of Influenza	0	0.0122	NA	MAPK10

## Sheet: L2-3 neurons TDPC
Ingenuity Canonical Pathways	-log(p_value)	Ratio	z_score	Molecules
Response of EIF2AK4 (GCN2) to amino acid deficiency	31.2	0.427	-6.252	ATF2,RPL10,RPL10A,RPL12,RPL13,RPL13A,RPL14,RPL19,RPL21,RPL22,RPL23,RPL24,RPL26,RPL27A,RPL28,RPL29,RPL3,RPL31,RPL32,RPL34,RPL35,RPL36,RPL36A,RPL37,RPL37A,RPL38,RPL41,RPL7,RPL8,RPL9,RPLP1,RPS12,RPS14,RPS15,RPS18,RPS19,RPS21,RPS24,RPS27A,RPS4X,RPS4Y1,RPS6,RPS7,RPS8
Nonsense-Mediated Decay (NMD)	29.5	0.385	-6.332	PPP2R2A,RPL10,RPL10A,RPL12,RPL13,RPL13A,RPL14,RPL19,RPL21,RPL22,RPL23,RPL24,RPL26,RPL27A,RPL28,RPL29,RPL3,RPL31,RPL32,RPL34,RPL35,RPL36,RPL36A,RPL37,RPL37A,RPL38,RPL41,RPL7,RPL8,RPL9,RPLP1,RPS12,RPS14,RPS15,RPS18,RPS19,RPS21,RPS24,RPS27A,RPS4X,RPS4Y1,RPS6,RPS7,RPS8,SMG1
Eukaryotic Translation Elongation	28.5	0.369	-6.633	EEF1A2,EEF1D,RPL10,RPL10A,RPL12,RPL13,RPL13A,RPL14,RPL19,RPL21,RPL22,RPL23,RPL24,RPL26,RPL27A,RPL28,RPL29,RPL3,RPL31,RPL32,RPL34,RPL35,RPL36,RPL36A,RPL37,RPL37A,RPL38,RPL41,RPL7,RPL8,RPL9,RPLP1,RPS12,RPS14,RPS15,RPS18,RPS19,RPS21,RPS24,RPS27A,RPS4X,RPS4Y1,RPS6,RPS7,RPS8
Signaling by ROBO receptors	26.7	0.244	0.243	ABL2,CLASP1,DCC,EVL,FLRT3,GPC1,MYO9B,NELL2,PRKACB,PRKCA,PSMC5,ROBO1,ROBO2,RPL10,RPL10A,RPL12,RPL13,RPL13A,RPL14,RPL19,RPL21,RPL22,RPL23,RPL24,RPL26,RPL27A,RPL28,RPL29,RPL3,RPL31,RPL32,RPL34,RPL35,RPL36,RPL36A,RPL37,RPL37A,RPL38,RPL41,RPL7,RPL8,RPL9,RPLP1,RPS12,RPS14,RPS15,RPS18,RPS19,RPS21,RPS24,RPS27A,RPS4X,RPS4Y1,RPS6,RPS7,RPS8,SEM1,SLIT1,SLIT3,SOS1
Eukaryotic Translation Termination	26.4	0.352	-6.481	RPL10,RPL10A,RPL12,RPL13,RPL13A,RPL14,RPL19,RPL21,RPL22,RPL23,RPL24,RPL26,RPL27A,RPL28,RPL29,RPL3,RPL31,RPL32,RPL34,RPL35,RPL36,RPL36A,RPL37,RPL37A,RPL38,RPL41,RPL7,RPL8,RPL9,RPLP1,RPS12,RPS14,RPS15,RPS18,RPS19,RPS21,RPS24,RPS27A,RPS4X,RPS4Y1,RPS6,RPS7,RPS8
SRP-dependent cotranslational protein targeting to membrane	23.3	0.303	-6.481	RPL10,RPL10A,RPL12,RPL13,RPL13A,RPL14,RPL19,RPL21,RPL22,RPL23,RPL24,RPL26,RPL27A,RPL28,RPL29,RPL3,RPL31,RPL32,RPL34,RPL35,RPL36,RPL36A,RPL37,RPL37A,RPL38,RPL41,RPL7,RPL8,RPL9,RPLP1,RPS12,RPS14,RPS15,RPS18,RPS19,RPS21,RPS24,RPS27A,RPS4X,RPS4Y1,RPS6,RPS7,RPS8
Eukaryotic Translation Initiation	23.2	0.293	-6.557	EIF5B,RPL10,RPL10A,RPL12,RPL13,RPL13A,RPL14,RPL19,RPL21,RPL22,RPL23,RPL24,RPL26,RPL27A,RPL28,RPL29,RPL3,RPL31,RPL32,RPL34,RPL35,RPL36,RPL36A,RPL37,RPL37A,RPL38,RPL41,RPL7,RPL8,RPL9,RPLP1,RPS12,RPS14,RPS15,RPS18,RPS19,RPS21,RPS24,RPS27A,RPS4X,RPS4Y1,RPS6,RPS7,RPS8
Selenoamino acid metabolism	22.8	0.295	-6.481	RPL10,RPL10A,RPL12,RPL13,RPL13A,RPL14,RPL19,RPL21,RPL22,RPL23,RPL24,RPL26,RPL27A,RPL28,RPL29,RPL3,RPL31,RPL32,RPL34,RPL35,RPL36,RPL36A,RPL37,RPL37A,RPL38,RPL41,RPL7,RPL8,RPL9,RPLP1,RPS12,RPS14,RPS15,RPS18,RPS19,RPS21,RPS24,RPS27A,RPS4X,RPS4Y1,RPS6,RPS7,RPS8
Coronavirus Replication Pathway	22.2	0.271	NA	GSK3B,RPL10,RPL10A,RPL12,RPL13,RPL13A,RPL14,RPL19,RPL21,RPL22,RPL23,RPL24,RPL26,RPL27A,RPL28,RPL29,RPL3,RPL31,RPL32,RPL34,RPL35,RPL36,RPL36A,RPL37,RPL37A,RPL38,RPL41,RPL7,RPL8,RPL9,RPLP1,RPS12,RPS14,RPS15,RPS18,RPS19,RPS21,RPS24,RPS27A,RPS4X,RPS4Y1,RPS6,RPS7,RPS8,TUBB2A
EIF2 Signaling	21.6	0.223	-4.017	AGO3,AKT3,EIF1AY,EIF4G3,EIF5B,GSK3B,HRAS,IGF1R,PIK3CA,RPL10,RPL10A,RPL12,RPL13,RPL13A,RPL14,RPL19,RPL21,RPL22,RPL23,RPL24,RPL26,RPL27A,RPL28,RPL29,RPL3,RPL31,RPL32,RPL34,RPL35,RPL36,RPL36A,RPL37,RPL37A,RPL38,RPL41,RPL7,RPL8,RPL9,RPLP1,RPS12,RPS14,RPS15,RPS18,RPS19,RPS21,RPS24,RPS27A,RPS4X,RPS4Y1,RPS6,RPS7,RPS8,SOS1
Major pathway of rRNA processing in the nucleolus and cytosol	20.8	0.247	-6.708	EXOSC10,LAS1L,NOP56,RPL10,RPL10A,RPL12,RPL13,RPL13A,RPL14,RPL19,RPL21,RPL22,RPL23,RPL24,RPL26,RPL27A,RPL28,RPL29,RPL3,RPL31,RPL32,RPL34,RPL35,RPL36,RPL36A,RPL37,RPL37A,RPL38,RPL41,RPL7,RPL8,RPL9,RPLP1,RPS12,RPS14,RPS15,RPS18,RPS19,RPS21,RPS24,RPS27A,RPS4X,RPS4Y1,RPS6,RPS7,RPS8
Synaptogenesis Signaling Pathway	19.2	0.184	1.109	ADCY1,AKT3,AP2B1,ATF2,BDNF,CACNA1B,CACNA2D1,CADM1,CALM3,CAMK2A,CAMK2B,CAMK2D,CDH10,CDH12,CDH18,CDH2,CDH22,CDH8,CNTNAP2,CPLX2,EFNA5,EPHA4,EPHA6,EPHA7,EPHB1,EPHB6,GOSR2,GRIA1,GRIN1,GRIN2A,GRIN2B,GRM1,GRM3,GRM5,GRM7,GSK3B,HRAS,NECTIN1,NLGN1,NLGN3,NLGN4X,NLGN4Y,NRXN1,NRXN3,NTRK2,PIK3CA,PRKACB,PRKAG1,PRKAR2B,RASGRF1,SHC3,SNAP25,SOS1,SYN3,SYT1,SYT12,THBS3,UNC13A
Glutaminergic Receptor Signaling Pathway (Enhanced)	17.9	0.175	-0.535	ADCY1,AKT3,ATF2,BDNF,CACNA1B,CACNA2D1,CACNA2D3,CACNG3,CACNG8,CALM3,CAMK2A,CAMK2B,CAMK2D,CATSPER2,DGKA,DGKB,DGKZ,GABBR2,GABRA4,GABRB1,GABRB2,GABRD,GABRG2,GNAL,GNAQ,GOSR2,GRIA1,GRIK2,GRIK4,GRIN1,GRIN2A,GRIN2B,GRM1,GRM3,GRM5,GRM7,MAPK11,NR3C1,PIK3CA,PLA2G4C,PLCH1,PLCL1,PLD3,PPP3CA,PRKACB,PRKAG1,PRKAR2B,PRKCA,PRKCB,PRKCG,PRKCZ,RPTOR,SCN1B,SCN3A,SCN8A,SHANK2,SNAP25
Ribosomal Quality Control Signaling Pathway	15.9	0.182	-6.564	AGO3,EXOSC10,NEMF,PSMC5,RPL10,RPL10A,RPL12,RPL13,RPL13A,RPL14,RPL19,RPL21,RPL22,RPL23,RPL24,RPL26,RPL27A,RPL28,RPL29,RPL3,RPL31,RPL32,RPL34,RPL35,RPL36,RPL36A,RPL37,RPL37A,RPL38,RPL41,RPL7,RPL8,RPL9,RPLP1,RPS12,RPS14,RPS15,RPS18,RPS19,RPS21,RPS24,RPS27A,RPS4X,RPS4Y1,RPS6,RPS7,RPS8,TCF25
Neurexins and neuroligins	13.7	0.368	1.342	APBA2,BEGAIN,DLG2,DLGAP2,GRIN1,GRIN2A,GRIN2B,GRM1,GRM5,LRRTM3,LRRTM4,NLGN1,NLGN3,NLGN4X,NLGN4Y,NRXN1,NRXN3,SHANK2,SIPA1L1,SYT1,SYT12
Neuropathic Pain Signaling in Dorsal Horn Neurons	13.4	0.267	0.577	BDNF,CAMK2A,CAMK2B,CAMK2D,GRIA1,GRIN1,GRIN2A,GRIN2B,GRM1,GRM3,GRM5,GRM7,KCNN1,KCNN2,KCNN3,KCNQ3,NTRK2,PIK3CA,PLCH1,PLCL1,PRKACB,PRKAG1,PRKAR2B,PRKCA,PRKCB,PRKCG,PRKCZ
GABAergic Receptor Signaling Pathway (Enhanced)	12.1	0.214	1.3	ADCY1,CACNA1B,CACNA2D1,CACNA2D3,CACNG3,CACNG8,CATSPER2,CNTNAP2,GABBR2,GABRA4,GABRB1,GABRB2,GABRD,GABRG2,GNAL,GNG7,GPHN,GRIN1,GRIN2A,GRIN2B,KCNJ3,NLGN1,NLGN3,NLGN4X,NLGN4Y,NRXN1,NRXN3,PRKACB,PRKAG1,PRKAR2B
Role of NFAT in Cardiac Hypertrophy	11.4	0.166	0.898	ADCY1,AKT3,CABIN1,CACNA1B,CACNA2D1,CACNA2D3,CACNG3,CACNG8,CALM3,CAMK2A,CAMK2B,CAMK2D,CATSPER2,GNAQ,GNG7,GSK3B,HDAC6,HDAC9,HRAS,IGF1R,MAP2K4,MAPK10,MAPK11,MEF2C,PIK3CA,PLCH1,PLCL1,PPP3CA,PRKACB,PRKAG1,PRKAR2B,PRKCA,PRKCB,PRKCG,PRKCZ,SHC3,SLC8A1,SOS1
Opioid Signaling Pathway	11	0.149	0.493	ADCY1,AKT3,AP2B1,ATF2,CACNA1B,CACNA2D1,CACNA2D3,CACNG3,CACNG8,CALM3,CAMK2A,CAMK2B,CAMK2D,CATSPER2,GNAL,GNAQ,GNG7,GRIN1,GRIN2A,GRIN2B,GRK5,GSK3B,HRAS,KCNJ3,MAP2K4,MAPK4,OPRM1,PPP3CA,PRKACB,PRKAG1,PRKAR2B,PRKCA,PRKCB,PRKCG,PRKCZ,RGS11,RGS20,RPS6KA2,RPS6KA5,RYR1,SOS1,TCF4
Endocannabinoid Neuronal Synapse Pathway	10.5	0.193	0.6	ADCY1,CACNA1B,CACNA2D1,CACNA2D3,CACNG3,CACNG8,CATSPER2,DNAH1,FAAH,GNAL,GNAQ,GNG7,GRIA1,GRIN1,GRIN2A,GRIN2B,GRM1,GRM5,KCNJ3,MAPK10,MAPK11,MAPK4,PLCH1,PLCL1,PPP3CA,PRKACB,PRKAG1,PRKAR2B,RIMS1
Synaptic Long Term Potentiation	10.3	0.21	1	ADCY1,ATF2,CALM3,CAMK2A,CAMK2B,CAMK2D,GNAQ,GRIA1,GRIN1,GRIN2A,GRIN2B,GRM1,GRM3,GRM5,GRM7,HRAS,PLCH1,PLCL1,PPP3CA,PRKACB,PRKAG1,PRKAR2B,PRKCA,PRKCB,PRKCG,PRKCZ
Netrin Signaling	10.2	0.177	-0.898	ABLIM2,AKT3,CACNA1B,CACNA2D1,CACNA2D3,CACNG3,CACNG8,CAMK2A,CAMK2B,CAMK2D,CATSPER2,DCC,DSCAM,GOSR2,GRIA1,PIK3CA,PPP3CA,PRKACB,PRKAG1,PRKAR2B,PRKCA,PRKCB,PRKCG,PRKCZ,PRKG1,PTK2,RYR1,SNAP25,TRIM9,UNC5B,UNC5D
Activation of NMDA receptors and postsynaptic events	9.87	0.247	-0.894	ADCY1,CAMK2A,CAMK2B,CAMK2D,CAMKK1,CAMKK2,DLG2,GRIA1,GRIN1,GRIN2A,GRIN2B,HRAS,LRRC7,NRGN,PPM1E,PRKACB,PRKAG1,PRKAR2B,RASGRF1,RPS6KA2,TUBB2A
Circadian Rhythm Signaling	9.81	0.144	NA	ADCY1,ATF2,BDNF,CACNA1B,CACNA2D1,CACNA2D3,CACNG3,CACNG8,CAMK2A,CAMK2B,CAMK2D,CATSPER2,GNAQ,GNG7,GRIA1,GRIN1,GRIN2A,GRIN2B,GSK3B,HRAS,MAP2K4,NR3C1,NTRK2,OPN4,PLCH1,PLCL1,PRKACB,PRKAG1,PRKAR2B,PRKCA,PRKCB,PRKCG,PRKCZ,PRKG1,RORA,RORB,RPS6KA5,RPTOR,RYR1
Neurovascular Coupling Signaling Pathway	8.81	0.147	0.87	APP,CACNA1B,CACNA2D1,CACNA2D3,CACNG3,CACNG8,CALM3,CATSPER2,CHRM3,GABBR2,GABRA4,GABRB1,GABRB2,GABRD,GABRG2,GNAQ,GRIA1,GRIN1,GRIN2A,GRIN2B,GRM1,GRM5,KCNJ3,KCNMA1,KCNN1,KCNN2,KCNN3,PLA2G4C,PRKACB,PRKAG1,PRKAR2B,PRKG1,RYR1,SLCO2A1
Dopamine-DARPP32 Feedback in cAMP Signaling	8.68	0.163	0.655	ADCY1,ATF2,CACNA1B,CACNA2D1,CACNA2D3,CACNG3,CACNG8,CALM3,CALY,CAMKK1,CAMKK2,GNAQ,GRIN1,GRIN2A,GRIN2B,KCNJ3,PLCH1,PLCL1,PPP2R2A,PPP2R2C,PPP3CA,PRKACB,PRKAG1,PRKAR2B,PRKCA,PRKCB,PRKCG,PRKCZ,PRKG1
Estrogen Receptor Signaling	8.68	0.117	0.333	ADCY1,AKT3,ATF2,CACNA1B,CACNA2D1,CACNA2D3,CACNG3,CACNG8,ESR1,FOXO3,GNAL,GNAQ,GNG7,GSK3B,HRAS,IGF1R,MED12L,MED13L,MMP16,MMP17,MT-ATP6,MT-CYB,MT-ND1,MT-ND2,MT-ND3,MT-ND4,MT-ND5,NCOA1,NCOR2,NDUFS5,NDUFV1,NR3C1,NRIP1,PIK3CA,PLCH1,PLCL1,PRKACB,PRKAG1,PRKAR2B,PRKCA,PRKCB,PRKCG,PRKCZ,SHC3,SOS1,TBL1XR1,THRAP3,ZDHHC21
Autism Signaling Pathway	8.61	0.129	0.801	AKT3,BDNF,CACNA1B,CACNA2D1,CACNA2D3,CACNG3,CACNG8,CAMK2A,CAMK2B,CAMK2D,CAMKK1,CAMKK2,CNTNAP2,FZD3,GRIN1,GRIN2A,GRIN2B,GRM1,GRM3,GRM5,GRM7,GSK3B,HRAS,IGF1R,IL17D,NLGN1,NLGN3,NLGN4X,NLGN4Y,NRXN1,NTRK2,PIK3CA,PRKACB,PRKAG1,PRKAR2B,RPS6,RPTOR,SOS1,TCF4,TSC2
Mitochondrial RNA degradation	8.41	0.44	-3.317	MT-ATP6,MT-ATP8,MT-CO1,MT-CO2,MT-CO3,MT-CYB,MT-ND1,MT-ND2,MT-ND3,MT-ND4,MT-ND5
Axonal Guidance Signaling	8.37	0.106	NA	ABLIM2,ADAM11,ADAM17,ADAMTS19,ADAMTS2,ADAMTS8,AKT3,ARHGEF12,BDNF,DCC,EFNA5,EPHA4,EPHA6,EPHA7,EPHB1,EPHB6,FZD3,GNAL,GNAQ,GNG7,GSK3B,HRAS,ITGA10,LINGO1,LRRC4C,MICAL1,MMP16,MMP17,NGEF,NTNG1,NTRK2,PIK3CA,PLCH1,PLCL1,PPP3CA,PRKACB,PRKAG1,PRKAR2B,PRKCA,PRKCB,PRKCG,PRKCZ,PTK2,RASA1,ROBO1,ROBO2,SEMA3A,SEMA6A,SHANK2,SLIT1,SLIT3,SOS1,TUBB2A,UNC5B,UNC5D
Calcium Signaling	8.35	0.147	-0.2	ATF2,ATP2B2,CABIN1,CACNA1B,CACNA2D1,CACNA2D3,CACNG3,CACNG8,CALM3,CAMK2A,CAMK2B,CAMK2D,CAMKK1,CAMKK2,CATSPER2,GRIA1,GRIN1,GRIN2A,GRIN2B,HDAC6,HDAC9,MEF2C,MYO5C,PNCK,PPP3CA,PRKACB,PRKAG1,PRKAR2B,RYR1,SLC8A1,TPM1,TPM3
Potassium Channels	8.24	0.204	-0.218	ABCC8,GABBR2,GNG7,HCN1,KCNA2,KCNAB2,KCNB2,KCNC1,KCNC2,KCND2,KCNH3,KCNH4,KCNH5,KCNH7,KCNJ3,KCNMA1,KCNN1,KCNN2,KCNN3,KCNQ3,KCNQ5
GABA Receptor Signaling	8.2	0.18	NA	ADCY1,AP2B1,CACNA1B,CACNA2D1,CACNA2D3,CACNG3,CACNG8,CATSPER2,DNM1,GABBR2,GABRA4,GABRB1,GABRB2,GABRD,GABRG2,GNAL,GNAQ,GNG7,GPHN,KCNN1,KCNN2,KCNN3,KCNQ3,RPS27A
rRNA processing	8.17	0.375	-3.464	ELAC2,MT-ATP6,MT-ATP8,MT-CO1,MT-CO2,MT-CO3,MT-CYB,MT-ND1,MT-ND2,MT-ND3,MT-ND4,MT-ND5
Melatonin Signaling	7.6	0.23	1.5	CALM3,CAMK2A,CAMK2B,CAMK2D,GNAQ,MAP2K4,PLCH1,PLCL1,PRKACB,PRKAG1,PRKAR2B,PRKCA,PRKCB,PRKCG,PRKCZ,RORA,RORB
Oxytocin Signaling Pathway	7.54	0.126	-0.507	AKT3,ATF2,ATP2B2,CACNA1B,CACNA2D1,CACNA2D3,CACNG3,CACNG8,CALM3,CAMKK1,CAMKK2,GNAL,GNAQ,GNG7,GSK3B,HRAS,KCNT2,MAP2K4,MAPK10,MAPK11,MAPK4,MEF2C,MYO5C,PIK3CA,PLA2G4C,PPP3CA,PRKACB,PRKAG1,PRKAR2B,PRKCA,PRKCB,PRKCG,PRKCZ,PRKG1,SHC3,SOS1
mTOR Signaling	7.41	0.14	-0.728	AKT3,DGKZ,EIF4G3,HRAS,PIK3CA,PLD3,PPP2R2A,PPP2R2C,PRKAG1,PRKCA,PRKCB,PRKCG,PRKCZ,RPS12,RPS14,RPS15,RPS18,RPS19,RPS21,RPS24,RPS27A,RPS4X,RPS4Y1,RPS6,RPS6KA2,RPS6KA5,RPS7,RPS8,RPTOR,TSC2
Glutamate binding, activation of AMPA receptors and synaptic plasticity	7.24	0.355	-0.905	AP2B1,CACNG3,CACNG8,CAMK2A,CAMK2B,CAMK2D,GRIA1,GRIP1,PRKCA,PRKCB,PRKCG
Opioid Signalling	7.02	0.2	-0.258	ADCY1,CAMK2A,CAMK2B,CAMK2D,CAMKK1,CAMKK2,GNAL,GNAQ,GNG7,NBEA,OPRM1,PDE4C,PDE4D,PPP3CA,PRKACB,PRKAR2B,PRKCA,PRKCG
tRNA processing in the mitochondrion	6.79	0.293	-3.464	ELAC2,MT-ATP6,MT-ATP8,MT-CO1,MT-CO2,MT-CO3,MT-CYB,MT-ND1,MT-ND2,MT-ND3,MT-ND4,MT-ND5
G-Protein Coupled Receptor Signaling	6.79	0.0898	0.882	ADCY1,ADGRB1,ADGRB2,ADGRB3,ADGRG7,ADGRL3,AKT3,ATF2,CALM3,CAMK2A,CAMK2B,CAMK2D,CHRM3,CNGB1,CRHR2,ELP1,FOXO3,FZD3,GABBR2,GLP2R,GNAL,GNAQ,GNG7,GPR158,GRK5,GRM1,GRM3,GRM5,GRM7,GSK3B,HCN1,HRAS,HRH1,HRH2,KCNN1,KCNN2,KCNN3,KCNQ3,MAP2K4,MAPK10,MAPK11,MEF2C,MRTFA,OPRM1,PDE10A,PDE4C,PDE4D,PDE6B,PIK3CA,PPP3CA,PRKACB,PRKAG1,PRKAR2B,PRKCA,PRKCB,PRKCG,PTGER3,PTK2,RAP1GAP,RASA1,SHC3,SOS1,TTN,VIPR1
Insulin Secretion Signaling Pathway	6.78	0.122	0.192	ABCC8,ADCY1,AGO3,ASIC2,ASIC3,ATF2,CACNA1B,CACNA2D1,CACNA2D3,CACNG3,CACNG8,CAMK2A,CAMK2B,CAMK2D,CHRM3,CPE,EIF4G3,GNAQ,GOSR2,MAPK11,PCSK2,PIK3CA,PLCH1,PLCL1,PRKACB,PRKAG1,PRKAR2B,PRKCA,PRKCB,PRKCG,PRKCZ,RPS6KA5,RYR1,SNAP25
Orexin Signaling Pathway	6.72	0.128	-0.365	ADCY1,AKT3,ATP6V0A4,CACNA1B,CACNA2D1,CACNA2D3,CACNG3,CACNG8,CALM3,CAMK2B,CATSPER2,GNAQ,GNG7,KCNJ3,MAPK11,PI4KA,PIK3CA,PIP5K1B,PLA2G4C,PLCH1,PLCL1,PRKACB,PRKAG1,PRKAR2B,PRKCA,PRKCB,PRKCG,PRKCZ,RPTOR,SLC8A1,SMAD1
GNRH Signaling	6.71	0.14	0.229	ADCY1,ATF2,CACNA1B,CACNA2D1,CACNA2D3,CACNG3,CACNG8,CALM3,CAMK2A,CAMK2B,CAMK2D,CATSPER2,GNAQ,GNG7,HRAS,MAP2K4,MAPK10,MAPK11,PRKACB,PRKAG1,PRKAR2B,PRKCA,PRKCB,PRKCG,PRKCZ,PTK2,SOS1
Sperm Motility	6.63	0.125	0.535	ABL2,CALM3,CATSPER2,CNGB1,DYRK1A,EPHA4,EPHA6,EPHB1,FER,GNAL,GNAQ,GNG7,IGF1R,MAP2K4,MATK,NTRK2,PDE4C,PDE4D,PEAK1,PLA2G4C,PLCH1,PLCL1,PRKACB,PRKAG1,PRKAR2B,PRKCA,PRKCB,PRKCG,PRKCZ,PRKG1,PTK2,TYRO3
CREB Signaling in Neurons	6.54	0.0925	0	ADCY1,ADGRB1,ADGRB2,ADGRB3,ADGRG7,ADGRL3,AKT3,ATF2,CACNA1B,CACNA2D1,CACNA2D3,CACNG3,CACNG8,CALM3,CAMK2A,CAMK2B,CAMK2D,CATSPER2,CHRM3,CRHR2,FZD3,GABBR2,GLP2R,GNAL,GNAQ,GNG7,GPR158,GRIA1,GRIK2,GRIK4,GRIN1,GRIN2A,GRIN2B,GRM1,GRM3,GRM5,GRM7,HRAS,HRH1,HRH2,IGF1R,NTRK2,OPRM1,PIK3CA,PLCH1,PLCL1,PRKACB,PRKAG1,PRKAR2B,PRKCA,PRKCB,PRKCG,PRKCZ,PTGER3,SHC3,SOS1,VIPR1
Acetylcholine Receptor Signaling Pathway	6.49	0.136	0	ADAM17,ADCY1,AKT3,ATF2,CACNA1B,CACNA2D1,CACNA2D3,CACNG3,CACNG8,CALM3,CAMK2A,CAMK2B,CAMK2D,CATSPER2,CHRM3,GNAL,GNAQ,PIK3CA,PLCH1,PLCL1,PRKACB,PRKAG1,PRKAR2B,PRKCA,PRKCB,PRKCG,PRKCZ
G Beta Gamma Signaling	6.41	0.162	0	ADCY1,AKT3,CACNA1B,CACNA2D1,CACNA2D3,CACNG3,CACNG8,CATSPER2,GNAL,GNAQ,GNG7,HRAS,KCNJ3,PRKACB,PRKAG1,PRKAR2B,PRKCA,PRKCB,PRKCG,PRKCZ,SOS1
Protein Kinase A Signaling	6.09	0.104	-0.169	ADCY1,ATF2,CALM3,CAMK2A,CAMK2B,CAMK2D,CDC16,CNGB1,DCC,FLNA,GNAQ,GNG7,GSK3B,PDE10A,PDE4C,PDE4D,PDE6B,PGP,PLCH1,PLCL1,PPP3CA,PRKACB,PRKAG1,PRKAR2B,PRKCA,PRKCB,PRKCG,PRKCZ,PTK2,PTPN13,PTPN5,PTPRA,PTPRB,PTPRD,PTPRK,PTPRR,PTPRT,RYR1,SMAD3,TCF4,TTN
RAF/MAP kinase cascade	5.96	0.118	0	CAMK2A,CAMK2B,CAMK2D,CNKSR2,DAB2IP,DLG2,GFRA2,GRIN1,GRIN2B,HRAS,LRRC7,NCAM1,NRG3,NRG4,PEBP1,PIK3CA,PSMC5,PTK2,PTPRA,RANBP9,RAPGEF2,RASA1,RASA3,RASAL2,RASGRF1,RPS27A,SEM1,SHC3,SOS1,SPRED2,SPTAN1
Synaptic Long Term Depression	5.95	0.131	0.2	CACNA1B,CACNA2D1,CACNA2D3,CACNG3,CACNG8,CATSPER2,GNAL,GNAQ,GRIA1,GRM1,GRM3,GRM5,GRM7,HRAS,IGF1R,PLA2G4C,PLCH1,PLCL1,PPP2R2A,PPP2R2C,PRKCA,PRKCB,PRKCG,PRKCZ,PRKG1,RYR1
Cardiac Hypertrophy Signaling (Enhanced)	5.89	0.0931	0.926	ADCY1,AKT3,ATF2,CACNA1B,CACNA2D1,CACNA2D3,CACNG3,CACNG8,CALM3,CAMK2A,CAMK2B,CAMK2D,FGF12,FGF14,FZD3,GNAQ,GNG7,GSK3B,HDAC6,HDAC9,HRAS,IGF1R,IL10RB,IL17D,ITGA10,MAP2K4,MAPK10,MAPK11,MEF2C,PDE10A,PDE4C,PDE4D,PDE6B,PIK3CA,PLCH1,PLCL1,PPP3CA,PRKACB,PRKAG1,PRKAR2B,PRKCA,PRKCB,PRKCG,PRKCZ,PRKG1,PTK2,RPS6,RPS6KA5,RYR1,TSC2
DAG and IP3 signaling	5.85	0.268	-0.707	ADCY1,CAMK2A,CAMK2B,CAMK2D,CAMKK1,CAMKK2,NBEA,PRKACB,PRKAR2B,PRKCA,PRKCG
Regulation of eIF4 and p70S6K Signaling	5.85	0.133	0	AGO3,AKT3,EIF1AY,EIF4G3,HRAS,ITGA10,MAPK11,PIK3CA,PPP2R2A,PPP2R2C,PRKCZ,RPS12,RPS14,RPS15,RPS18,RPS19,RPS21,RPS24,RPS27A,RPS4X,RPS4Y1,RPS6,RPS7,RPS8,SOS1
Adrenomedullin signaling pathway	5.79	0.129	0.626	ADCY1,AKT3,CALM3,GNAQ,GSK3B,HRAS,KCNN1,KCNN2,KCNN3,KCNQ3,MAP2K4,MAPK10,MAPK11,MAPK4,MATK,PIK3CA,PLCH1,PLCL1,PRKACB,PRKAG1,PRKAR2B,PRKG1,PTK2,SHC3,SOS1,TTN
Glutamate Receptor Signaling	5.76	0.206	0.378	CALM3,GNG7,GRIA1,GRIK2,GRIK4,GRIN1,GRIN2A,GRIN2B,GRIP1,GRM1,GRM3,GRM5,GRM7,SLC1A4
Corticotropin Releasing Hormone Signaling	5.7	0.142	-0.229	ADCY1,ATF2,BDNF,CACNA1B,CACNA2D1,CACNA2D3,CACNG3,CACNG8,CALM3,CATSPER2,CRHR2,GNAQ,MAPK11,MEF2C,NR4A1,PRKACB,PRKAG1,PRKAR2B,PRKCA,PRKCB,PRKCG,PRKCZ
Signaling by MET	5.66	0.19	0.775	COL24A1,COL27A1,COL5A2,GAB1,HRAS,LAMA2,LAMB1,MUC20,PIK3CA,PTK2,RANBP9,RPS27A,SH3GL2,SOS1,TNS3
Gustation Pathway	5.43	0.123	0.784	ABCC8,ADCY1,ASIC2,ASIC3,CACNA1B,CACNA2D1,CACNA2D3,CACNG3,CACNG8,CATSPER2,CHRM3,GABRA4,GABRB1,GABRB2,GABRD,GABRG2,KCNN1,KCNN2,KCNN3,KCNQ3,PRKACB,PRKAG1,PRKAR2B,SCN1B,SCN3A,SCN8A
Transcriptional Regulation by MECP2	5.4	0.206	1.387	AGO3,BDNF,CAMK2A,CAMK2B,CAMK2D,FKBP5,GRIN2A,GRIN2B,MEF2C,NCOR2,OPRM1,RBFOX1,TBL1XR1
Gap Junction Signaling	5.39	0.104	0.522	ADCY1,AKT3,ATF2,CALM3,CDH2,GNAQ,GRIA1,GRIK2,GSK3B,HRAS,KCNN1,KCNN2,KCNN3,KCNQ3,MAP2K4,MAPK10,PIK3CA,PLA2G4C,PLCH1,PLCL1,PPP3CA,PRKACB,PRKAG1,PRKAR2B,PRKCA,PRKCB,PRKCG,PRKCZ,PRKG1,SMAD1,SMAD3,SOS1,TCF4,TJP1,TUBB2A
Serotonin Receptor Signaling	5.32	0.0936	-0.457	ADCY1,AKT3,APP,ATF2,BDNF,CACNA1B,CACNA2D1,CACNA2D3,CACNG3,CACNG8,CALM3,CAMK2A,CAMK2B,CAMK2D,CPE,FOXO3,GNAL,GNAQ,GNG7,GSK3B,HRAS,HTR3B,KCNJ3,KCNN1,KCNN2,KCNN3,KCNQ3,MAP2K4,MAPK11,PIK3CA,PLA2G4C,PLCH1,PLCL1,PLD3,PRKACB,PRKAG1,PRKAR2B,PRKCA,PRKCB,PRKCG,PRKCZ,RASGRF1,RYR1,TTN
GPCR-Mediated Nutrient Sensing in Enteroendocrine Cells	5.17	0.151	-0.243	ADCY1,CACNA1B,CACNA2D1,CACNA2D3,CACNG3,CACNG8,CATSPER2,GNAQ,GNG7,PLCH1,PLCL1,PRKACB,PRKAG1,PRKAR2B,PRKCA,PRKCB,PRKCG,PRKCZ
Mitochondrial Dysfunction	5.1	0.101	3.43	APP,ATF2,ATP5ME,CACNA1B,CACNA2D1,CACNA2D3,CACNG3,CACNG8,CALM3,CAMK2A,CAMK2B,CAMK2D,CATSPER2,COX4I1,MAP2K4,MAPK10,MT-ATP6,MT-CO1,MT-CO2,MT-CO3,MT-CYB,MT-ND1,MT-ND2,MT-ND3,MT-ND4,MT-ND5,NDUFS5,NDUFV1,PIK3CA,PPP3CA,PRKACB,PRKAG1,PRKAR2B,TOMM7,UQCRB
Signaling by NTRK2 (TRKB)	5.03	0.32	0.707	BDNF,DOCK3,GAB1,GRIN2B,HRAS,NTRK2,PIK3CA,SOS1
Renin-Angiotensin Signaling	5.02	0.148	1	ADCY1,ATF2,GNAQ,HRAS,MAP2K4,MAPK10,MAPK11,PIK3CA,PRKACB,PRKAG1,PRKAR2B,PRKCA,PRKCB,PRKCG,PRKCZ,PTK2,SHC3,SOS1
Signaling by ERBB2	4.94	0.22	-0.302	AKT3,CDC37,GAB1,HRAS,MATK,NRG3,NRG4,PIK3CA,PRKCA,RPS27A,SOS1
nNOS Signaling in Neurons	4.94	0.22	0.447	CALM3,CAMK2A,DLG2,GRIN1,GRIN2A,GRIN2B,PPP3CA,PRKCA,PRKCB,PRKCG,PRKCZ
L1CAM interactions	4.92	0.145	0.943	ANK2,AP2B1,CHL1,CNTN1,DNM1,ITGA10,KCNQ3,LAMB1,NCAM1,RANBP9,RPS6KA2,RPS6KA5,SCN1B,SCN3A,SCN8A,SH3GL2,SPTAN1,TUBB2A
SNARE Signaling Pathway	4.82	0.138	-1.414	ADCY1,CACNA1B,CACNA2D1,CALM3,CAMK2A,CAMK2B,CAMK2D,CPLX2,GOSR2,MYO5C,PRKACB,PRKAG1,PRKAR2B,RIMS1,SNAP25,SYN3,SYT1,SYT12,UNC13A
Dilated Cardiomyopathy Signaling Pathway	4.78	0.132	-0.535	ADCY1,AKT3,CACNA1B,CACNA2D1,CACNA2D3,CACNG3,CACNG8,CAMK2A,CAMK2B,CAMK2D,CATSPER2,GAB1,GSK3B,MAPK11,MYO5C,PRKACB,PRKAG1,PRKAR2B,TPM1,TTN
ROBO SLIT Signaling Pathway	4.72	0.141	1.414	AKT3,APP,CDH2,CNTNAP2,DCC,GSK3B,MYO9B,NELL2,NRXN1,NRXN3,PRKACB,PRKAG1,PRKAR2B,ROBO1,ROBO2,SLIT1,SLIT3,UNC5B
Huntington's Disease Signaling	4.71	0.105	-0.471	AKT3,ATF2,BDNF,CACNA1B,CPLX2,DNM1,GNAQ,GNG7,GOSR2,GRIN2B,GRM1,GRM5,HDAC6,HDAC9,HRAS,IGF1R,MAP2K4,NCOR2,PIK3CA,PRKCA,PRKCB,PRKCG,PRKCZ,PSMC5,RASA1,RPS27A,SEM1,SHC3,SNAP25,SOS1
Netrin-1 signaling	4.68	0.227	0	ABLIM2,DCC,DSCAM,DSCAML1,PTK2,ROBO1,SLIT1,SLIT3,UNC5B,UNC5D
Assembly and cell surface presentation of NMDA receptors	4.68	0.227	0.632	CAMK2A,CAMK2B,CAMK2D,DLG2,GRIN1,GRIN2A,GRIN2B,LRRC7,NBEA,TUBB2A
S100 Family Signaling Pathway	4.56	0.078	0.775	ADGRB1,ADGRB2,ADGRB3,ADGRG7,ADGRL3,AKT3,APP,ATF2,BDNF,CACNA1B,CACNA2D1,CACNA2D3,CACNG3,CACNG8,CALM3,CAMK2A,CAMK2B,CAMK2D,CATSPER2,CHRM3,CRHR2,ESR1,FZD3,GABBR2,GLP2R,GPR158,GRM1,GRM3,GRM5,GRM7,GSK3B,HRH1,HRH2,IL10RB,MAP2K4,MAPK10,MAPK11,MAPK4,MMP16,MMP17,NR3C1,NTRK2,OPRM1,PIK3CA,PLA2G4C,PLCH1,PLCL1,PRKACB,PRKAG1,PRKAR2B,PRKCA,PRKCB,PRKCG,PRKCZ,PTGER3,SMAD1,SMAD3,TCF4,TPM1,TPM3,VIPR1
Pancreatic Secretion Signaling Pathway	4.34	0.107	-0.784	ADCY1,AKT3,ARHGEF12,ATP2B2,CA10,CA7,CADPS2,CHRM3,GNAQ,GOSR2,KCNMA1,PIK3CA,PLCH1,PLCL1,PRKACB,PRKAG1,PRKAR2B,PRKCA,PRKCB,PRKCG,PRKCZ,RPTOR,RYR1,SNAP25,TPCN2,VIPR1
Signaling by ERBB4	4.23	0.186	0.333	ADAM17,ESR1,GABRB1,GABRB2,GABRG2,HRAS,NRG3,NRG4,PIK3CA,RPS27A,SOS1
Cellular Effects of Sildenafil (Viagra)	4.23	0.0788	0.137	ADCY1,ADGRB1,ADGRB2,ADGRB3,ADGRG7,ADGRL3,AKT3,ATF2,CACNA1B,CACNA2D1,CACNA2D3,CACNG3,CACNG8,CALM3,CHRM3,CNGB1,CRHR2,FZD3,GABBR2,GLP2R,GNAQ,GNG7,GPR158,GRM1,GRM3,GRM5,GRM7,HCN1,HRH1,HRH2,KCNN1,KCNN2,KCNN3,KCNQ3,MAP2K4,MAPK10,MAPK11,MAPK4,MEF2C,MYO5C,OPRM1,PDE6B,PIK3CA,PPP2R2A,PPP2R2C,PPP3CA,PRKACB,PRKAG1,PRKAR2B,PRKG1,PTGER3,SMAD1,SMAD3,VIPR1
Mitochondrial Division Signaling Pathway	4.19	0.12	-0.894	APP,CACNA1B,CACNA2D1,CACNA2D3,CACNG3,CACNG8,CAMK2A,CAMK2B,CAMK2D,CATSPER2,GNAQ,GSK3B,HRAS,INF2,PPP2R2A,PPP2R2C,PPP3CA,PRKACB,PRKAG1,PRKAR2B
Endocannabinoid Developing Neuron Pathway	4.18	0.133	0.277	ADCY1,AKT3,ATF2,GNAL,GNG7,GSK3B,HRAS,MAP2K4,MAPK10,MAPK11,MAPK4,PIK3CA,PRKACB,PRKAG1,PRKAR2B,RAP1GAP,RPTOR
Signaling by NTRK1 (TRKA)	4.18	0.16	0.832	AP2B1,DNM1,HRAS,MAPK11,MEF2C,NTRK2,PIK3CA,RIT2,RPS6KA2,RPS6KA5,SH3GL2,SHC3,SOS1
Sleep NREM Signaling Pathway	4.16	0.138	0	ADCY1,ATF2,CAMK2A,CAMK2B,CAMK2D,GABRA4,GABRB1,GABRB2,GABRD,GABRG2,HRAS,MAP2K4,PRKACB,PRKAG1,PRKAR2B,PRKCA
RET signaling	4.14	0.22	-0.333	DOK6,GAB1,GFRA2,PIK3CA,PRKACB,PRKCA,RAP1GAP,SHC3,SOS1
EPH-Ephrin signaling	4.13	0.151	0.535	AP2B1,DNM1,EFNA5,EPHA4,EPHA6,EPHA7,EPHB1,EPHB6,GRIN1,GRIN2B,HRAS,NGEF,PTK2,RASA1
Cardiac conduction	4.09	0.131	-0.302	ATP2B2,CACNG8,CAMK2A,CAMK2B,CAMK2D,DMPK,FGF12,FGF14,FXYD7,KCND2,KCNIP3,KCNIP4,RYR1,SCN1B,SCN3A,SCN8A,SLC8A1
CDK5 Signaling	4.07	0.142	-0.832	ADCY1,BDNF,GNAL,HRAS,LAMA2,LAMB1,MAPK10,MAPK11,MAPK4,NTRK2,PPP2R2A,PPP2R2C,PRKACB,PRKAG1,PRKAR2B
RHO GTPase cycle	4.05	0.0867	-0.48	ABL2,ANKRD26,ARHGAP18,ARHGAP25,ARHGAP28,ARHGEF12,CCDC88A,CDC37,CIT,CKB,CPNE8,DDRGK1,DOCK10,DOCK3,DOCK4,DOCK5,DSP,FAM13A,FMNL2,MTR,MYO9B,NCKAP1,NGEF,NOXA1,OBSCN,PEAK1,PICALM,PIK3CA,PKP4,PLEKHG5,PRAG1,PTPN13,RASAL2,RBBP6,RHPN1,SOS1,SPTAN1,SRRM1,TPM3
Myelination Signaling Pathway	4.01	0.0945	1.826	ADAM17,AKT3,ATF2,BDNF,CALM3,FZD3,GSK3B,HDAC6,HDAC9,HRAS,IGF1R,LAMA2,LAMB1,LGI4,LINGO1,NTRK2,PIK3CA,PPP3CA,PRKACB,PRKAG1,PRKAR2B,PTK2,PTPRA,RAPGEF2,RPTOR,SMAD1,SMAD3,SMARCA4,SOS1,TCF4,TSC2
Nitric Oxide Signaling in the Cardiovascular System	3.99	0.133	0.632	AKT3,CACNA1B,CACNA2D1,CACNA2D3,CACNG3,CACNG8,CALM3,PIK3CA,PRKACB,PRKAG1,PRKAR2B,PRKCA,PRKCB,PRKCG,PRKCZ,PRKG1
Oxidative Phosphorylation	3.98	0.139	-3.873	ATP5ME,COX4I1,MT-ATP6,MT-CO1,MT-CO2,MT-CO3,MT-CYB,MT-ND1,MT-ND2,MT-ND3,MT-ND4,MT-ND5,NDUFS5,NDUFV1,UQCRB
NCAM signaling for neurite out-growth	3.96	0.175	0.302	AGRN,COL5A2,GFRA2,HRAS,NCAM1,PRNP,PTK2,PTPRA,RPS6KA5,SOS1,SPTAN1
Oxytocin in Brain Signaling Pathway	3.91	0.109	-1.091	AKT3,ATF2,CACNA1B,CACNA2D1,CACNA2D3,CACNG3,CACNG8,CALM3,CAMKK1,CAMKK2,CATSPER2,GNAL,GNAQ,GNG7,HRAS,MEF2C,PIK3CA,PLA2G4C,PRKCA,PRKCB,PRKCG,PRKCZ
Ephrin Receptor Signaling	3.88	0.109	0	AKT3,ATF2,EFNA5,EPHA4,EPHA6,EPHA7,EPHB1,EPHB6,GNAL,GNAQ,GNG7,GRIN1,GRIN2A,GRIN2B,HRAS,ITGA10,NGEF,PTK2,PTPN13,RASA1,SORBS1,SOS1
Cardiac Hypertrophy Signaling	3.83	0.0996	1.886	ADCY1,ATF2,CACNA1B,CACNA2D1,CACNA2D3,CACNG3,CACNG8,CALM3,GNAL,GNAQ,GNG7,GSK3B,HRAS,IGF1R,MAP2K4,MAPK10,MAPK11,MEF2C,PIK3CA,PLCH1,PLCL1,PPP3CA,PRKACB,PRKAG1,PRKAR2B,SOS1
Respiratory electron transport	3.8	0.148	-3.606	COX4I1,MT-CO1,MT-CO2,MT-CO3,MT-CYB,MT-ND1,MT-ND2,MT-ND3,MT-ND4,MT-ND5,NDUFS5,NDUFV1,UQCRB
Type II Diabetes Mellitus Signaling	3.73	0.118	0.632	ABCC8,AKT3,CACNA1B,CACNA2D1,CACNA2D3,CACNG3,CACNG8,CATSPER2,MAP2K4,MAPK10,PIK3CA,PKM,PRKAG1,PRKCA,PRKCB,PRKCG,PRKCZ,SLC27A4
Signaling by NOTCH1	3.72	0.154	0	ADAM17,CNTN1,HDAC6,HDAC9,MAML2,MIB2,NBEA,NCOR2,NEURL1,RPS27A,TBL1XR1,TLE4
Ephrin A Signaling	3.69	0.121	1.213	AKT3,APP,EFNA5,EPHA4,EPHA6,EPHA7,HRAS,NGEF,PIK3CA,PRKACB,PRKAG1,PRKAR2B,PRKG1,PTK2,RASA1,SIPA1L1,TSC2
Glioma Signaling	3.65	0.125	0	AKT3,CALM3,CAMK2A,CAMK2B,CAMK2D,CCND3,HDAC6,HDAC9,HRAS,IGF1R,PIK3CA,PRKCA,PRKCB,PRKCG,PRKCZ,SOS1
GP6 Signaling Pathway	3.65	0.125	-0.775	AKT3,CALM3,COL23A1,COL24A1,COL26A1,COL27A1,COL5A2,GSK3B,LAMA2,LAMB1,PIK3CA,PRKCA,PRKCB,PRKCG,PRKCZ,PTK2
Amyotrophic Lateral Sclerosis Signaling	3.58	0.128	0	AKT3,CACNA1B,CACNA2D1,CACNA2D3,CACNG3,CACNG8,GRIA1,GRIK2,GRIK4,GRIN1,GRIN2A,GRIN2B,NEFM,PIK3CA,PPP3CA
cAMP-mediated signaling	3.58	0.0996	-0.209	ADCY1,ATF2,CALM3,CAMK2A,CAMK2B,CAMK2D,CHRM3,CNGB1,GABBR2,GNAL,GRM3,GRM7,HRH2,OPRM1,PDE10A,PDE4C,PDE4D,PDE6B,PPP3CA,PRKACB,PRKAR2B,PTGER3,RAP1GAP,VIPR1
Cardiac β-adrenergic Signaling	3.58	0.112	-0.632	ADCY1,CACNA1B,CACNA2D1,CACNA2D3,CACNG3,CACNG8,GNAL,GNAQ,GNG7,PDE10A,PDE4C,PDE4D,PDE6B,PPP2R2A,PPP2R2C,PRKACB,PRKAG1,PRKAR2B,SLC8A1
Adrenergic Receptor Signaling Pathway (Enhanced)	3.57	0.106	-0.218	ADCY1,ATP6V0A4,BDNF,CACNA1B,CACNA2D1,CACNA2D3,CACNG3,CACNG8,CATSPER2,GNAL,GNAQ,IL17D,PLCH1,PLCL1,PRKACB,PRKAG1,PRKAR2B,PRKCA,PRKCB,PRKCG,PRKCZ
ERBB Signaling	3.55	0.14	0	GSK3B,HRAS,MAP2K4,MAPK10,MAPK11,NRG3,NRG4,PIK3CA,PRKCA,PRKCB,PRKCG,PRKCZ,SOS1
Apelin Endothelial Signaling Pathway	3.51	0.117	0	ADCY1,AKT3,CALM3,GNAL,GNAQ,GNG7,HRAS,MAP2K4,MAPK10,MEF2C,PIK3CA,PRKAG1,PRKCA,PRKCB,PRKCG,PRKCZ,SMAD3
P2Y Purinergic Receptor Signaling Pathway	3.43	0.119	0.5	ADCY1,AKT3,ATF2,GNAQ,GNG7,HRAS,PIK3CA,PLCH1,PLCL1,PRKACB,PRKAG1,PRKAR2B,PRKCA,PRKCB,PRKCG,PRKCZ
Androgen Signaling	3.42	0.109	0	CACNA1B,CACNA2D1,CACNA2D3,CACNG3,CACNG8,CALM3,CATSPER2,GNAL,GNAQ,GNG7,NCOA1,PRKACB,PRKAG1,PRKAR2B,PRKCA,PRKCB,PRKCG,PRKCZ,SMAD3
UVC-Induced MAPK Signaling	3.38	0.176	-0.378	ATR,HRAS,MAP2K4,MAPK10,MAPK11,PRKCA,PRKCB,PRKCG,PRKCZ
Beta-catenin independent WNT signaling	3.37	0.102	0.243	AGO3,AP2B1,BRSK2,CAMK2A,CIT,FER,FZD3,GNG7,NLK,NME2,PDE6B,PI4KA,PIK3CA,PPP3CA,PRKCA,PRKCB,PRKCG,PRKG1,PSMC5,RPS27A,SEM1
Sertoli Cell-Germ Cell Junction Signaling Pathway (Enhanced)	3.32	0.0975	1.46	AKT3,CAMK2B,CDH2,GSK3B,HRAS,IL1RAPL1,LAMA2,LAMB1,MAP2K4,MAPK10,MAPK11,NECTIN1,PIK3CA,PPP2R2A,PPP2R2C,PRKACB,PRKAG1,PRKAR2B,PRKG1,PTK2,SMAD3,SORBS1,TJP1
Docosahexaenoic Acid (DHA) Signaling	3.32	0.0956	0.408	ADCY1,AKT3,APP,ATF2,BDNF,GNAQ,GRIN2B,GSK3B,KCNMA1,NTRK2,PIK3CA,PLA2G4C,PLCH1,PLCL1,PRKACB,PRKAG1,PRKAR2B,PRKCA,PRKCB,PRKCG,PRKCZ,RPTOR,SYT1,SYT12
α-Adrenergic Signaling	3.31	0.126	-0.378	ADCY1,CALM3,GNAL,GNAQ,GNG7,HRAS,PRKACB,PRKAG1,PRKAR2B,PRKCA,PRKCB,PRKCG,PRKCZ,SLC8A1
Signaling by FGFR1	3.31	0.173	0.333	FLRT2,FLRT3,GAB1,GIPC1,HRAS,PIK3CA,RPS27A,SOS1,SPRED2
WNT/SHH Axonal Guidance Signaling Pathway	3.3	0.113	0.243	ADCY1,CAMK2A,CAMK2B,CAMK2D,FZD3,GPC1,GSK3B,MAP2K4,MAPK10,PIK3CA,PRKACB,PRKAG1,PRKAR2B,PRKCA,PRKCZ,SEMA3A,TCF4
Factors Promoting Cardiogenesis in Vertebrates	3.3	0.113	1.213	ATF2,CAMK2A,CAMK2B,CAMK2D,FZD3,GSK3B,MAP2K4,MAPK10,MEF2C,PLCH1,PLCL1,PRKCA,PRKCB,PRKCG,PRKCZ,SMAD1,TCF4
White Adipose Tissue Browning Pathway	3.25	0.115	0	ADCY1,ATF2,BDNF,CACNA1B,CACNA2D1,CACNA2D3,CACNG3,CACNG8,CAMKK2,CATSPER2,MAPK11,PRKACB,PRKAG1,PRKAR2B,PRKG1,THRB
Signaling by EGFR	3.25	0.17	1	ADAM17,GAB1,HRAS,PAG1,PIK3CA,PTPRK,RPS27A,SH3GL2,SOS1
MAPK targets/ Nuclear events mediated by MAP kinases	3.24	0.212	1.134	ATF2,MAP2K4,MAPK10,MAPK11,MEF2C,RPS6KA2,RPS6KA5
Coronavirus Pathogenesis Pathway	3.2	0.0995	2.357	ADAM17,EEF1A2,HDAC6,HDAC9,MAP2K4,MAPK10,MAPK11,RPS12,RPS14,RPS15,RPS18,RPS19,RPS21,RPS24,RPS27A,RPS4X,RPS4Y1,RPS6,RPS7,RPS8,SMAD3
UVB-Induced MAPK Signaling	3.19	0.167	0.707	MAP2K4,MAPK10,MAPK11,PIK3CA,PRKCA,PRKCB,PRKCG,PRKCZ,RPS6KA5
RAR Activation	3.14	0.0808	-1.183	ADAM17,ADCY1,AKT3,ATF2,CAMK2A,CAMK2B,CAMK2D,CNGB1,GNAQ,GRIA1,HLTF,IL17D,LAMB1,MAP2K4,MAPK10,MAPK11,NCOA1,NCOR2,NRIP1,PDE10A,PDE4C,PDE4D,PDE6B,PIK3CA,PRKACB,PRKAG1,PRKAR2B,PSMC5,RAB11FIP3,RORB,RPS6KA2,RPS6KA5,SMAD3,SMARCA4,ZBTB16
Insulin Receptor Signaling	3.13	0.116	-0.775	AKT3,ASIC2,ASIC3,FOXO3,GAB1,GSK3B,HRAS,PIK3CA,PRKACB,PRKAG1,PRKAR2B,PRKCZ,RPTOR,SOS1,TSC2
Aldosterone Signaling in Epithelial Cells	3.11	0.105	0.277	ASIC2,ASIC3,DNAJB2,DNAJC1,DNAJC5G,HSPH1,KCNMA1,NR3C2,PI4KA,PIK3CA,PIP5K1B,PLCH1,PLCL1,PRKCA,PRKCB,PRKCG,PRKCZ,SOS1
ERBB4 Signaling	3.09	0.149	-0.632	ADAM17,HRAS,NRG3,NRG4,PIK3CA,PRKCA,PRKCB,PRKCG,PRKCZ,SOS1
Transcriptional Regulation by NPAS4	3.07	0.2	-1.633	AGO3,ARNT2,BDNF,IQSEC3,KCNIP3,NR3C1,RBFOX3
Sertoli Cell-Sertoli Cell Junction Signaling	3.05	0.0931	1.091	ACTN4,AKT3,ATF2,CDH10,CDH12,CDH18,CDH2,CDH22,CDH8,HRAS,IL1RAPL1,LAMA2,LAMB1,MAP2K4,MAPK10,MAPK11,NECTIN1,PIK3CA,PTK2,SORBS1,SPTAN1,TJP1,TUBB2A
14-3-3-mediated Signaling	3.02	0.114	0.832	AKT3,GSK3B,HRAS,MAP2K4,MAPK10,PIK3CA,PLCH1,PLCL1,PRKCA,PRKCB,PRKCG,PRKCZ,SRPK2,TSC2,TUBB2A
Post-translational modification: synthesis of GPI-anchored proteins	3.01	0.129	0.577	ART3,CNTN3,CNTN5,LSAMP,MDGA2,NEGR1,NTM,NTNG1,OPCML,PIGL,PIGQ,PIGZ
Cilia Biogenesis Signaling Pathway	3	0.098	-0.894	BBS9,CALM3,CDC16,CEP131,CEP290,CEP89,DNAH1,GNAL,GNAQ,GNG7,HDAC6,IGF1R,KCTD17,MAPK11,NEDD9,PCM1,PCNT,TTBK2,TUBB2A,TUBGCP6
Autophagy	2.99	0.0959	0.894	AKT3,ATF2,ATR,CALM3,CAMKK2,DAPK1,FOXO3,GSK3B,MAP1LC3A,MAP2K4,MAPK10,PIK3CA,PPP2R2A,PPP2R2C,PPP3CA,PRKACB,PRKAG1,PRKAR2B,RPTOR,SESN1,TSC2
Gαi Signaling	2.98	0.109	0.277	ADCY1,GABBR2,GNAL,GNAQ,GNG7,GRM3,GRM7,HRAS,OPRM1,PRKACB,PRKAG1,PRKAR2B,PTGER3,RAP1GAP,SHC3,SOS1
Endocannabinoid Cancer Inhibition Pathway	2.98	0.109	-1.5	ADCY1,AKT3,ATF2,CAMKK2,CCND3,GNAL,GNAQ,GSK3B,MAP2K4,PIK3CA,PRKACB,PRKAG1,PRKAR2B,PTK2,RPTOR,TCF4
Molecular Mechanisms of Cancer	2.97	0.0685	0.391	ADCY1,ADGRB1,ADGRB2,ADGRB3,ADGRG7,ADGRL3,AKT3,ARHGEF12,ATR,CAMK2A,CAMK2B,CAMK2D,CCND3,CHRM3,CRHR2,FZD3,GAB1,GABBR2,GLP2R,GNAL,GNAQ,GNG7,GPR158,GRM1,GRM3,GRM5,GRM7,GSK3B,HDAC6,HDAC9,HRAS,HRH1,HRH2,IL10RB,ITGA10,MAP2K4,MAPK10,MAPK11,MMP16,MMP17,OPRM1,PIK3CA,PRKACB,PRKAG1,PRKAR2B,PRKCA,PRKCB,PRKCG,PRKCZ,PTGER3,PTK2,RASA1,RASGRF1,SHC3,SMAD1,SMAD3,SOS1,TCF4,VIPR1
Gα12/13 Signaling	2.96	0.112	0.277	AKT3,CDH10,CDH12,CDH18,CDH2,CDH22,CDH8,ELP1,HRAS,MAP2K4,MAPK10,MEF2C,PIK3CA,PTK2,RASA1
Circadian Clock	2.95	0.155	2.121	ATF2,MEF2C,NCOA1,NPAS2,NR3C1,NRIP1,RORA,RPS27A,TBL1XR1
BEX2 Signaling Pathway	2.94	0.134	0.905	AKT3,CDH2,GSK3B,MAP2,MAP2K4,MAPK10,PPP2R2A,PPP2R2C,SPP1,TCF4,TSC2
Parkinson's Signaling Pathway	2.9	0.0854	0.2	ATP6V0A4,CACNA1B,CACNA2D1,CACNA2D3,CACNG3,CACNG8,CALM3,CAMK2A,CAMK2B,CAMK2D,CATSPER2,GBA1,GRIA1,GRIN1,GRIN2A,GRIN2B,IL17D,MAPK11,MT-ND1,MT-ND2,MT-ND3,MT-ND4,MT-ND5,NDUFS5,NDUFV1,RPS27A,TUBB2A
IL-15 Production	2.9	0.115	1.604	ABL2,DYRK1A,EPHA4,EPHA6,EPHB1,FER,IGF1R,MAP2K4,MATK,NTRK2,PEAK1,PRKCZ,PTK2,TYRO3
Endothelin-1 Signaling	2.87	0.0979	0	ADCY1,GAB1,GNAL,GNAQ,HRAS,MAPK10,MAPK11,MAPK4,PIK3CA,PLA2G4C,PLCH1,PLCL1,PLD3,PRKCA,PRKCB,PRKCG,PRKCZ,SHC3,SOS1
GABA receptor activation	2.85	0.15	0.333	ADCY1,GABBR2,GABRA4,GABRB1,GABRB2,GABRG2,GNAL,GNG7,KCNJ3
HIF1α Signaling	2.84	0.0952	0.447	AKT3,CAMK2A,CAMK2B,CAMK2D,HRAS,MAP2K4,MMP16,MMP17,NCOA1,P4HTM,PIK3CA,PKM,PPP3CA,PRKCA,PRKCB,PRKCG,PRKCZ,RPS6,SAT1,SAT2
Reelin Signaling in Neurons	2.83	0.109	1.604	AKT3,APP,ARHGEF12,CAMK2A,CAMK2B,CAMK2D,CDH2,DNAH1,GRIN1,GRIN2A,GRIN2B,GSK3B,MAP2K4,MAPK10,PIK3CA
LPS-stimulated MAPK Signaling	2.81	0.129	0.333	ATF2,ELP1,HRAS,MAP2K4,MAPK10,MAPK11,PIK3CA,PRKCA,PRKCB,PRKCG,PRKCZ
FLT3 Signaling	2.78	0.179	1.134	ABL2,AKT3,FOXO3,HRAS,PIK3CA,RPS27A,SOS1
nNOS Signaling in Skeletal Muscle Cells	2.77	0.16	-1.134	CACNA1B,CACNA2D1,CACNA2D3,CACNG3,CACNG8,CALM3,CATSPER2,RYR1
FGF Signaling	2.77	0.128	1.897	AKT3,ATF2,FGF12,FGF14,GAB1,HRAS,MAPK11,PIK3CA,PRKCA,RPS6KA5,SOS1
AMPK Signaling	2.76	0.0902	-0.277	AK5,AKT3,ATF2,CAMKK2,FOXO3,GNAL,GNAQ,GNG7,HLTF,MAPK11,PFKFB3,PIK3CA,PPM1E,PPP2R2A,PPP2R2C,PRKACB,PRKAG1,PRKAR2B,RPTOR,SMARCA4,TBC1D1,TSC2
Gαq Signaling	2.75	0.101	0.775	AKT3,CALM3,CHRM3,GNAL,GNAQ,GNG7,GRM1,GRM5,GSK3B,HRH1,PIK3CA,PLD3,PPP3CA,PRKCA,PRKCB,PRKCG,PRKCZ
Gαs Signaling	2.73	0.11	-0.302	ADCY1,ATF2,CHRM3,CNGB1,GNAL,GNAQ,GNG7,HRH2,PRKACB,PRKAG1,PRKAR2B,RAPGEF2,RYR1,VIPR1
Apelin Cardiomyocyte Signaling Pathway	2.73	0.12	0.577	AKT3,MAPK10,MAPK11,MAPK4,PIK3CA,PLCH1,PLCL1,PRKCA,PRKCB,PRKCG,PRKCZ,SLC8A1
Extra-nuclear estrogen signaling	2.7	0.133	0.632	AKT3,ESR1,FOXO3,GNG7,HRAS,IGF1R,PIK3CA,PRKCZ,PTK2,ZDHHC21
Synaptic adhesion-like molecules	2.68	0.238	0.447	GRIA1,GRIN1,GRIN2A,GRIN2B,PTPRD
Eicosanoid Signaling	2.62	0.0851	-0.626	ADCY1,AKT3,ATF2,GNAL,GNAQ,GNG7,HRAS,KCNMA1,MAPK11,PIK3CA,PLA2G4C,PLCH1,PLCL1,PRKACB,PRKAG1,PRKAR2B,PRKCA,PRKCB,PRKCG,PRKCZ,PTGER3,RPS6KA2,SLCO2A1,TCF4
Cilium Assembly	2.62	0.0931	-1.886	AHI1,B9D1,BBS9,CEP131,CEP290,CEP89,CLASP1,CLUAP1,CNGB1,DYNC2I1,HDAC6,KIFAP3,PCM1,PCNT,PKD1,PRKAR2B,RAB11FIP3,TTBK2,TUBB2A
Cholecystokinin/Gastrin-mediated Signaling	2.61	0.111	1.387	ATF2,EPHA4,GNAQ,HRAS,MAP2K4,MAPK10,MEF2C,PRKCA,PRKCB,PRKCG,PRKCZ,PTK2,SOS1
HGF Signaling	2.61	0.107	1.387	AKT3,ATF2,GAB1,HRAS,ITGA10,MAP2K4,MAPK10,PIK3CA,PRKCA,PRKCB,PRKCG,PRKCZ,PTK2,SOS1
Xenobiotic Metabolism PXR Signaling Pathway	2.58	0.0905	1.147	CAMK2A,CAMK2B,CAMK2D,CES4A,CHST15,GRIP1,HS3ST4,HS6ST3,NCOA1,NCOR2,NDST3,NRIP1,PRKACB,PRKAG1,PRKAR2B,PRKCA,PRKCB,PRKCG,PRKCZ,SULT1A1
Neuregulin Signaling	2.57	0.11	-0.577	ADAM17,AKT3,HRAS,ITGA10,MATK,NRG3,NRG4,PRKCA,PRKCB,PRKCG,PRKCZ,RPS6,SOS1
CLEAR Signaling Pathway	2.56	0.0842	-2.041	AKT3,ATF2,ATP6V0A4,GBA1,GSK3B,HRAS,IGF1R,KCNIP3,MAP4K3,MAPK11,MAPK4,NAGPA,NTRK2,PPP2R2A,PPP2R2C,PPP3CA,PRKAG1,PRKCA,PRKCB,PRKCG,PRKCZ,RPTOR,SCPEP1,TSC2
Semaphorin Neuronal Repulsive Signaling Pathway	2.56	0.102	0	AKT3,ARHGEF12,GSK3B,ITGA10,MAP2K4,MICAL1,PDE4C,PDE4D,PIK3CA,PRKACB,PRKAG1,PRKAR2B,PRKG1,SEMA3A,SEMA6A
WNT/Ca+ pathway	2.55	0.136	1	ATF2,CAMK2A,FZD3,GSK3B,PDE6B,PLCH1,PLCL1,PPP3CA,PRKCA
IGF-1 Signaling	2.55	0.114	0.905	AKT3,FOXO3,HRAS,IGF1R,PIK3CA,PRKACB,PRKAG1,PRKAR2B,PRKCZ,PTK2,RASA1,SOS1
LGI-ADAM interactions	2.54	0.286	-2	ADAM11,CACNG3,CACNG8,LGI4
Thrombin Signaling	2.54	0.0897	1	ADCY1,AKT3,ARHGEF12,CAMK2A,CAMK2B,CAMK2D,GNAL,GNAQ,GNG7,HRAS,MAPK11,PIK3CA,PLCH1,PLCL1,PRKCA,PRKCB,PRKCG,PRKCZ,PTK2,SOS1
Fc Epsilon RI Signaling	2.51	0.108	0.577	AKT3,GAB1,HRAS,MAP2K4,MAPK10,MAPK11,PIK3CA,PLA2G4C,PRKCA,PRKCB,PRKCG,PRKCZ,SOS1
Signaling by PTK6	2.5	0.145	0.707	HRAS,KHDRBS2,KHDRBS3,NR3C1,NRG3,NRG4,RASA1,RPS27A
Nephrin family interactions	2.49	0.217	-0.447	ACTN4,KIRREL3,MAGI2,PIK3CA,SPTAN1
Sialic acid metabolism	2.48	0.182	0	ST3GAL1,ST3GAL6,ST6GAL2,ST6GALNAC3,ST6GALNAC5,ST8SIA5
Agrin Interactions at Neuromuscular Junction	2.46	0.132	0.378	AGRN,HRAS,LAMA2,LAMB1,MAP2K4,MAPK10,NRG3,NRG4,PTK2
Chemokine Signaling	2.45	0.123	0	CALM3,CAMK2A,CAMK2B,CAMK2D,GNAQ,HRAS,MAPK11,PRKCA,PRKCB,PTK2
EGF Signaling	2.45	0.143	0.378	AKT3,HRAS,MAP2K4,MAPK11,PIK3CA,PRKCA,RASA1,SOS1
WNK Renal Signaling Pathway	2.45	0.111	0	AKT3,ASIC2,ASIC3,CALM3,KCTD17,NR3C2,PIK3CA,PRKCA,PRKCB,PRKCG,PRKCZ,RPS6KA5
RHO GTPases Activate NADPH Oxidases	2.41	0.208	-1.342	MAPK11,NOXA1,PRKCA,PRKCB,PRKCZ
IL-22 Signaling	2.41	0.208	1	AKT3,IL10RB,MAP2K4,MAPK10,MAPK11
PPARα/RXRα Activation	2.4	0.0909	0.277	ADCY1,CHD5,ELP1,GNAQ,HRAS,IL1RAPL1,MAP2K4,MEF2C,NCOR2,PLCH1,PLCL1,PRKACB,PRKAG1,PRKAR2B,PRKCA,PRKCB,SMAD3,SOS1
GM-CSF Signaling	2.38	0.129	0.707	AKT3,CAMK2A,CAMK2B,CAMK2D,HRAS,PIK3CA,PPP3CA,PRKCB,SOS1
Breast Cancer Regulation by Stathmin1	2.37	0.0693	0.48	ADGRB1,ADGRB2,ADGRB3,ADGRG7,ADGRL3,ARHGEF12,ATF2,CAMK2A,CAMK2B,CAMK2D,CCND3,CHRM3,CRHR2,FZD3,GABBR2,GLP2R,GNAQ,GNG7,GPR158,GRM1,GRM3,GRM5,GRM7,HRAS,HRH1,HRH2,OPRM1,PIK3CA,PPP2R2A,PPP2R2C,PRKACB,PRKAG1,PRKAR2B,PRKCA,PRKCB,PRKCG,PRKCZ,PTGER3,SHC3,SOS1,TUBB2A,VIPR1
Cytoprotection by HMOX1	2.36	0.138	-1.633	COX4I1,HM13,MT-CO1,MT-CO2,MT-CO3,NCOA1,NCOR2,TBL1XR1
IL-1 Signaling	2.32	0.112	1.342	ADCY1,ELP1,GNAL,GNAQ,GNG7,MAP2K4,MAPK10,MAPK11,PRKACB,PRKAG1,PRKAR2B
UVA-Induced MAPK Signaling	2.32	0.112	0.378	HRAS,MAP2K4,MAPK10,MAPK11,PARP8,PIK3CA,PLCH1,PLCL1,PRKCA,RPS6KA2,RPS6KA5
Hepatic Fibrosis Signaling Pathway	2.32	0.0745	0.209	AKT3,ATF2,CACNA1B,CACNA2D1,CACNA2D3,CACNG3,CACNG8,CALM3,CCDC88A,FZD3,GSK3B,HRAS,IL1RAPL1,ITGA10,MAP2K4,MAPK10,MAPK11,PIK3CA,PRKACB,PRKAG1,PRKAR2B,PRKCA,PRKCB,PRKCG,PRKCZ,PTK2,SMAD3,SOS1,SPP1,TCF4,TTN
Heme signaling	2.31	0.149	-1.134	ATF2,MEF2C,NCOA1,NPAS2,NRIP1,RORA,TBL1XR1
Xenobiotic Metabolism Signaling	2.31	0.0783	NA	AHRR,CAMK2A,CAMK2B,CAMK2D,CES4A,CHST15,GRIP1,HRAS,HS3ST4,HS6ST3,KCTD17,MAP2K4,MAPK11,NCOA1,NCOR2,NDST3,NQO2,NRIP1,PIK3CA,PPP2R2A,PPP2R2C,PRKCA,PRKCB,PRKCG,PRKCZ,SULT1A1
Lung Ionic Balance Signaling Pathway	2.3	0.0709	0.493	ADGRB1,ADGRB2,ADGRB3,ADGRG7,ADGRL3,ASIC2,ASIC3,CHRM3,CNGB1,CRHR2,ESR1,FZD3,GABBR2,GLP2R,GPR158,GRM1,GRM3,GRM5,GRM7,HCN1,HRH1,HRH2,KCNMA1,OPRM1,PLCH1,PLCL1,PPP2R2A,PPP2R2C,PRKACB,PRKAG1,PRKAR2B,PRKCA,PRKCB,PRKCG,PRKCZ,PTGER3,VIPR1
TP53 Regulates Metabolic Genes	2.3	0.118	-1.265	AGO3,AKT3,COX4I1,MT-CO1,MT-CO2,MT-CO3,PRKAG1,RPTOR,SESN1,TSC2
Role of Osteoclasts in Rheumatoid Arthritis Signaling Pathway	2.28	0.0789	0	ADAM11,ADAM17,AKT3,ATF2,CALM3,COL23A1,COL24A1,COL26A1,COL27A1,COL5A2,ELP1,FOXO3,GSK3B,HRAS,IL1RAPL1,MAP2K4,MAPK10,MAPK11,MMP16,MMP17,PIK3CA,PPP3CA,SHC3,SOS1,SPP1
p75 NTR receptor-mediated signalling	2.26	0.0949	-1.291	ADAM17,ARHGEF12,BRSK2,CIT,FER,LINGO1,NGEF,NME2,OBSCN,PI4KA,PIK3CA,PLEKHG5,RPS27A,SORCS3,SOS1
BBSome Signaling Pathway	2.22	0.071	0.686	ADGRB1,ADGRB2,ADGRB3,ADGRG7,ADGRL3,BBS9,BDNF,CEP131,CEP290,CHRM3,CLUAP1,CRHR2,FZD3,GABBR2,GLP2R,GPR158,GRM1,GRM3,GRM5,GRM7,HDAC6,HRH1,HRH2,IGF1R,MAP2K4,MAPK11,NTRK2,OPRM1,PCM1,PKD1,PRKACB,PRKAG1,PRKAR2B,PTGER3,VIPR1
Signaling by Type 1 Insulin-like Growth Factor 1 Receptor (IGF1R)	2.21	0.235	1	HRAS,IGF1R,PIK3CA,SOS1
eNOS Signaling	2.19	0.0932	0.277	ADCY1,AKT3,CALM3,CNGB1,ESR1,GNAQ,PIK3CA,PRKACB,PRKAG1,PRKAR2B,PRKCA,PRKCB,PRKCG,PRKCZ,PRKG1
Regulation of the Epithelial Mesenchymal Transition by Growth Factors Pathway	2.14	0.0876	1.604	AKT3,CDH12,CDH2,DOCK10,FGF12,FGF14,GAB1,GSK3B,HRAS,MAP2K4,MAPK10,MAPK11,PIK3CA,SHC3,SMAD3,SOS1,ZEB1
GDNF Family Ligand-Receptor Interactions	2.14	0.118	0.707	DOK6,GAB1,GFRA2,HRAS,MAP2K4,MAPK10,PIK3CA,RASA1,SOS1
GPCR-Mediated Integration of Enteroendocrine Signaling Exemplified by an L Cell	2.14	0.118	-1.667	ADCY1,GLP2R,GNAQ,PLCH1,PLCL1,PRKACB,PRKAG1,PRKAR2B,VIPR1
Pulmonary Fibrosis Idiopathic Signaling Pathway	2.13	0.0767	0.6	AKT3,ATF2,CDH2,COL23A1,COL24A1,COL26A1,COL27A1,COL5A2,FOXO3,FZD3,GSK3B,HRAS,MAP2K4,MAPK10,MAPK11,MMP16,MMP17,MRTFA,PIK3CA,PTK2,RPS6KA2,RPS6KA5,SMAD3,SOS1,TCF4
BMP signaling pathway	2.13	0.111	1.667	ATF2,HRAS,MAP2K4,MAPK10,MAPK11,PRKACB,PRKAG1,PRKAR2B,SMAD1,SOS1
HER-2 Signaling in Breast Cancer	2.12	0.0837	0	AKT3,COX4I1,FOXO3,GSK3B,HRAS,MT-CO1,MT-CO2,MT-CO3,PIK3CA,PRKCA,PRKCB,PRKCG,PRKCZ,RPS6,RPTOR,SMAD3,SOS1,TPR,TSC2
Gastrin-CREB signalling pathway via PKC and MAPK	2.12	0.222	-1	HRAS,PRKCA,RPS6KA2,SOS1
NF-κB Activation by Viruses	2.07	0.115	-1	AKT3,ELP1,HRAS,PIK3CA,PRKCA,PRKCB,PRKCG,PRKCZ,TNFRSF14
Amyloid Processing	2.06	0.135	NA	AKT3,APP,GSK3B,MAPK11,PRKACB,PRKAG1,PRKAR2B
Neuroinflammation Signaling Pathway	2.06	0.0758	0.728	AKT3,APP,ATF2,BDNF,ELP1,GABBR2,GABRA4,GABRB1,GABRB2,GABRD,GABRG2,GRIA1,GRIN1,GRIN2A,GRIN2B,GSK3B,KCNJ3,MAP2K4,MAPK10,MAPK11,MAPK4,PIK3CA,PLA2G4C,PPP3CA,PRKCG
Cell junction organization	2.06	0.109	1.265	CADM1,CADM2,CDH10,CDH12,CDH18,CDH2,CDH8,FLNA,NECTIN1,PLEC
Neurotransmitter release cycle	2.06	0.15	0	PPFIA4,RIMS1,SNAP25,SYN3,SYT1,TSPOAP1
Caspase activation via Dependence Receptors in the absence of ligand	2.06	0.3	NA	DAPK1,DCC,UNC5B
NGF Signaling	2.06	0.0992	1.508	AKT3,ATF2,GAB1,HRAS,MAP2K4,MAPK10,PIK3CA,PRKCZ,RPS6KA2,RPS6KA5,SHC3,SOS1
SUMOylation of intracellular receptors	2.04	0.172	1.342	ESR1,NR3C1,NR3C2,RORA,THRB
Myogenesis	2.04	0.172	1.342	CDH2,MAPK11,MEF2C,TCF12,TCF4
Signaling by VEGF	2.04	0.103	0.905	AKT3,HRAS,MAPK11,NCKAP1,PIK3CA,PRKACB,PRKCA,PRKCB,PRKCZ,PTK2,RASA1
Factors involved in megakaryocyte development and platelet production	2.03	0.108	1.897	CARMIL1,DOCK10,DOCK3,DOCK4,DOCK5,JMJD1C,MICAL1,PHF21A,PRKACB,PRKAR2B
RHOA Signaling	2	0.0976	0.302	ABL2,ARHGEF12,CIT,IGF1R,NGEF,PI4KA,PIP5K1B,PLEKHG5,PTK2,RAPGEF2,RHPN1,TTN
IL-3 Signaling	1.96	0.111	0.333	AKT3,HRAS,PIK3CA,PPP3CA,PRKCA,PRKCB,PRKCG,PRKCZ,SOS1
RHOGDI Signaling	1.94	0.0818	-0.302	ARHGEF12,CDH10,CDH12,CDH18,CDH2,CDH22,CDH8,DGKZ,ESR1,GNAL,GNAQ,GNG7,GRIP1,ITGA10,MYO5C,PI4KA,PIP5K1B,PRKCA
Relaxin Signaling	1.94	0.0897	0	ADCY1,AKT3,GNAL,GNAQ,GNG7,PDE10A,PDE4C,PDE4D,PDE6B,PIK3CA,PRKACB,PRKAG1,PRKAR2B,PRKCZ
Spermine and Spermidine Degradation I	1.94	0.5	NA	SAT1,SAT2
Non-Small Cell Lung Cancer Signaling	1.94	0.104	-0.378	AKT3,CCND3,FHIT,FOXO3,HDAC6,HDAC9,HRAS,PIK3CA,PRKCA,SOS1
Neutrophil Extracellular Trap Signaling Pathway	1.93	0.0709	-0.928	AKT3,COL23A1,COL24A1,COL26A1,COL27A1,COL5A2,KCNN3,MAP2K4,MAPK10,MAPK11,MT-ATP6,MT-CYB,MT-ND1,MT-ND2,MT-ND3,MT-ND4,MT-ND5,NDUFS5,NDUFV1,PIK3CA,PLA2G4C,PLCH1,PLCL1,PPP3CA,PRKCA,PRKCB,PRKCG,PRKCZ,TOMM7
Colorectal Cancer Metastasis Signaling	1.92	0.0775	0.471	ADCY1,AKT3,DCC,FZD3,GNAL,GNAQ,GNG7,GSK3B,HRAS,MAP2K4,MAPK10,MMP16,MMP17,PIK3CA,PRKACB,PRKAG1,PRKAR2B,PTGER3,SMAD3,SOS1,TCF4
Sonic Hedgehog Signaling	1.92	0.161	-0.447	DYRK1A,GSK3B,PRKACB,PRKAG1,PRKAR2B
VEGF Signaling	1.91	0.103	0.707	ACTN4,AKT3,EIF1AY,FOXO3,HRAS,PIK3CA,PRKCA,PRKCB,PTK2,SOS1
Sensory processing of sound by inner hair cells of the cochlea	1.9	0.116	-1.414	ATP2B2,CABP1,KCNMA1,PCDH15,PCLO,SNAP25,SPTAN1,SYP
DHCR24 Signaling Pathway	1.88	0.0909	-0.832	AKT3,APP,ESR1,GSK3B,HRAS,NLGN1,PIK3CA,PRKCA,PRKCB,PRKCG,PRKCZ,THRB,TM7SF2
Mitochondrial protein degradation	1.88	0.102	-2.53	APP,BDH1,COX4I1,MT-ATP6,MT-CO1,MT-CO2,MT-ND1,MT-ND2,MT-ND5,NDUFV1
Glycosaminoglycan metabolism	1.87	0.0938	-1.155	AGRN,B3GAT1,CHST15,CHSY3,GLCE,GPC1,HS3ST4,HS6ST3,NDST3,ST3GAL1,ST3GAL6,XYLT1
PEDF Signaling	1.87	0.107	0.707	AKT3,BDNF,DOCK3,HRAS,MAPK11,PIK3CA,TCF12,TCF4,ZEB1
Melanocyte Development and Pigmentation Signaling	1.85	0.101	0.632	ADCY1,ATF2,HRAS,PIK3CA,PRKACB,PRKAG1,PRKAR2B,RPS6KA2,RPS6KA5,SOS1
PIP3 activates AKT signaling	1.84	0.0897	0.832	AKT3,BDNF,ESR1,FOXO3,GAB1,GSK3B,NR4A1,NRG3,NRG4,NTRK2,PIK3CA,PIP5K1B,TSC2
Chondroitin Sulfate Biosynthesis	1.83	0.113	-1.134	B3GAT1,CHST15,CHSY3,HS3ST4,HS6ST3,NDST3,SULT1A1,XYLT1
Presynaptic depolarization and calcium channel opening	1.83	0.25	NA	CACNA1B,CACNA2D1,CACNA2D3
Neurotransmitter receptors and postsynaptic signal transmission	1.83	0.25	NA	GLRA3,HTR3B,NBEA
ATM Signaling	1.82	0.1	0.707	ATF2,ATR,HP1BP3,MAP2K4,MAPK10,MAPK11,PPP2R2A,PPP2R2C,RAD9A,ZEB1
Carboxyterminal post-translational modifications of tubulin	1.82	0.133	-0.816	AGBL1,AGBL4,AGTPBP1,TTLL11,TTLL5,TUBB2A
Signaling by PDGF	1.81	0.121	1.134	COL5A2,HRAS,PIK3CA,RASA1,SOS1,SPP1,THBS3
Regulation of the Epithelial-Mesenchymal Transition Pathway	1.81	0.0825	NA	ADAM17,AKT3,CDH12,CDH2,FGF12,FGF14,FZD3,GAB1,GSK3B,HRAS,MAP2K4,PIK3CA,SMAD3,SOS1,TCF4,ZEB1
VEGF Family Ligand-Receptor Interactions	1.8	0.105	-0.333	AKT3,HRAS,PIK3CA,PLA2G4C,PRKCA,PRKCB,PRKCG,PRKCZ,SOS1
Polyamine Regulation in Colon Cancer	1.78	0.119	1.134	AKT3,GSK3B,MAP2K4,RPTOR,SAT1,SAT2,TCF4
Apelin Pancreas Signaling Pathway	1.77	0.13	-1.633	MAP2K4,MAPK10,PIK3CA,PRKACB,PRKAG1,PRKAR2B
Growth Hormone Signaling	1.77	0.11	-0.378	IGF1R,PIK3CA,PRKCA,PRKCB,PRKCG,PRKCZ,RPS6KA2,RPS6KA5
Dermatan Sulfate Biosynthesis	1.77	0.11	-1.134	B3GAT1,CHST15,CHSY3,HS3ST4,HS6ST3,NDST3,SULT1A1,XYLT1
Chronic Myeloid Leukemia Signaling	1.76	0.0747	1.342	AKT3,CALM3,CCND3,FOXO3,FZD3,GSK3B,HDAC6,HDAC9,HRAS,PIK3CA,PLCH1,PLCL1,PPP3CA,PRKAG1,PTPN13,RPTOR,SMAD3,SOS1,SPP1,TCF4,TRIB2
Signaling by NOTCH2	1.76	0.147	-0.447	CNTN1,MAML2,MIB2,NEURL1,RPS27A
4-1BB Signaling in T Lymphocytes	1.76	0.147	1	ATF2,ELP1,MAP2K4,MAPK10,MAPK11
GADD45 Signaling	1.74	0.117	-0.378	ATR,CCND3,FOXO3,MAP2K4,MAPK10,MAPK11,SMAD3
GPER1 signaling	1.74	0.0971	0	ADCY1,BRSK2,CIT,FER,GNG7,NME2,PI4KA,PIK3CA,PRKACB,PRKAR2B
ERK5 Signaling	1.73	0.108	0.707	ATF2,FOXO3,GAB1,GNAQ,HRAS,MEF2C,RPS6KA2,RPS6KA5
Senescence Pathway	1.72	0.0731	0	AKT3,ATR,CACNA1B,CACNA2D1,CACNA2D3,CACNG3,CACNG8,CALM3,CCND3,CDC16,FOXO3,HRAS,MAP2K4,MAPK4,PIK3CA,PPP2R2A,PPP2R2C,PPP3CA,PRKCZ,RPS6KA5,SMAD1,SMAD3
PTEN Signaling	1.7	0.0861	-1.508	AKT3,ELP1,FOXO3,GSK3B,HRAS,IGF1R,ITGA10,MAGI2,NTRK2,PIK3CA,PRKCZ,PTK2,SOS1
trans-Golgi Network Vesicle Budding	1.7	0.107	1.414	APP,CLVS2,GAK,GOLGB1,PICALM,SH3GL2,SNX2,SORT1
Human Embryonic Stem Cell Pluripotency	1.7	0.08	0	AKT3,BDNF,FZD3,GSK3B,HRAS,MAP2K4,NTRK2,PIK3CA,PRKCA,PRKCB,PRKCG,PRKCZ,RIF1,SMAD1,SMAD3,SOS1
Virus Entry via Endocytic Pathways	1.69	0.0917	-1.508	AP2B1,AP3B2,AP3D1,DNM1,FLNA,HRAS,PIK3CA,PRKCA,PRKCB,PRKCG,PRKCZ
G alpha (z) signalling events	1.69	0.125	-1.633	ADCY1,GNG7,PRKCA,PRKCB,PRKCG,RGS20
CXCR4 Signaling	1.68	0.0833	0.577	ADCY1,AKT3,GNAL,GNAQ,GNG7,HRAS,MAP2K4,MAPK10,PIK3CA,PRKCA,PRKCB,PRKCG,PRKCZ,PTK2
CCR3 Signaling in Eosinophils	1.68	0.0882	-1.134	CALM3,GNAL,GNAQ,GNG7,HRAS,MAPK11,PIK3CA,PLA2G4C,PRKCA,PRKCB,PRKCG,PRKCZ
Pulmonary Healing Signaling Pathway	1.68	0.0796	0.5	ETV5,FZD3,HRAS,MAP2K4,MAPK10,MAPK11,MMP16,MMP17,PRKAG1,PRKCA,PRKCB,PRKCG,PRKCZ,SMAD1,SOS1,TCF4
PFKFB4 Signaling Pathway	1.65	0.122	1.633	ATF2,MAP2K4,PRKACB,PRKAG1,PRKAR2B,RPS6KA5
ERK/MAPK Signaling	1.64	0.0773	0	ATF2,ESR1,HRAS,ITGA10,PIK3CA,PLA2G4C,PPP2R2A,PPP2R2C,PRKACB,PRKAG1,PRKAR2B,PRKCA,PRKCB,PRKCG,PTK2,RPS6KA5,SOS1
Angiopoietin Signaling	1.64	0.104	0.816	AKT3,ELP1,GRB14,HRAS,PIK3CA,PTK2,RASA1,SOS1
Leptin Signaling in Obesity	1.64	0.104	NA	ADCY1,AKT3,PIK3CA,PLCH1,PLCL1,PRKACB,PRKAG1,PRKAR2B
Integration of energy metabolism	1.61	0.0926	0	ABCC8,ADCY1,CHRM3,GNAQ,GNG7,KCNC2,PRKACB,PRKAR2B,PRKCA,SNAP25
VDR/RXR Activation	1.61	0.103	0.816	NCOA1,NCOR2,PRKCA,PRKCB,PRKCG,PRKCZ,PSMC5,SPP1
Neurotrophin/TRK Signaling	1.61	0.103	1.134	ATF2,BDNF,GAB1,HRAS,MAP2K4,NTRK2,PIK3CA,SOS1
Signaling by NOTCH3	1.61	0.12	-0.447	MAML2,MIB2,NEURL1,PBX1,RPS27A,WWC1
Signaling by TGFBR3	1.61	0.12	0.816	AGO3,GIPC1,MMP16,SMAD3,TCF12,TCF4
UFMylation Signaling Pathway	1.6	0.109	-0.378	AKT3,DDRGK1,EIF4G3,ESR1,GSK3B,NCOA1,RPL26
Thrombopoietin Signaling	1.6	0.109	-0.378	HRAS,PIK3CA,PRKCA,PRKCB,PRKCG,PRKCZ,SOS1
IL-7 Signaling Pathway	1.58	0.101	1.633	AKT3,CCND3,FOXO3,GSK3B,MAPK11,PIK3CA,PTK2,SOS1
Hematoma Resolution Signaling Pathway	1.57	0.0734	-2.065	GRIN1,GRIN2A,GRIN2B,GSK3B,IL17D,MAP2K4,MAPK10,MAPK11,MMP16,MMP17,MT-ND1,MT-ND2,MT-ND3,MT-ND4,MT-ND5,NDUFS5,NDUFV1,PRKAG1,PTGER3
Creatine-phosphate Biosynthesis	1.57	0.333	NA	CKB,CKMT1B
Hepatic Cholestasis	1.56	0.0756	-0.5	ADCY1,AKT3,CALM3,ELP1,ESR1,IL17D,IL1RAPL1,MAP2K4,MAPK10,PPP3CA,PRKACB,PRKAG1,PRKAR2B,PRKCA,PRKCB,PRKCG,PRKCZ
IL-8 Signaling	1.56	0.0769	0.277	AKT3,CCND3,ELP1,GNAL,GNAQ,GNG7,HRAS,MAP2K4,MAPK10,PIK3CA,PLD3,PRKCA,PRKCB,PRKCG,PRKCZ,PTK2
Signaling by Erythropoietin	1.55	0.154	1	GAB1,HRAS,PIK3CA,SOS1
Pregnenolone Biosynthesis	1.55	0.154	-2	CYP46A1,MICAL1,MICAL2,MICAL3
Cachexia Signaling Pathway	1.54	0.0679	-1	ADCY1,AGO3,AKT3,FOXO3,GSK3B,IGF1R,IL17D,IL1RAPL1,MALAT1,MAP2K4,MAPK10,MAPK11,MEF2C,NR3C1,PIK3CA,PRKACB,PRKAG1,PRKAR2B,PRKCA,PRKCB,PRKCG,PRKCZ,PSMC5,RYR1,SMAD3
Pyridoxal 5'-phosphate Salvage Pathway	1.53	0.106	-0.378	DAPK1,DMPK,DYRK1A,GRK5,MAP2K4,PDXK,PRP4K
Prolactin Signaling	1.53	0.0938	-0.378	HRAS,KCNMA1,NR3C1,PIK3CA,PRKCA,PRKCB,PRKCG,PRKCZ,SOS1
Bone Mineralization Signaling Pathway	1.51	0.0833	0.577	ANKH,FGF12,FGF14,FZD3,GNAQ,IGF1R,PLCH1,PLCL1,SLC8A1,SMAD1,SPP1,TCF4
Collagen biosynthesis and modifying enzymes	1.5	0.104	-1.134	ADAMTS2,COL23A1,COL24A1,COL26A1,COL27A1,COL5A2,P3H3
PXR/RXR Activation	1.5	0.104	1.134	ABCB9,AKT3,NCOA1,NR3C1,PRKACB,PRKAG1,PRKAR2B
Histidine Degradation VI	1.5	0.148	-2	CYP46A1,MICAL1,MICAL2,MICAL3
FLT3 Signaling in Hematopoietic Progenitor Cells	1.5	0.0976	1.134	AKT3,ATF2,HRAS,MAPK11,PIK3CA,RPS6KA2,RPS6KA5,SOS1
Rap1 signalling	1.48	0.188	NA	PRKACB,PRKG1,RAP1GAP
Class C/3 (Metabotropic glutamate/pheromone receptors)	1.48	0.125	1.342	GABBR2,GRM1,GRM3,GRM5,GRM7
Signaling by FGFR3	1.48	0.125	0.447	GAB1,HRAS,PIK3CA,RPS27A,SOS1
Role of Macrophages, Fibroblasts and Endothelial Cells in Rheumatoid Arthritis	1.47	0.0682	0.853	AKT3,ATF2,CALM3,CAMK2A,CAMK2B,CAMK2D,ELP1,FZD3,GNAQ,GSK3B,HRAS,IL1RAPL1,MAP2K4,NLK,PIK3CA,PLCH1,PLCL1,PPP3CA,PRKCA,PRKCB,PRKCG,PRKCZ,TCF4
Complex I biogenesis	1.47	0.103	-2.646	MT-ND1,MT-ND2,MT-ND3,MT-ND4,MT-ND5,NDUFS5,NDUFV1
ILK Signaling	1.46	0.0761	1.732	ACTN4,AKT3,ATF2,DSP,FLNA,GSK3B,MAP2K4,MAPK10,MYO5C,NACA,PIK3CA,PPP2R2A,PPP2R2C,PTK2,RPS6KA5
Signaling by Rho Family GTPases	1.45	0.0712	2.496	ARHGEF12,CDH10,CDH12,CDH18,CDH2,CDH22,CDH8,CIT,GNAL,GNAQ,GNG7,ITGA10,MAP2K4,MAPK10,PI4KA,PIK3CA,PIP5K1B,PRKCZ,PTK2
Tight Junction Signaling	1.44	0.0773	NA	AKT3,GOSR2,MAGI2,MYO5C,NECTIN1,PPP2R2A,PPP2R2C,PRKACB,PRKAG1,PRKAR2B,PRKCZ,SNAP25,SPTAN1,TJP1
Role of MAPK Signaling in the Pathogenesis of Influenza	1.44	0.0952	NA	AKT3,ATF2,HRAS,MAP2K4,MAPK10,MAPK11,PLA2G4C,PRKCA
Signaling by FGFR4	1.44	0.122	0.447	GAB1,HRAS,PIK3CA,RPS27A,SOS1
Mechanisms of Viral Exit from Host Cells	1.44	0.122	NA	PRKCA,PRKCB,PRKCG,PRKCZ,SH3GL2
Aryl hydrocarbon receptor signalling	1.43	0.286	NA	AHRR,ARNT2
Glycoaminoglycan-protein Linkage Region Biosynthesis	1.43	0.286	NA	B3GAT1,XYLT1
Sensory processing of sound by outer hair cells of the cochlea	1.43	0.109	-1.633	ATP2B2,KCNMA1,KCNN2,OTOGL,PCDH15,SPTAN1
Centrosomal KIAA0586 Signaling Pathway	1.43	0.0833	-2.111	ANKRD26,CEP131,CEP290,FGF12,FGF14,MAPK11,PCM1,PIK3CA,PRKACB,PRKAR2B,PSMC5
Ion channel transport	1.41	0.0765	-2.673	ASIC2,ASIC3,ATP11A,ATP2B2,ATP6V0A4,CAMK2A,CAMK2B,CAMK2D,FXYD7,RPS27A,RYR1,TPCN2,TTYH1,WNK2
fMLP Signaling in Neutrophils	1.41	0.0827	-0.707	CALM3,GNAL,GNAQ,GNG7,HRAS,PIK3CA,PPP3CA,PRKCA,PRKCB,PRKCG,PRKCZ
Cellular response to heat stress	1.4	0.0891	-1.134	ATR,CAMK2A,CAMK2B,CAMK2D,GSK3B,HDAC6,HSPH1,RPTOR,TPR
Phototransduction Pathway	1.4	0.107	0	CNGB1,OPN4,PDE6B,PRKACB,PRKAG1,PRKAR2B
Chromatin organization	1.37	0.0706	0.471	ARID1B,ARID4A,ARID5B,ATF2,CHD3,DMAP1,ELP1,H2AC6,KANSL1,KAT6B,KDM5D,KDM6A,NCOA1,NCOR2,PHF21A,SMARCA4,TBL1XR1,UTY
PDGF Signaling	1.36	0.092	0.707	ABL2,HRAS,MAP2K4,PIK3CA,PRKCA,PRKCB,RASA1,SOS1
Transcriptional regulation by RUNX1	1.36	0.0789	0.577	ARID1B,AUTS2,ESR1,H2AC6,PHC1,PRKCB,PSMC5,RPS27A,SEM1,SMARCA4,TCF12,TJP1
KEAP1-NFE2L2 pathway	1.36	0.0789	0.577	AKT3,BRSK2,CIT,FER,GSK3B,NME2,PI4KA,PIK3CA,PSMC5,RPS27A,SEM1,SESN1
Signaling by SCF-KIT	1.36	0.116	0.447	FER,HRAS,PIK3CA,PRKCA,SOS1
Mouse Embryonic Stem Cell Pluripotency	1.36	0.0874	1.414	AKT3,FZD3,GSK3B,HRAS,MAPK11,PIK3CA,SMAD1,SOS1,TCF4
Dopamine Receptor Signaling	1.36	0.0972	0	ADCY1,CALY,PPP2R2A,PPP2R2C,PRKACB,PRKAG1,PRKAR2B
FOXO-mediated transcription of oxidative stress, metabolic and neuronal genes	1.35	0.133	NA	FOXO3,NR3C1,PLXNA4,SMAD3
Phosphatidylethanolamine Biosynthesis III	1.34	1	NA	PTDSS2
RORA activates gene expression	1.34	0.167	NA	NCOA1,RORA,TBL1XR1
ABRA Signaling Pathway	1.34	0.0909	0.707	ABLIM2,MAP2K4,MAPK10,MEF2C,MRTFA,PPP3CA,TPM1,TPM3
Oxidative Stress Induced Senescence	1.34	0.0909	0.378	AGO3,H2AC6,MAP2K4,MAPK10,MAPK11,PHC1,RPS27A,TFDP2
Ephrin B Signaling	1.33	0.0959	-0.816	EPHB1,EPHB6,GNAL,GNAQ,GNG7,HRAS,PTK2
SUMOylation of transcription cofactors	1.32	0.114	0.447	MRTFA,NCOA1,NCOR2,NRIP1,PHC1
Collagen chain trimerization	1.32	0.114	-1.342	COL23A1,COL24A1,COL26A1,COL27A1,COL5A2
Ubiquinol-10 Biosynthesis (Eukaryotic)	1.3	0.129	-2	CYP46A1,MICAL1,MICAL2,MICAL3
Sleep REM Signaling Pathway	1.29	0.0849	1	ATF2,BDNF,CHRM3,IL17D,PRKACB,PRKAG1,PRKAR2B,RPS6KA2,RPS6KA5
Paxillin Signaling	1.29	0.0849	1.134	ACTN4,HRAS,ITGA10,MAP2K4,MAPK10,MAPK11,PIK3CA,PTK2,SOS1
WNT/β-catenin Signaling	1.29	0.0751	0.333	AKT3,CDH12,CDH2,FZD3,GNAQ,GSK3B,NLK,PPP2R2A,PPP2R2C,RPS27A,SOX5,TCF4,TLE4
Role of Tissue Factor in Cancer	1.29	0.0721	0.258	AKT3,GNAQ,HRAS,MAP2K4,MAPK10,MAPK11,MAPK4,PDIA2,PIK3CA,PPP2R2A,PRKCA,PTK2,RPS6KA2,RPS6KA5,ZEB1
Bile acid and bile salt metabolism	1.29	0.111	1.342	CYP39A1,CYP46A1,NCOA1,OSBPL1A,OSBPL6
GABA synthesis, release, reuptake and degradation	1.28	0.158	NA	RIMS1,SNAP25,SYT1
Granzyme A Signaling	1.28	0.0933	2.646	MT-ND1,MT-ND2,MT-ND3,MT-ND4,MT-ND5,NDUFS5,NDUFV1
Glucocorticoid Receptor Signaling	1.28	0.06	NA	AKT3,DNAH1,ELP1,ESR1,FKBP5,FOXO3,HLTF,HRAS,IL10RB,MAP2K4,MAPK10,MAPK11,MT-ATP6,MT-CYB,MT-ND1,MT-ND2,MT-ND3,MT-ND4,MT-ND5,NCOA1,NCOR2,NDUFS5,NDUFV1,NR3C1,NR3C2,NRIP1,PIK3CA,PLA2G4C,PPP3CA,PRKACB,PRKAG1,RPS6KA5,SMAD3,SMARCA4,SOS1,VIPR1
Ribonucleotide Reductase Signaling Pathway	1.28	0.0747	0.832	AKT3,ATF2,ATR,ESR1,FOXO3,HLTF,MAP2K4,MAPK10,MAPK11,PARP8,PIK3CA,RPTOR,SMARCA4
Endometrial Cancer Signaling	1.27	0.1	0.447	AKT3,FOXO3,GSK3B,HRAS,PIK3CA,SOS1
Histone Modification Signaling Pathway	1.26	0.0667	0.243	ATF2,ATR,BPTF,CDYL2,ESR1,HP1BP3,KAT6B,KDM5D,KDM6A,MAP2K4,MAPK10,MPHOSPH8,NEAT1,PHF21A,PKD1,PRKCB,RPS6KA5,SMARCA4,USP42,UTY
Epithelial Adherens Junction Signaling	1.26	0.0759	-1.155	AKT3,CDH2,FER,HRAS,IGF1R,MAGI2,NECTIN1,PPP2R2A,PPP2R2C,PRKAG1,TCF4,WWC1
Macropinocytosis Signaling	1.25	0.0921	-0.816	ACTN4,HRAS,PIK3CA,PRKCA,PRKCB,PRKCG,PRKCZ
Telomerase Signaling	1.25	0.0833	0.816	AKT3,HDAC6,HDAC9,HRAS,PIK3CA,PPP2R2A,PPP2R2C,SOS1,TERF2IP
MAPK6/MAPK4 signaling	1.25	0.087	0.447	AGO3,CCND3,FOXO3,MAPK4,PRKACB,PSMC5,RPS27A,SEM1
Signaling by NOTCH4	1.24	0.0775	-0.302	BRSK2,CIT,FER,MAML2,NME2,PI4KA,PIK3CA,PSMC5,RPS27A,SEM1,SMAD3
Leukocyte Extravasation Signaling	1.24	0.0722	0.832	ACTN4,FER,MAP2K4,MAPK10,MAPK11,MMP16,MMP17,PIK3CA,PRKCA,PRKCB,PRKCG,PRKCZ,PTK2,RAP1GAP
Receptor-type tyrosine-protein phosphatases	1.23	0.15	NA	IL1RAPL1,PPFIA4,PTPRD
Formation of ATP by chemiosmotic coupling	1.23	0.15	NA	ATP5ME,MT-ATP6,MT-ATP8
Apelin Liver Signaling Pathway	1.23	0.15	NA	GSK3B,MAP2K4,MAPK10
Histidine Degradation III	1.22	0.222	NA	FTCD,MTHFD1L
RANK Signaling in Osteoclasts	1.22	0.086	2.236	AKT3,CALM3,ELP1,MAP2K4,MAPK10,MAPK11,PIK3CA,PPP3CA
Cristae formation	1.22	0.121	-1	ATP5ME,MT-ATP6,MT-ATP8,MTX2
Inhibition of Angiogenesis by TSP1	1.22	0.121	NA	AKT3,MAP2K4,MAPK10,MAPK11
Thyroid Cancer Signaling	1.2	0.0897	0.378	AKT3,BDNF,GSK3B,HRAS,NTRK2,PIK3CA,TCF4
Inhibition of ARE-Mediated mRNA Degradation Pathway	1.19	0.0741	0	AGO3,AKT3,EXOSC10,MAPK11,MAPK4,PPP2R2A,PPP2R2C,PRKACB,PRKAG1,PRKAR2B,PSMC5,SEM1
Chondroitin Sulfate Biosynthesis (Late Stages)	1.19	0.0952	-0.447	CHST15,CHSY3,HS3ST4,HS6ST3,NDST3,SULT1A1
Protein Sorting Signaling Pathway	1.17	0.0718	-0.832	ADCY1,AP3B2,AP3D1,GBA1,GNAQ,GOLGA4,PLD3,PRKACB,PRKAG1,PRKAR2B,SNX2,SORT1,WASHC1
Clathrin-mediated endocytosis	1.17	0.0775	0.632	AAK1,AMPH,AP2B1,BIN1,DNM1,GAK,PICALM,RPS27A,SH3GL2,SYT1
Mitochondrial biogenesis	1.16	0.0938	0.816	ATF2,MAPK11,MEF2C,NCOA1,PRKAG1,TBL1XR1
ERB2-ERBB3 Signaling	1.16	0.0938	0	GSK3B,HRAS,NRG3,NRG4,PIK3CA,SOS1
Apelin Muscle Signaling Pathway	1.16	0.102	NA	AKT3,GNAL,GNAQ,GNG7,PRKAG1
PI3K/AKT Signaling	1.15	0.07	0.333	AKT3,CDC37,ELP1,FOXO3,GAB1,GSK3B,HRAS,IL10RB,ITGA10,PIK3CA,PPP2R2A,PPP2R2C,SOS1,TSC2
Oxytocin in Spinal Neurons Signaling Pathway	1.14	0.114	-1	ABCC8,CAMKK1,CAMKK2,PRKG1
Chaperone Mediated Autophagy	1.12	0.136	NA	HDAC6,PCNT,RPS27A
Nuclear Cytoskeleton Signaling Pathway	1.11	0.0679	0.832	CDH10,CDH12,CDH18,CDH2,CDH22,CDH8,ITGA10,KIF13B,KIFAP3,KIFC2,MRTFA,PLEC,SYNE1,TPR,TUBB2A
Protein folding	1.1	0.0808	-1.414	GBA1,GNAQ,GNG7,KIF13A,NOP56,PFDN5,RGS11,TUBB2A
NR1H2 and NR1H3-mediated signaling	1.1	0.098	1	AGO3,NCOA1,NCOR2,NRIP1,TBL1XR1
Abacavir ADME	1.09	0.0896	0	BRSK2,CIT,FER,NME2,PI4KA,PIK3CA
Ribavirin ADME	1.09	0.0896	0	BRSK2,CIT,FER,NME2,PI4KA,PIK3CA
S Phase	1.08	0.08	1.414	AKT3,GSK3B,PDS5B,PSMC5,RPS27A,SEM1,STAG1,TFDP2
Salvage Pathways of Pyrimidine Ribonucleotides	1.08	0.08	0.378	AK5,DAPK1,DMPK,DYRK1A,GRK5,MAP2K4,NME2,PRP4K
Apoptotic execution phase	1.07	0.0962	-0.447	DSP,PLEC,PTK2,SPTAN1,TJP1
Hepatitis B Chronic Liver Pathogenesis Signaling Pathway	1.07	0.0691	-0.277	AKT3,ATF2,CAMKK1,CAMKK2,GSK3B,HRAS,MAP2K4,MAPK10,PIK3CA,PRKCA,PRKCB,PRKCG,PRKCZ
Folate Transformations I	1.07	0.182	NA	MTHFD1L,MTR
PI Metabolism	1.07	0.0833	1.89	INPP4B,PI4KA,PIK3CA,PIP5K1B,PLEKHA1,PLEKHA5,PTPN13
IL-17A Signaling in Airway Cells	1.06	0.0882	2	AKT3,GSK3B,MAP2K4,MAPK10,MAPK11,PIK3CA
ESR-mediated signaling	1.06	0.0763	2.646	AGO3,ATF2,ESR1,FKBP5,H2AC6,KANK1,NCOA1,NRIP1,STAG1
Heparan Sulfate Biosynthesis	1.06	0.0792	-1.89	B3GAT1,CHST15,GLCE,HS3ST4,HS6ST3,NDST3,SULT1A1,XYLT1
Glioblastoma Multiforme Signaling	1.05	0.0702	1.897	AKT3,CCND3,FZD3,GSK3B,HRAS,IGF1R,PIK3CA,PLCH1,PLCL1,SHC3,SOS1,TSC2
Regulation of lipid metabolism by PPARalpha	1.04	0.0756	0.333	AHRR,ARNT2,MED13L,NCOA1,NCOR2,NPAS2,RORA,TBL1XR1,THRAP3
Bladder Cancer Signaling	1.04	0.0756	1	DAPK1,FGF12,FGF14,HDAC6,HDAC9,HRAS,MMP16,MMP17,RPS6KA5
Cell Cycle: G1/S Checkpoint Regulation	1.04	0.087	-0.816	ATR,CCND3,GSK3B,HDAC6,HDAC9,SMAD3
Clathrin-mediated Endocytosis Signaling	1.03	0.067	NA	AAK1,AMPH,AP2B1,AP3B2,AP3D1,DNM1,FGF12,FGF14,GAK,PICALM,PIK3CA,PPP3CA,RPS27A,SH3GL2
IL-10 Signaling	1.03	0.071	-0.302	AKT3,ATF2,ELP1,GSK3B,IL10RB,IL1RAPL1,MAP2K4,MAPK11,PBX1,PKM,PRKAG1
Glucose metabolism	1.02	0.0814	-1.89	ENO2,PFKFB3,PGP,PKM,PRKACB,SLC37A1,TPR
Cyclins and Cell Cycle Regulation	1.02	0.0814	0.447	ATR,CCND3,GSK3B,HDAC6,HDAC9,PPP2R2A,PPP2R2C
MAP kinase activation	1.01	0.103	0	MAP2K4,MAPK10,MAPK11,RPS27A
GP1b-IX-V activation signalling	1	0.167	NA	FLNA,GP1BB
Signaling by LTK	1	0.167	NA	PIK3CA,SOS1
Meiotic synapsis	0.99	0.0909	-0.447	ATR,H2AC6,STAG1,SYNE1,TERF2IP
Processing of Capped Intron-Containing Pre-mRNA	0.979	0.0625	-4.243	DDX46,DHX8,HNRNPL,LUC7L3,PDCD7,PNN,PPIG,PRP4K,RBM25,RNPC3,SNRNP70,SRRM1,SRRM2,SRSF11,SUGP1,TPR,TXNL4A,U2SURP
Role of NANOG in Mammalian Embryonic Stem Cell Pluripotency	0.976	0.0732	0.816	AKT3,FZD3,GAB1,GSK3B,HRAS,PIK3CA,RIF1,SMAD1,SOS1
Regulation of RUNX2 expression and activity	0.971	0.0833	-0.816	ESR1,GSK3B,NR3C1,PSMC5,RPS27A,SEM1
Ovarian Cancer Signaling	0.97	0.0692	0.816	AKT3,FZD3,GSK3B,HDAC6,HDAC9,HRAS,PIK3CA,PRKACB,PRKAG1,PRKAR2B,TCF4
CNTF Signaling	0.965	0.0893	0.447	HRAS,PIK3CA,RPS6KA2,RPS6KA5,SOS1
Xenobiotic Metabolism CAR Signaling Pathway	0.964	0.0644	0.535	CHST15,GRIP1,HS3ST4,HS6ST3,MAP2K4,NCOA1,NDST3,NRIP1,PPP2R2A,PPP2R2C,PRKCA,PRKCB,PRKCG,PRKCZ,SULT1A1
Cardiomyocyte Differentiation via BMP Receptors	0.954	0.115	NA	ATF2,MEF2C,SMAD1
IL-17A Signaling in Gastric Cells	0.954	0.115	NA	MAP2K4,MAPK10,MAPK11
D-myo-inositol (1,4,5)-Trisphosphate Biosynthesis	0.954	0.115	NA	PI4KA,PIP5K1B,PLCH1
Extracellular matrix organization	0.951	0.0748	0	AGRN,APP,COL5A2,LAMA2,LAMB1,NCAM1,NRXN1,TNR
MSP-RON Signaling in Cancer Cells Pathway	0.941	0.0699	0.333	AKT3,ATF2,FLNA,GSK3B,HRAS,PIK3CA,PTK2,RPS6KA2,SOS1,TCF4
Ceramide Signaling	0.928	0.0769	-1.134	AKT3,HRAS,MAP2K4,PIK3CA,PPP2R2A,PPP2R2C,PRKCZ
Role of Chondrocytes in Rheumatoid Arthritis Signaling Pathway	0.927	0.0694	0.632	CAMKK2,FOXO3,IL1RAPL1,MAP2K4,MAPK11,MMP16,MMP17,PPP3CA,PRKAG1,RPTOR
Hedgehog 'on' state	0.927	0.0694	-0.632	BRSK2,CIT,FER,GAS8,NME2,PI4KA,PIK3CA,PSMC5,RPS27A,SEM1
Erythropoietin Signaling Pathway	0.92	0.0663	-0.302	AKT3,FOXO3,GSK3B,HRAS,IL17D,PIK3CA,PRKCA,PRKCB,PRKCG,PRKCZ,SHC3,SOS1
Formation of WDR5-containing histone-modifying complexes	0.918	0.0952	0	AKAP8L,BOD1L1,KANSL1,KDM6A
April Mediated Signaling	0.918	0.0952	NA	ELP1,MAP2K4,MAPK10,MAPK11
Effects of PIP2 hydrolysis	0.917	0.111	NA	DGKA,DGKB,DGKZ
BMAL1:CLOCK,NPAS2 activates circadian gene expression	0.917	0.111	NA	NCOA1,NPAS2,TBL1XR1
Role of CHK Proteins in Cell Cycle Checkpoint Control	0.917	0.0862	-1	ATR,PPP2R2A,PPP2R2C,RAD9A,RFC3
Role of IL-17A in Arthritis	0.917	0.0862	NA	ATF2,MAP2K4,MAPK10,MAPK11,PIK3CA
Mitotic G2-G2/M phases	0.914	0.065	-1.387	CEP131,CEP290,CLASP1,MZT2B,PCM1,PCNT,PPP2R2A,PRKAR2B,PSMC5,RPS27A,SEM1,TUBB2A,TUBGCP6
G alpha (s) signalling events	0.913	0.069	-2.53	ADCY1,CRHR2,GLP2R,GNG7,GRK5,HRH2,PDE10A,PDE4C,PDE4D,VIPR1
Xenobiotic Metabolism General Signaling Pathway	0.902	0.0671	-0.632	AKT3,HRAS,KCTD17,MAP2K4,MAPK11,NQO2,PIK3CA,PRKCA,PRKCB,PRKCG,PRKCZ
Glycerophospholipid biosynthesis	0.898	0.0703	-2.333	CHKA,CPNE6,PITPNM2,PLA2G4C,PLD3,PTDSS2,SLC44A1,TAFAZZIN,TMEM86B
Fcγ Receptor-mediated Phagocytosis in Macrophages and Monocytes	0.892	0.0753	-1.134	AKT3,DGKB,PLD3,PRKCA,PRKCB,PRKCG,PRKCZ
Vasopressin regulates renal water homeostasis via Aquaporins	0.891	0.093	0	ADCY1,GNG7,PRKACB,PRKAR2B
B Cell Activating Factor Signaling	0.891	0.093	NA	ELP1,MAP2K4,MAPK10,MAPK11
Pyrophosphate hydrolysis	0.887	0.333	NA	PPA2
Glycine Biosynthesis III	0.887	0.333	NA	MGAT4A
Anandamide Degradation	0.887	0.333	NA	FAAH
IL-6 Signaling	0.883	0.0698	1.89	AKT3,ELP1,HRAS,IL1RAPL1,MAP2K4,MAPK10,MAPK11,PIK3CA,SOS1
MTOR signalling	0.882	0.107	NA	RPS6,RPTOR,TSC2
Superpathway of Inositol Phosphate Compounds	0.876	0.0622	1.265	PI4KA,PIK3CA,PIP5K1B,PLCH1,PPFIA4,PPIP5K2,PPP2R2A,PPP2R2C,PPP3CA,PTPN13,PTPRA,PTPRB,PTPRD,RASA1,TNS3
Apelin Adipocyte Signaling Pathway	0.874	0.0745	-0.816	ADCY1,MAPK10,MAPK11,MAPK4,PRKACB,PRKAG1,PRKAR2B
Dermatan Sulfate Biosynthesis (Late Stages)	0.871	0.0833	-1	CHST15,HS3ST4,HS6ST3,NDST3,SULT1A1
HIPPO signaling	0.869	0.0779	NA	DLG2,PPP2R2A,PPP2R2C,SMAD1,SMAD3,WWC1
Actin Cytoskeleton Signaling	0.866	0.062	0.707	ACTN4,ARHGEF12,FGF12,FGF14,FLNA,HRAS,ITGA10,MATK,MYO5C,NCKAP1,PIK3CA,PIP5K1B,PTK2,SOS1,TTN
Aggrephagy	0.864	0.0909	-2	HDAC6,PCNT,RPS27A,TUBB2A
O-linked glycosylation	0.853	0.0708	-0.707	ADAMTS19,ADAMTS2,ADAMTS8,GCNT4,MUC20,SEMA5B,ST3GAL1,ST6GALNAC3
Maturity Onset Diabetes of Young (MODY) Signaling	0.85	0.0769	NA	ABCC8,CACNA1B,CACNA2D1,CACNA2D3,CACNG3,CACNG8
Renal Cell Carcinoma Signaling	0.85	0.0769	1.342	AKT3,GAB1,HRAS,PIK3CA,RPS27A,SOS1
Energy dependent regulation of mTOR by LKB1-AMPK	0.848	0.103	NA	PRKAG1,RPTOR,TSC2
EGR2 and SOX10-mediated initiation of Schwann cell myelination	0.848	0.103	NA	LAMA2,LAMB1,SMARCA4
Cohesin Chromatin Regulation Pathway	0.847	0.0608	0.775	ATR,CDC16,ESR1,FAT3,H2AC6,HP1BP3,MED12L,MED13L,MEG3,PCDH11X,PCDH11Y,PCDH15,PCDH9,PPP2R2A,PPP2R2C,STAG1
Glycation Signaling Pathway	0.845	0.0622	-0.535	AKT3,APP,HRAS,IL17D,MAP2K4,MAPK10,MAPK11,MAPK4,PIK3CA,PRKCA,PRKCB,PRKCG,PRKCZ,SOS1
Transcriptional regulation by RUNX3	0.841	0.0729	NA	FOXO3,MAML2,PSMC5,RPS27A,SEM1,SMAD3,SPP1
Signaling by Insulin receptor	0.838	0.0889	1	ATP6V0A4,HRAS,PIK3CA,SOS1
tRNA Splicing	0.838	0.0889	-1	PDE10A,PDE4C,PDE4D,PDE6B
Hedgehog 'off' state	0.838	0.0702	0.816	ADCY1,GSK3B,PRKACB,PRKAR2B,PSMC5,RPS27A,SEM1,TUBB2A
Role of MAPK Signaling in Promoting the Pathogenesis of Influenza	0.838	0.0702	0	ATF2,ATP6V0A4,HRAS,MAP2K4,MAPK10,MAPK11,PLA2G4C,PRKCA
Mitotic Telophase/Cytokinesis	0.837	0.133	NA	PDS5B,STAG1
Activation of kainate receptors upon glutamate binding	0.817	0.1	NA	GNG7,GRIK2,GRIK4
Signaling by NTRK3 (TRKC)	0.817	0.1	NA	HRAS,PIK3CA,SOS1
Germ Cell-Sertoli Cell Junction Signaling	0.814	0.0643	NA	ACTN4,CDH2,FER,HRAS,MAP2K4,MAPK10,PIK3CA,PTK2,SORBS1,TJP1,TUBB2A
DNA damage-induced 14-3-3σ Signaling	0.814	0.087	NA	AKT3,ATR,COP1,RAD9A
G alpha (12/13) signalling events	0.813	0.075	-0.816	ARHGEF12,GNG7,NGEF,OBSCN,PLEKHG5,SOS1
IL-17A Signaling in Fibroblasts	0.813	0.075	0.816	GSK3B,MAP2K4,MAPK10,MAPK11,PRKCA,PRKCB
Phagosome Formation	0.813	0.0538	0.324	ADGRB1,ADGRB2,ADGRB3,ADGRG7,ADGRL3,AKT3,CHRM3,CRHR2,FZD3,GABBR2,GLP2R,GPR158,GRM1,GRM3,GRM5,GRM7,HRAS,HRH1,HRH2,ITGA10,MAP2K4,MAPK4,MYO5C,OPRM1,PI4KA,PIK3CA,PIP5K1B,PLA2G4C,PLD3,PRKCA,PRKCB,PRKCG,PRKCZ,PTGER3,PTK2,SOS1,TTN,VIPR1
Prostate Cancer Signaling	0.809	0.069	0	AKT3,ATF2,GSK3B,HDAC6,HDAC9,HRAS,PIK3CA,SOS1
p53 Signaling	0.808	0.0714	0	ADGRB1,AKT3,ATR,GSK3B,HDAC9,PIK3CA,STAG1
DNA Methylation and Transcriptional Repression Signaling	0.808	0.0714	NA	CHD3,CHD5,ERCC5,TCF12,TCF25,TCF4,ZEB1
Small Cell Lung Cancer Signaling	0.808	0.0714	NA	AKT3,CCND3,FHIT,HDAC6,HDAC9,PIK3CA,PTK2
Role of Osteoblasts, Osteoclasts and Chondrocytes in Rheumatoid Arthritis	0.803	0.0611	NA	ADAM17,AKT3,CALM3,ELP1,FZD3,GSK3B,IL1RAPL1,MAP2K4,MAPK10,PIK3CA,PPP3CA,SMAD1,SPP1,TCF4
Epithelial Membrane Protein Signaling Pathway	0.803	0.064	2.111	AKT3,HRAS,IGF1R,ITGA10,NEAT1,NTRK2,PIK3CA,PTK2,SMAD1,SMAD3,SOS1
Wound Healing Signaling Pathway	0.796	0.0602	-0.775	COL23A1,COL24A1,COL26A1,COL27A1,COL5A2,HRAS,IL17D,IL1RAPL1,LAMA2,LAMB1,MAP2K4,MAPK10,PRKCA,SHC3,SOS1
Antioxidant Action of Vitamin C	0.794	0.0684	-0.816	MAP2K4,MAPK10,MAPK11,NXN,PLA2G4C,PLCH1,PLCL1,PLD3
Platelet Adhesion to exposed collagen	0.791	0.125	NA	GP1BB,ITGA10
Production of Nitric Oxide and Reactive Oxygen Species in Macrophages	0.79	0.0625	0.632	AKT3,ELP1,MAP2K4,MAPK10,MAPK11,PIK3CA,PPP2R2A,PPP2R2C,PRKCA,PRKCB,PRKCG,PRKCZ
Semaphorin interactions	0.788	0.0781	1.342	ARHGEF12,GSK3B,PLXNA4,SEMA3A,SEMA6A
Signaling by CSF1 (M-CSF) in myeloid cells	0.786	0.0968	NA	PIK3CA,RPS27A,SOS1
Transcriptional regulation of brown and beige adipocyte differentiation	0.786	0.0968	NA	CHD3,NCOA1,SMAD1
Activin Inhibin Signaling Pathway	0.781	0.0613	1.387	AKT3,ATF2,FOXO3,GSK3B,IL1RAPL1,MAP2K4,MAPK10,MAPK11,MAPK4,PIK3CA,SMAD1,SMAD3,TCF4
PAK Signaling	0.78	0.0678	1.89	DSCAM,HRAS,ITGA10,MAP2K4,MAPK10,PIK3CA,PTK2,SOS1
G alpha (q) signalling events	0.779	0.0632	0.302	APP,CHRM3,GNAQ,GNG7,GRK5,GRM1,GRM5,HRH1,MCHR2,OPN4,PIK3CA
ER-Mitochondrial Communication Signaling Pathway	0.778	0.0732	-0.816	AKT3,APP,INF2,NR3C1,PTDSS2,TOMM7
RAC Signaling	0.773	0.0657	1.134	HRAS,ITGA10,MAP2K4,NCKAP1,PI4KA,PIK3CA,PIP5K1B,PRKCZ,PTK2
Methionine Salvage II (Mammalian)	0.772	0.25	NA	MTR
Molybdenum Cofactor Biosynthesis	0.772	0.25	NA	GPHN
NRF2-mediated Oxidative Stress Response	0.772	0.059	-0.816	DNAJB2,DNAJC1,DNAJC5G,ENC1,FKBP5,GSK3B,HRAS,KCTD17,MAP2K4,NQO2,PIK3CA,PRKCA,PRKCB,PRKCG,PRKCZ,UBE2E3
Complex IV assembly	0.767	0.0833	-2	COX4I1,MT-CO1,MT-CO2,MT-CO3
Estrogen-Dependent Breast Cancer Signaling	0.761	0.0723	0.816	AKT3,ATF2,ESR1,HRAS,IGF1R,PIK3CA
3-phosphoinositide Biosynthesis	0.75	0.0605	1.414	PI4KA,PIK3CA,PIP5K1B,PPFIA4,PPP2R2A,PPP2R2C,PPP3CA,PTPN13,PTPRA,PTPRB,PTPRD,RASA1,TNS3
Transcriptional regulation of pluripotent stem cells	0.749	0.118	NA	FOXP1,PBX1
FOXO-mediated transcription of cell cycle genes	0.749	0.118	NA	FOXO3,SMAD3
COPI-mediated anterograde transport	0.747	0.0686	-1.134	ANK2,COG1,COG5,GOLGB1,GOSR2,SPTAN1,TUBB2A
Transcriptional regulation of white adipocyte differentiation	0.745	0.0714	0.816	CCND3,MED13L,NCOA1,NCOR2,TBL1XR1,THRAP3
Pyruvate metabolism	0.744	0.0816	NA	MKLN1,PKM,RANBP9,RPS27A
CD40 Signaling	0.731	0.0746	1	ELP1,MAP2K4,MAPK10,MAPK11,PIK3CA
Activation of Matrix Metalloproteinases	0.73	0.0909	NA	MMP16,MMP17,SPOCK3
Integrin cell surface interactions	0.728	0.0706	0.816	AGRN,COL23A1,COL5A2,FBN1,ITGA10,SPP1
Sirtuin Signaling Pathway	0.718	0.0572	2.496	APP,FOXO3,GSK3B,MAP1LC3A,MAPK4,MT-ATP6,MT-CYB,MT-ND1,MT-ND2,MT-ND3,MT-ND4,MT-ND5,NDUFS5,NDUFV1,PFKFB3,RPTOR,TOMM7
Platelet homeostasis	0.713	0.0698	-0.816	ATP2B2,GNG7,KCNMA1,PDE10A,PRKG1,SLC8A1
HEY1 Signaling Pathway	0.711	0.0621	0	AKT3,GAB1,MEF2C,MMP16,MMP17,NCOR2,PIK3CA,PRKAG1,SMAD1,SMAD3
Late endosomal microautophagy	0.703	0.0882	NA	HDAC6,PCNT,RPS27A
Transcriptional activity of SMAD2/SMAD3:SMAD4 heterotrimer	0.702	0.0784	-1	NCOR2,RPS27A,SMAD3,TFDP2
Transcriptional regulation by RUNX2	0.702	0.0784	NA	AKT3,HDAC6,SATB2,SMAD1
p38 MAPK Signaling	0.7	0.0645	1.633	ATF2,IL1RAPL1,MAP2K4,MAPK11,MEF2C,PLA2G4C,RPS6KA2,RPS6KA5
Pancreatic Adenocarcinoma Signaling	0.687	0.064	1.342	AKT3,HDAC6,HDAC9,MAP2K4,MAPK10,PIK3CA,PLD3,SMAD3
Lysine Degradation II	0.685	0.2	NA	AASDH
Lysine Degradation V	0.685	0.2	NA	AASDH
IL-12 Signaling and Production in Macrophages	0.68	0.0579	-0.832	AKT3,CALM3,CAMKK2,ELP1,IL10RB,MAPK11,NCOA1,PIK3CA,POU2F2,PRKAG1,PRKCA,PRKCB,PRKCG,PRKCZ
Oncogene Induced Senescence	0.678	0.0857	NA	AGO3,RPS27A,TFDP2
Transcriptional Regulatory Network in Embryonic Stem Cells	0.678	0.061	0	AKT3,FZD3,GRIN1,GSK3B,HRAS,IGF1R,PIK3CA,RIF1,SMAD1,SMAD3
FOXO-mediated transcription	0.675	0.105	NA	AKT3,FOXO3
HOTAIR Regulatory Pathway	0.668	0.0606	0.632	AGO3,AKT3,DZIP3,ESR1,MMP16,MMP17,MRTFA,PIK3CA,SPP1,TCF4
Regulation of Cellular Mechanics by Calpain Protease	0.667	0.0674	NA	ACTN4,CCND3,CNGB1,HRAS,ITGA10,PTK2
PPAR Signaling	0.663	0.0648	0.816	ELP1,HRAS,IL1RAPL1,NCOA1,NCOR2,NRIP1,SOS1
Striated Muscle Contraction	0.654	0.0833	NA	TPM1,TPM3,TTN
Signaling by TGF-beta Receptor Complex	0.643	0.0741	-1	FBN1,PRKCZ,RPS27A,SMAD3
MicroRNA Biogenesis Signaling Pathway	0.643	0.0588	0.905	AGO3,AKT3,ESR1,EXOSC10,HRAS,MAPK11,PIK3CA,QKI,SMAD1,SMAD3,TPR
Signaling by Hippo	0.641	0.1	NA	TJP1,WWC1
Interleukin-1 family signaling	0.639	0.062	0	IL1RAPL1,MAP2K4,PSMC5,PTPN13,PTPN5,RPS27A,SEM1,SMAD3
Degradation of beta-catenin by the destruction complex	0.639	0.0659	0	GSK3B,PSMC5,RPS27A,SEM1,TCF4,TLE4
ERCC6 (CSB) and EHMT2 (G9a) positively regulate rRNA expression	0.631	0.0811	NA	CHD3,H2AC6,TTF1
Signaling by FGFR2	0.629	0.0685	0.447	GAB1,HRAS,PIK3CA,RPS27A,SOS1
Acute Myeloid Leukemia Signaling	0.625	0.0652	1.633	AKT3,HRAS,MAP2K4,PIK3CA,SOS1,TCF4
PTEN Regulation	0.621	0.06	0	AGO3,AKT3,ATF2,CHD3,PHC1,PSMC5,RPS27A,RPTOR,SEM1
Costimulation by the CD28 family	0.616	0.0611	0	AKT3,BRSK2,CIT,FER,NME2,PI4KA,PIK3CA,TNFRSF14
TR/RXR Activation	0.616	0.0611	0.707	AKT3,NCOA1,NCOR2,NRGN,PIK3CA,SYT12,TBL1XR1,THRB
Choline catabolism	0.615	0.167	NA	SLC44A1
Chondroitin and Dermatan Biosynthesis	0.615	0.167	NA	CHSY3
Tetrahydrofolate Salvage from 5,10-methenyltetrahydrofolate	0.615	0.167	NA	MTHFD1L
UDP-N-acetyl-D-glucosamine Biosynthesis II	0.615	0.167	NA	GFPT2
Zymosterol Biosynthesis	0.615	0.167	NA	TM7SF2
Folate Polyglutamylation	0.615	0.167	NA	MTHFD1L
Integrin Signaling	0.613	0.0571	1.265	ACTN4,AKT3,GSK3B,HRAS,ITGA10,MAP2K4,NEDD9,PIK3CA,PTK2,SOS1,TSPAN5,TTN
Regulation of TP53 Activity through Phosphorylation	0.611	0.0645	-2.449	ATR,MAPK11,PRKAG1,RAD9A,RFC3,RPS27A
Fanconi Anemia Pathway	0.609	0.0789	NA	ATR,ERCC1,RPS27A
Inhibition of Matrix Metalloproteases	0.609	0.0789	NA	ADAM17,MMP16,MMP17
Notch Signaling	0.609	0.0789	NA	ADAM17,CNTN1,MAML2
CSDE1 Signaling Pathway	0.607	0.0714	NA	AGO3,AKT3,CCND3,RPL9
E3 ubiquitin ligases ubiquitinate target proteins	0.607	0.0714	-1	HLTF,RPS27A,RTF1,WAC
Mitotic G1 phase and G1/S transition	0.605	0.0606	1.134	AKT3,CCND3,DYRK1A,PPP2R2A,PSMC5,RPS27A,SEM1,TFDP2
Response to elevated platelet cytosolic Ca2+	0.605	0.0606	-0.707	ACTN4,APP,CHID1,FLNA,PRKCA,PRKCB,PRKCG,TTN
Heparan Sulfate Biosynthesis (Late Stages)	0.598	0.0638	-1.342	CHST15,GLCE,HS3ST4,HS6ST3,NDST3,SULT1A1
HSP90 chaperone cycle for steroid hormone receptors in the presence of ligand	0.59	0.0702	1	FKBP5,NR3C1,NR3C2,TUBB2A
TNF signaling	0.59	0.0702	-2	ADAM17,MIB2,RPS27A,USP4
HDR through Homologous Recombination (HRR) or Single Strand Annealing (SSA)	0.588	0.0614	-1.89	ATR,ERCC1,RAD9A,RFC3,RPS27A,SEM1,SPIDR
Plasma lipoprotein assembly, remodeling, and clearance	0.584	0.0658	-0.447	AP2B1,LMF1,LMF2,PRKACB,RPS27A
Insertion of tail-anchored proteins into the endoplasmic reticulum membrane	0.581	0.0909	NA	APP,PRNP
Cancer Drug Resistance by Drug Efflux	0.573	0.069	1	AKT3,FOXO3,HRAS,PIK3CA
Pre-NOTCH Expression and Processing	0.57	0.0649	2	AGO3,H2AC6,MAML2,ST3GAL6,TFDP2
Mitophagy	0.568	0.075	NA	MAP1LC3A,RPS27A,TOMM7
TGF-β Signaling	0.56	0.0619	0.447	HRAS,MAP2K4,MAPK11,SMAD1,SMAD3,SOS1
Thioredoxin Pathway	0.558	0.143	NA	NXN
Phosphatidylcholine Biosynthesis I	0.558	0.143	NA	CHKA
Inositol Pyrophosphates Biosynthesis	0.558	0.143	NA	PPIP5K2
Signaling by NODAL	0.554	0.087	NA	FOXO3,SMAD3
Apelin Cardiac Fibroblast Signaling Pathway	0.554	0.087	NA	AKT3,PRKAG1
Cerebral Malformation Signaling Pathway	0.552	0.0584	2.449	AKT3,MAP2K4,MAPK10,MEF2C,PIK3CA,PPP2R2A,PPP2R2C,PTK2
TCF dependent signaling in response to WNT	0.544	0.0556	1.508	CXXC4,GSK3B,H2AC6,PIP5K1B,PSMC5,RPS27A,RSPO2,SEM1,SMARCA4,TCF4,TLE4
Role of MAPK Signaling in Inhibiting the Pathogenesis of Influenza	0.543	0.0633	0.447	ATF2,MAP2K4,MAPK10,MAPK11,PLA2G4C
Hereditary Breast Cancer Signaling	0.542	0.058	0	AKT3,ATR,CCND3,ESR1,HRAS,PIK3CA,RFC3,RPS27A
Adipogenesis pathway	0.542	0.058	0	BSCL2,FZD3,HDAC6,HDAC9,KAT6B,SMAD1,SMAD3,TBL1XR1
PCP (Planar Cell Polarity) Pathway	0.541	0.0667	2	ATF2,FZD3,MAP2K4,MAPK10
Sphingosine-1-phosphate Signaling	0.533	0.0588	2.646	ADCY1,AKT3,GNAQ,PIK3CA,PLCH1,PLCL1,PTK2
Activation of gene expression by SREBF (SREBP)	0.529	0.0714	NA	NCOA1,TBL1XR1,TM7SF2
Pyrimidine Ribonucleotides Interconversion	0.529	0.0714	NA	AK5,NME2,PGP
Other interleukin signaling	0.528	0.0833	NA	IL10RB,SNAP25
Regulation of RUNX1 Expression and Activity	0.528	0.0833	NA	AGO3,CCND3
RAS processing	0.528	0.0833	NA	HRAS,RPS27A
Putrescine Degradation III	0.528	0.0833	NA	SAT1,SAT2
3-phosphoinositide Degradation	0.528	0.055	1.633	INPP4B,PPFIA4,PPP2R2A,PPP2R2C,PPP3CA,PTPN13,PTPRA,PTPRB,PTPRD,RASA1,TNS3
Assembly of collagen fibrils and other multimeric structures	0.526	0.0656	-1	COL24A1,COL27A1,COL5A2,PLEC
Tumor Microenvironment Pathway	0.525	0.0556	0.632	AKT3,FGF12,FGF14,FOXO3,HRAS,MMP16,MMP17,PIK3CA,SLC1A4,SPP1
ID1 Signaling Pathway	0.512	0.0545	0.905	AKT3,APP,FOXO3,GSK3B,HRAS,IGF1R,MAPK11,PIK3CA,RAP1GAP,SMAD1,SMAD3
Kinesins	0.511	0.0645	0	KIF13B,KIFAP3,KIFC2,TUBB2A
DAP12 interactions	0.511	0.0698	NA	HRAS,PIK3CA,SOS1
Smooth Muscle Contraction	0.511	0.0698	NA	SORBS1,TPM1,TPM3
Histidine catabolism	0.509	0.125	NA	FTCD
Miro GTPase Cycle	0.509	0.125	NA	RAP1GDS1
Phosphatidylethanolamine Biosynthesis II	0.509	0.125	NA	CHKA
Insulin processing	0.504	0.08	NA	CPE,PCSK2
Complex III assembly	0.504	0.08	NA	MT-CYB,UQCRB
Pyroptosis Signaling Pathway	0.502	0.0588	-1.633	FOXO3,KCNQ1OT1,MAPK11,PRKACB,PRKAG1,PRKAR2B
NAFLD Signaling Pathway	0.501	0.0536	0	AKT3,FOXO3,GSK3B,IL17D,MAP2K4,MAPK10,PIK3CA,PPP2R2A,PPP2R2C,PRKAG1,RPTOR,TBC1D1
IL-2 Signaling	0.497	0.0635	1	AKT3,HRAS,PIK3CA,SOS1
Intra-Golgi and retrograde Golgi-to-ER traffic	0.496	0.0539	-0.302	COG1,COG5,GCC2,GOLGA4,GOSR2,KIF13B,KIFAP3,KIFC2,RAB3GAP1,RHOBTB3,TUBB2A
D-myo-inositol-5-phosphate Metabolism	0.496	0.0539	1.633	PLCH1,PPFIA4,PPP2R2A,PPP2R2C,PPP3CA,PTPN13,PTPRA,PTPRB,PTPRD,RASA1,TNS3
JAK/STAT Signaling	0.492	0.0602	1.342	AKT3,GNAQ,HRAS,PIK3CA,SOS1
ABC-family proteins mediated transport	0.491	0.0583	-1.633	ABCA10,ABCB6,ABCB9,PSMC5,RPS27A,SEM1
Mitotic Prometaphase	0.489	0.0537	-0.905	CEP131,CEP290,CLASP1,MZT2B,PCM1,PCNT,PDS5B,PRKAR2B,STAG1,TUBB2A,TUBGCP6
Collagen degradation	0.483	0.0625	-1	ADAM17,COL23A1,COL26A1,COL5A2
Miscellaneous transport and binding events	0.481	0.0769	NA	ANKH,TUSC3
Pyrimidine Deoxyribonucleotides De Novo Biosynthesis I	0.481	0.0769	NA	AK5,NME2
Mitotic Prophase	0.48	0.0577	-0.816	ARPP19,ENSA,H2AC6,PRKCA,PRKCB,TPR
Pyrimidine Ribonucleotides De Novo Biosynthesis	0.477	0.0667	NA	AK5,NME2,PGP
C-type lectin receptors (CLRs)	0.476	0.0552	0	HRAS,MUC20,PPP3CA,PRKACB,PSMC5,RPS27A,RPS6KA5,SEM1
Cyclophilin Signaling Pathway	0.471	0.0522	1.941	AKT3,APP,ATF2,BDNF,GRIN2B,MAP2K4,MAPK10,MAPK11,PIK3CA,PPP3CA,SPP1,TCF4,TOMM7
Hedgehog ligand biogenesis	0.47	0.0615	-1	ADAM17,PSMC5,RPS27A,SEM1
Cargo recognition for clathrin-mediated endocytosis	0.47	0.0571	1.633	AAK1,AP2B1,PICALM,RPS27A,SH3GL2,SYT1
RHO GTPases Activate Rhotekin and Rhophilins	0.467	0.111	NA	RHPN1
OAS antiviral response	0.467	0.111	NA	FLNA
Lipophagy	0.467	0.111	NA	PRKAG1
MIF Regulation of Innate Immunity	0.461	0.0652	NA	MAP2K4,MAPK10,PLA2G4C
Role of IL-17F in Allergic Inflammatory Airway Diseases	0.461	0.0652	NA	ATF2,RPS6KA2,RPS6KA5
IL-23 Signaling Pathway	0.461	0.0652	NA	AKT3,PIK3CA,RORA
Syndecan interactions	0.46	0.0741	NA	COL5A2,PRKCA
Integrin signaling	0.46	0.0741	NA	PTK2,SOS1
Cardiogenesis	0.46	0.0741	NA	MEF2C,SMAD1
Activation of IRF by Cytosolic Pattern Recognition Receptors	0.457	0.0606	1	ATF2,ELP1,MAP2K4,MAPK10
D-myo-inositol (1,4,5,6)-Tetrakisphosphate Biosynthesis	0.453	0.0529	1.342	PPFIA4,PPP2R2A,PPP2R2C,PPP3CA,PTPN13,PTPRA,PTPRB,PTPRD,RASA1,TNS3
D-myo-inositol (3,4,5,6)-tetrakisphosphate Biosynthesis	0.453	0.0529	1.342	PPFIA4,PPP2R2A,PPP2R2C,PPP3CA,PTPN13,PTPRA,PTPRB,PTPRD,RASA1,TNS3
Post-translational protein phosphorylation	0.449	0.0561	1.633	APP,CDH2,FBN1,LAMB1,MGAT4A,SPP1
Sensory perception of taste	0.446	0.0638	NA	GRM1,SCN1B,SCN3A
Macroautophagy	0.444	0.0597	-2	MAP1LC3A,PRKAG1,RPTOR,TSC2
Amyloid fiber formation	0.435	0.0568	0.447	APP,H2AC6,RPS27A,TGFBI,TSPAN5
Phospholipases	0.431	0.0588	0	PLA2G4C,PLCH1,PLCL1,PLD3
POU5F1 (OCT4), SOX2, NANOG repress genes related to differentiation	0.431	0.1	NA	TSC22D1
Creatine metabolism	0.431	0.1	NA	CKB
Ketone body metabolism	0.431	0.1	NA	BDH1
RHOBTB3 ATPase cycle	0.431	0.1	NA	RHOBTB3
Prednisone ADME	0.431	0.1	NA	HSD11B2
Calcium Transport I	0.431	0.1	NA	ATP2B2
Inositol phosphate metabolism	0.431	0.0625	NA	INPP4B,PLCH1,PPIP5K2
ISGylation Signaling Pathway	0.43	0.055	-1.633	ARIH1,HDAC6,IL10RB,MAP2K4,MAPK10,RPS15
Warburg Effect Signaling Pathway	0.427	0.0538	0.378	AKT3,NNT,PFKFB3,PIK3CA,PKM,PRKAG1,RPTOR
Regulation of mRNA stability by proteins that bind AU-rich elements	0.424	0.0562	-1.342	MAPK11,PRKCA,PSMC5,RPS27A,SEM1
SIRT1 negatively regulates rRNA expression	0.42	0.069	NA	H2AC6,TAF1D
Interconversion of nucleotide di- and triphosphates	0.42	0.069	NA	AK5,NME2
TNFs bind their physiological receptors	0.42	0.069	NA	TNFRSF14,TNFRSF25
Glycolysis I	0.42	0.069	NA	ENO2,PKM
Role of p14/p19ARF in Tumor Suppression	0.42	0.069	NA	PIK3CA,TTF1
rRNA modification in the nucleus and cytosol	0.419	0.058	-2	NOP56,RPS14,RPS6,RPS7
Tuberculosis Latent Signaling Pathway	0.414	0.0556	0	ADCY1,PRKACB,PRKAG1,PRKAR2B,RPL13
IL-33 Signaling Pathway	0.411	0.0513	1.265	AKT3,ATF2,ELP1,MAP2K4,MAPK10,MAPK11,PIK3CA,PRKACB,PRKAG1,PRKAR2B
Osteoarthritis Pathway	0.406	0.0504	1.508	ANKH,ATF2,FOXO3,FZD3,IL1RAPL1,ITGA10,MEF2C,PRKAG1,SMAD1,SMAD3,SPP1,TCF4
Melanoma Signaling	0.403	0.06	NA	AKT3,HRAS,PIK3CA
MYC Mediated Apoptosis Signaling	0.403	0.06	NA	PRKACB,PRKAG1,PRKAR2B
Role of Pattern Recognition Receptors in Recognition of Bacteria and Viruses	0.402	0.0519	0.378	IL17D,MAP2K4,MAPK10,PIK3CA,PRKCA,PRKCB,PRKCG,PRKCZ
Regulation of TP53 Activity through Acetylation	0.402	0.0667	NA	AKT3,CHD3
Protein ubiquitination	0.402	0.0667	NA	RPS27A,UBE2E3
Regulation of CDH11 Expression and Function	0.402	0.0667	NA	AGO3,CDH8
Alpha-protein kinase 1 signaling pathway	0.399	0.0909	NA	RPS27A
Pexophagy	0.399	0.0909	NA	RPS27A
NAD Phosphorylation and Dephosphorylation	0.399	0.0909	NA	NNT
Ketolysis	0.399	0.0909	NA	BDH1
SUMOylation of chromatin organization proteins	0.396	0.0563	-1	CHD3,PHC1,SATB2,TPR
Unfolded protein response	0.394	0.0543	NA	DNAJB2,DNAJC1,DNAJC5G,HSPH1,PDIA2
Phase I - Functionalization of compounds	0.393	0.0531	0	AHRR,ARNT2,CYP39A1,CYP46A1,NCOA1,NQO2
Gap junction trafficking and regulation	0.389	0.0588	NA	DNM1,TJP1,TUBB2A
FAT10 Cancer Signaling Pathway	0.389	0.0588	NA	AKT3,GSK3B,SMAD3
Translocation of SLC2A4 (GLUT4) to the plasma membrane	0.385	0.0556	0	KIFAP3,PRKAG1,TBC1D1,TUBB2A
Nicotinate metabolism	0.385	0.0645	NA	PARP8,RNLS
Signaling by BMP	0.385	0.0645	NA	SMAD1,ZFYVE16
B-WICH complex positively regulates rRNA expression	0.377	0.0577	NA	GSK3B,H2AC6,TAF1D
Reversible hydration of carbon dioxide	0.37	0.0833	NA	CA7
Assembly of RNA Polymerase I Complex	0.37	0.0833	NA	TAF1D
Ketogenesis	0.37	0.0833	NA	BDH1
Oleate Biosynthesis II (Animals)	0.37	0.0833	NA	PTPRT
G-protein beta:gamma signalling	0.368	0.0625	NA	AKT3,GNG7
Thrombin signalling through proteinase activated receptors (PARs)	0.368	0.0625	NA	GNAQ,GNG7
RIPK1-mediated regulated necrosis	0.368	0.0625	NA	CDC37,RPS27A
Chromatin modifications during the maternal to zygotic transition (MZT)	0.368	0.0625	NA	H2AC6,KDM6A
Class B/2 (Secretin family receptors)	0.366	0.0526	-1.342	CRHR2,FZD3,GLP2R,GNG7,VIPR1
Microautophagy Signaling Pathway	0.366	0.0503	NA	COL23A1,COL24A1,COL26A1,COL27A1,COL5A2,MAP1LC3A,PRKAG1,PSMC5
ISG15 antiviral mechanism	0.364	0.0541	0	ARIH1,EIF4G3,RPS27A,TPR
Senescence-Associated Secretory Phenotype (SASP)	0.364	0.0541	-1	CDC16,H2AC6,RPS27A,RPS6KA2
RNA Polymerase I Transcription	0.364	0.0541	-1	CHD3,H2AC6,TAF1D,TTF1
Regulation of Apoptosis	0.364	0.0566	NA	PSMC5,RPS27A,SEM1
HMGB1 Signaling	0.359	0.05	1.134	AKT3,HRAS,IL17D,KAT6B,MAP2K4,MAPK10,MAPK11,PIK3CA
STAT3 Pathway	0.355	0.0504	0.816	HRAS,IGF1R,IL10RB,MAP2K4,MAPK10,MAPK11,NTRK2
Sheddase Signaling Pathway	0.353	0.049	-0.632	ADAM17,CDH12,CDH2,MAP2K4,MAPK10,MAPK11,MMP16,MMP17,PIK3CA,ZBTB16
Signal amplification	0.353	0.0606	NA	GNAQ,GNG7
Preeclampsia Signaling Pathway	0.352	0.0497	0	AKT3,FZD3,KCNMA1,MAP2K4,MAPK10,PIK3CA,PRKAG1,RPTOR
Aryl Hydrocarbon Receptor Signaling	0.349	0.0492	0	AHRR,ATR,CCND3,ESR1,NCOR2,NFIA,NQO2,NRIP1,SMARCA4
Death Receptor Signaling	0.348	0.0515	0	ELP1,MAP2K4,PARP8,SPTAN1,TNFRSF25
Mitochondrial iron-sulfur cluster biogenesis	0.345	0.0769	NA	SLC25A37
Platelet Aggregation (Plug Formation)	0.345	0.0769	NA	GP1BB
Advanced glycosylation endproduct receptor signaling	0.345	0.0769	NA	APP
Cholesterol Biosynthesis I	0.345	0.0769	NA	TM7SF2
Cholesterol Biosynthesis II (via 24,25-dihydrolanosterol)	0.345	0.0769	NA	TM7SF2
Cholesterol Biosynthesis III (via Desmosterol)	0.345	0.0769	NA	TM7SF2
Amino acids regulate mTORC1	0.341	0.0545	NA	FNIP2,RPTOR,SESN1
Somitogenesis	0.341	0.0545	NA	EPHA4,PSMC5,SEM1
Lymphotoxin β Receptor Signaling	0.341	0.0545	NA	AKT3,ELP1,PIK3CA
Necroptosis Signaling Pathway	0.339	0.0491	-0.707	CAMK2A,CAMK2B,CAMK2D,DAPK1,PLA2G4C,PPP3CA,TOMM7,TYRO3
Cargo concentration in the ER	0.338	0.0588	NA	GOSR2,GRIA1
Transcriptional Regulation by E2F6	0.338	0.0588	NA	PHC1,TFDP2
Fatty Acid β-oxidation I	0.338	0.0588	NA	ECHS1,SLC27A4
NLR signaling pathways	0.33	0.0536	NA	APP,MAPK11,RPS27A
DNA Damage/Telomere Stress Induced Senescence	0.33	0.0536	NA	CABIN1,H2AC6,TERF2IP
Interleukin-3, Interleukin-5 and GM-CSF signaling	0.33	0.0536	NA	PIK3CA,RPS27A,SOS1
CD27 Signaling in Lymphocytes	0.33	0.0536	NA	ELP1,MAP2K4,MAPK10
Role of WNT/GSK-3β Signaling in the Pathogenesis of Influenza	0.326	0.0513	NA	FZD3,GSK3B,NCOA1,TCF4
GPVI-mediated activation cascade	0.324	0.0571	NA	PIK3CA,PRKCZ
Metabolism of nitric oxide: NOS3 activation and regulation	0.321	0.0714	NA	ZDHHC21
Regulation of TP53 Activity through Association with Co-factors	0.321	0.0714	NA	AKT3
Formation of axial mesoderm	0.321	0.0714	NA	SMAD3
Assembly of RNA Polymerase III Complex	0.321	0.0714	NA	BDP1
Choline Biosynthesis III	0.321	0.0714	NA	PLD3
Generic Transcription Pathway	0.321	0.0466	-0.894	ESR1,HDAC6,HDAC9,MAML2,NCOR2,NR3C1,NR3C2,NR4A1,RORA,RORB,TBL1XR1,THRB,ZNF133,ZNF248,ZNF286A,ZNF37A,ZNF589,ZNF721,ZNF75A,ZNF804B
Sumoylation Pathway	0.315	0.0495	1	MAP2K4,MAPK10,NR3C1,RFC3,ZEB1
IL-17 Signaling	0.313	0.0476	0.333	AKT3,ATF2,GSK3B,HRAS,IL17D,MAP2K4,MAPK10,MAPK11,PIK3CA
Role of BRCA1 in DNA Damage Response	0.308	0.05	NA	ATR,HLTF,RFC3,SMARCA4
mRNA 3 Prime End Processing Signaling Pathway	0.308	0.049	0	EIF4G3,EXOSC10,MBNL1,RBBP6,SRRM1
Regulation of Insulin-like Growth Factor (IGF) transport and uptake by IGFBPs	0.308	0.0484	1.633	APP,CDH2,FBN1,LAMB1,MGAT4A,SPP1
Acute Phase Response Signaling	0.302	0.0471	0.816	AKT3,ELP1,HRAS,MAP2K4,MAPK11,NR3C1,PIK3CA,SOS1,TCF4
Interleukin-15 signaling	0.3	0.0667	NA	SOS1
Telomere Extension by Telomerase	0.3	0.0667	NA	TERF2IP
Fatty Acid Activation	0.3	0.0667	NA	SLC27A4
Phenylalanine Degradation IV (Mammalian, via Side Chain)	0.3	0.0667	NA	AASDH
Kinetochore Metaphase Signaling Pathway	0.3	0.0485	0	ARPP19,CDC16,DNAH1,ENSA,STAG1
Degradation of the extracellular matrix	0.299	0.0494	0	ADAMTS8,FBN1,LAMB1,SPP1
Role of JAK family kinases in IL-6-type Cytokine Signaling	0.299	0.0494	0	ADAM17,MAP2K4,MAPK10,MAPK11
Metabolism of polyamines	0.299	0.0508	NA	PSMC5,SAT1,SEM1
Semaphorin Signaling in Neurons	0.299	0.0508	NA	ARHGEF12,PTK2,SEMA3A
Superpathway of Methionine Degradation	0.298	0.0541	NA	MTR,PRMT8
Nucleotide Excision Repair Pathway	0.298	0.0541	NA	ERCC1,ERCC5
Hepatic Fibrosis / Hepatic Stellate Cell Activation	0.297	0.0469	NA	COL23A1,COL24A1,COL26A1,COL27A1,COL5A2,IGF1R,IL1RAPL1,MYO5C,SMAD3
TCR signaling	0.294	0.0476	0	EVL,PAG1,PIK3CA,PSMC5,RPS27A,SEM1
DNA Replication Pre-Initiation	0.293	0.0481	-0.447	CDC16,H2AC6,PSMC5,RPS27A,SEM1
Regulation of endogenous retroelements	0.293	0.0481	-0.447	ARID1B,CHD3,H2AC6,MPHOSPH8,SMARCA4
NIK-->noncanonical NF-kB signaling	0.289	0.05	NA	PSMC5,RPS27A,SEM1
Metabolism of steroid hormones	0.286	0.0526	NA	HSD11B2,TSPOAP1
Regulation of TP53 Expression and Degradation	0.286	0.0526	NA	AKT3,RPS27A
Cell Cycle Regulation by BTG Family Proteins	0.286	0.0526	NA	PPP2R2A,PPP2R2C
MIF-mediated Glucocorticoid Regulation	0.286	0.0526	NA	NR3C1,PLA2G4C
tRNA Charging	0.286	0.0526	NA	AARS2,TARS3
Signal regulatory protein family interactions	0.281	0.0625	NA	PTK2
SUMOylation of DNA methylation proteins	0.281	0.0625	NA	PHC1
FOXO-mediated transcription of cell death genes	0.281	0.0625	NA	FOXO3
MHC class II antigen presentation	0.281	0.0469	0.816	AP2B1,DNM1,KIFAP3,OSBPL1A,SH3GL2,TUBB2A
Gamma carboxylation, hypusinylation, hydroxylation, and arylsulfatase activation	0.28	0.0492	NA	RPL27A,RPL8,RPS6
Visual phototransduction	0.28	0.0492	NA	CNGB1,PDE6B,PRKCA
Apoptosis Signaling	0.279	0.0472	1	ELP1,HRAS,MAP2K4,PRKCA,SPTAN1
NAD Signaling Pathway	0.277	0.0464	-0.378	AKT3,GSK3B,PARP8,PIK3CA,PRKAG1,RYR1,TPCN2
Transport of bile salts and organic acids, metal ions and amine compounds	0.275	0.0476	0	SLC13A3,SLC22A15,SLC44A1,SLC5A3
NGF-stimulated transcription	0.274	0.0513	NA	ATF2,TCF12
MSP-RON Signaling Pathway	0.27	0.0484	NA	PIK3CA,PRKCZ,RPS6KA2
Metabolism of folate and pterines	0.264	0.0588	NA	MTHFD1L
Protein methylation	0.264	0.0588	NA	KIN
Germ layer formation at gastrulation	0.264	0.0588	NA	SMAD3
RAN Signaling	0.264	0.0588	NA	IPO5
Transcriptional Regulation by VENTX	0.263	0.05	NA	AGO3,CDC16
Regulation of the Epithelial Mesenchymal Transition in Development Pathway	0.26	0.0465	NA	ADAM17,FZD3,GSK3B,TCF4
RNA Polymerase III Transcription	0.252	0.0488	NA	BDP1,NFIA
Formation of definitive endoderm	0.248	0.0556	NA	SMAD3
Isoleucine Degradation I	0.248	0.0556	NA	ECHS1
Regulation of mitotic cell cycle	0.246	0.0455	-1	CDC16,PSMC5,RPS27A,SEM1
Mitochondrial protein import	0.245	0.0462	NA	MTX2,TAFAZZIN,TOMM7
RAB geranylgeranylation	0.245	0.0462	NA	RAB37,RAB40B,RAB40C
Regulation of beta-cell development	0.242	0.0476	NA	AKT3,MAML2
Induction of Apoptosis by HIV1	0.237	0.0455	NA	ELP1,MAP2K4,MAPK10
Signaling by Activin	0.233	0.0526	NA	SMAD3
RHO GTPases activate CIT	0.233	0.0526	NA	CIT
Regulation of TP53 Activity through Methylation	0.233	0.0526	NA	RPS27A
Mismatch Repair in Eukaryotes	0.233	0.0526	NA	RFC3
γ-linolenate Biosynthesis II (Animals)	0.233	0.0526	NA	SLC27A4
Mitochondrial L-carnitine Shuttle Pathway	0.233	0.0526	NA	SLC27A4
Transport of vitamins, nucleosides, and related molecules	0.233	0.0465	NA	SLC27A4,SLCO2A1
Oncostatin M Signaling	0.233	0.0465	NA	HRAS,SOS1
PI3K Cascade	0.223	0.0455	NA	GAB1,PIK3CA
TAK1-dependent IKK and NF-kappa-B activation	0.223	0.0455	NA	APP,RPS27A
Retinoid metabolism and transport	0.223	0.0455	NA	AGRN,GPC1
BER (Base Excision Repair) Pathway	0.223	0.0455	NA	MAP2K4,RFC3
Synthesis, secretion, and deacylation of Ghrelin	0.219	0.05	NA	CRHR2
Valine Degradation I	0.219	0.05	NA	ECHS1
RHO GTPases activate PAKs	0.206	0.0476	NA	FLNA
Branched-chain amino acid catabolism	0.206	0.0476	NA	ECHS1
Citric acid cycle (TCA cycle)	0.206	0.0476	NA	NNT
Formation of the ureteric bud	0.206	0.0476	NA	ROBO2
Methionine Degradation I (to Homocysteine)	0.206	0.0476	NA	PRMT8
Cellular hexose transport	0.194	0.0455	NA	SLC5A4
Formation of paraxial mesoderm	0.194	0.0455	NA	MAML2
IL-13 Signaling Pathway	0	0.0244	NA	AKT3,MAPK11,PIK3CA
CDX Gastrointestinal Cancer Signaling Pathway	0	0.0406	-0.707	AKT3,FZD3,GSK3B,IL17D,MAPK11,PIK3CA,PNN,TCF4
Immunogenic Cell Death Signaling Pathway	0	0.0105	NA	DAPK1
Macrophage Classical Activation Signaling Pathway	0	0.016	NA	IL17D,MT-CO1,PKM
Multiple Sclerosis Signaling Pathway	0	0.032	0.378	GRIN1,GRIN2A,GRIN2B,IL17D,MAPK11,PARP8,SLC8A1
Pathogen Induced Cytokine Storm Signaling Pathway	0	0.0288	-1.508	COL23A1,COL24A1,COL26A1,COL27A1,COL5A2,IL17D,IL1RAPL1,MAPK10,MAPK11,MAPK4,RYR1
Role of Osteoblasts in Rheumatoid Arthritis Signaling Pathway	0	0.0417	-1.265	AKT3,FZD3,GSK3B,IGF1R,IL17D,MMP16,MMP17,PIK3CA,SMAD1,TCF4
Natural Killer Cell Signaling	0	0.0246	0.447	AKT3,HRAS,MAPK11,PIK3CA,SOS1
Macrophage Alternative Activation Signaling Pathway	0	0.0365	0.378	ATF2,IL10RB,MAPK11,NR3C1,PIK3CA,RPS6KA5,RPTOR
Chaperone Mediated Autophagy Signaling Pathway	0	0.0204	-0.832	APP,ATP6V0A4,EEF1A2,HDAC6,IGF1R,MAP2K4,MAPK11,MMP16,MMP17,NCOR2,PIK3CA,PPP3CA,PRKAG1
NOD1/2 Signaling Pathway	0	0.0259	0	ELP1,IL17D,MAP2K4,MAPK10,MAPK11
LPS/IL-1 Mediated Inhibition of RXR Function	0	0.0336	NA	ABCB9,CHST15,HS3ST4,HS6ST3,IL1RAPL1,MAP2K4,NCOA1,NDST3,SLC27A4,SULT1A1
Intrinsic Pathway for Apoptosis	0	0.0364	NA	AKT3,TFDP2
G alpha (i) signalling events	0	0.0426	-0.905	ADCY1,APP,GABBR2,GNG7,GRM3,GRM7,MCHR2,OPRM1,PTGER3,RGS11,RGS20
Fertilization	0	0.0385	NA	CATSPER2
Cellular response to hypoxia	0	0.0395	NA	PSMC5,RPS27A,SEM1
Interleukin-7 signaling	0	0.0417	NA	SMARCA4
Formation of Fibrin Clot (Clotting Cascade)	0	0.0256	NA	GP1BB
Phase II - Conjugation of compounds	0	0.0183	NA	MTR,SULT1A1
Elastic fibre formation	0	0.0227	NA	FBN1
Telomere Maintenance	0	0.0337	NA	H2AC6,RFC3,TERF2IP
Sulfur amino acid metabolism	0	0.0357	NA	MTR
MyD88:MAL(TIRAP) cascade initiated on plasma membrane	0	0.0238	NA	RPS27A
Toll-like Receptor Cascades	0	0.0312	NA	DNM1
MyD88-independent TLR4 cascade	0	0.0263	NA	RPS27A
Toll Like Receptor 3 (TLR3) Cascade	0	0.0303	NA	RPS27A
DDX58/IFIH1-mediated induction of interferon-alpha/beta	0	0.0247	NA	APP,RPS27A
Cytosolic sensors of pathogen-associated DNA	0	0.0156	NA	RPS27A
Cholesterol biosynthesis	0	0.037	NA	TM7SF2
Metabolism of non-coding RNA	0	0.0179	NA	TPR
Metabolism of water-soluble vitamins and cofactors	0	0.0366	NA	GPHN,MTR,PDXK
Immunoregulatory interactions between a Lymphoid and a non-Lymphoid cell	0	0.00465	NA	PILRB
Signaling by ALK	0	0.0323	NA	PIK3CA
Cell surface interactions at the vascular wall	0	0.0234	0.447	GPC1,GRB14,HRAS,PIK3CA,SOS1
Fcgamma receptor (FCGR) dependent phagocytosis	0	0.0244	NA	MYO9B,NCKAP1,PIK3CA,PLD3
RNA Polymerase II Transcription	0	0.0333	-1.342	MLLT3,RNMT,RTF1,SRRM1,SRSF11
COPII-mediated vesicle transport	0	0.0274	NA	GOSR2,GRIA1
Asparagine N-linked glycosylation	0	0.04	-0.447	CHST8,GFPT2,MGAT4A,RPS27A,TUSC3
Gene Silencing by RNA	0	0.0392	0	AGO3,ELAC2,H2AC6,TPR
PRC2 methylates histones and DNA	0	0.0286	NA	H2AC6
Arachidonic acid metabolism	0	0.0222	NA	FAAH
Binding and Uptake of Ligands by Scavenger Receptors	0	0.00877	NA	HSPH1
Fc epsilon receptor (FCERI) signaling	0	0.0437	1.342	HRAS,MAP2K4,MAPK10,PIK3CA,PPP3CA,PSMC5,RPS27A,SEM1,SOS1
Mitotic Metaphase and Anaphase	0	0.0381	0.333	CDC16,CLASP1,PDS5B,PPP2R2A,PSMC5,RPS27A,SEM1,STAG1,TUBB2A
SUMOylation of DNA damage response and repair proteins	0	0.039	NA	PHC1,STAG1,TPR
SUMOylation of ubiquitinylation proteins	0	0.0256	NA	TPR
Class A/1 (Rhodopsin-like receptors)	0	0.0241	-0.707	APP,CHRM3,HRH1,HRH2,MCHR2,OPN4,OPRM1,PTGER3
XBP1(S) activates chaperone genes	0	0.0417	NA	GOSR2,TSPYL2
Olfactory Signaling Pathway	0	0.027	NA	CNGB1,GNAL
SUMOylation of SUMOylation proteins	0	0.0286	NA	TPR
Transport of inorganic cations/anions and amino acids/oligopeptides	0	0.037	0	SLC1A4,SLC25A29,SLC4A10,SLC8A1
NoRC negatively regulates rRNA expression	0	0.0448	NA	H2AC6,TAF1D,TTF1
Sphingolipid metabolism	0	0.0273	NA	GBA1,ST6GALNAC5,ST8SIA5
Deadenylation-dependent mRNA decay	0	0.0179	NA	CNOT6L
MyD88 cascade initiated on plasma membrane	0	0.04	NA	RPS27A
Interleukin-2 family signaling	0	0.0426	NA	PIK3CA,SOS1
SUMOylation of RNA binding proteins	0	0.0426	NA	PHC1,TPR
SUMOylation of DNA replication proteins	0	0.0217	NA	TPR
DNA methylation	0	0.0385	NA	H2AC6
Mitochondrial translation	0	0.0309	NA	MRPL2,MRPL41,MRPL55
Activation of anterior HOX genes in hindbrain during early embryogenesis	0	0.0357	NA	H2AC6,KDM6A,PBX1
Activated PKN1 stimulates transcription of AR regulated genes KLK2 and KLK3	0	0.0357	NA	H2AC6
RHO GTPases activate IQGAPs	0	0.0312	NA	TUBB2A
RHO GTPases Activate WASPs and WAVEs	0	0.0233	NA	NCKAP1
RHO GTPases Activate Formins	0	0.0357	0.447	CLASP1,EVL,FMNL2,MRTFA,TUBB2A
TNFR2 non-canonical NF-kB pathway	0	0.0441	NA	PSMC5,RPS27A,SEM1
Surfactant metabolism	0	0.0312	NA	TTF1
Deubiquitination	0	0.0377	-1.265	ESR1,H2AC6,OTUD7A,PSMC5,RPS27A,SEM1,SMAD1,SMAD3,USP4,USP42
Nonhomologous End-Joining (NHEJ)	0	0.0204	NA	RIF1
DNA Double Strand Break Response	0	0.0169	NA	RPS27A
Nucleotide Excision Repair	0	0.0367	-2	ERCC1,ERCC5,RFC3,RPS27A
Interleukin-10 signaling	0	0.0222	NA	IL10RB
Interleukin-4 and Interleukin-13 signaling	0	0.036	2	FOXO3,OPRM1,RORA,ZEB1
TP53 Regulates Transcription of Cell Cycle Genes	0	0.0408	NA	CNOT6L,TFDP2
TP53 Regulates Transcription of DNA Repair Genes	0	0.0286	NA	ATF2,ATR
Neutrophil degranulation	0	0.0335	-3	ATP11A,CEP290,DPP7,DSP,IRAG2,KCNAB2,LRRC7,NME2,PDXK,PKM,PTPRB,PTPRN2,RAB37,RNASET2,SNAP25,SPTAN1
Keratinization	0	0.0139	NA	DSP,KAZN,PKP4
RNA polymerase II transcribes snRNA genes	0	0.012	NA	POU2F2
Synthesis of DNA	0	0.041	-1.342	CDC16,PSMC5,RFC3,RPS27A,SEM1
Cell Cycle Checkpoints	0	0.0331	-1	ATR,CDC16,CLASP1,COP1,PSMC5,RAD9A,RFC3,RPS27A,SEM1
mRNA Capping	0	0.0333	NA	RNMT
DNA Damage Bypass	0	0.0417	NA	RFC3,RPS27A
Resolution of Abasic Sites (AP sites)	0	0.0263	NA	RFC3
Mitochondrial Fatty Acid Beta-Oxidation	0	0.027	NA	ECHS1
Nucleosome assembly	0	0.0408	NA	H2AC6,MIS18BP1
Interferon gamma signaling	0	0.0408	-1	CAMK2A,CAMK2B,CAMK2D,NCAM1
TBC/RABGAPs	0	0.0227	NA	TSC2
Interleukin-20 family signaling	0	0.0385	NA	IL10RB
Transcriptional regulation by the AP-2 (TFAP2) family of transcription factors	0	0.0278	NA	ESR1
RAB GEFs exchange GTP for GDP on RABs	0	0.0444	0	AKT3,DENND6B,RAB3GAP1,TRAPPC12
RUNX1 regulates megakaryocyte differentiation and platelet function	0	0.0345	NA	AGO3,H2AC6
Gene and protein expression by JAK-STAT signaling after IL-12 stimulation	0	0.027	NA	HNRNPDL
Neddylation	0	0.0407	-0.632	ASB3,COP1,CUL9,FBXO22,KLHL22,PSMC5,RPS27A,SEM1,WSB1,ZBTB16
Triglyceride metabolism	0	0.0263	NA	PRKACB
Glycogen metabolism	0	0.04	NA	RPS27A
Peroxisomal protein import	0	0.0156	NA	RPS27A
Interferon alpha/beta signaling	0	0.0132	NA	RPS27A
Meiotic recombination	0	0.02	NA	H2AC6
Endosomal Sorting Complex Required For Transport (ESCRT)	0	0.0323	NA	RPS27A
Iron uptake and transport	0	0.0333	NA	ATP6V0A4,RPS27A
Transcriptional regulation of granulopoiesis	0	0.0392	NA	H2AC6,TFDP2
Signaling by CSF3 (G-CSF)	0	0.0333	NA	RPS27A
Azathioprine ADME	0	0.0435	NA	NME2
MyD88 dependent cascade initiated on endosome	0	0.0323	NA	RPS27A
Expression and translocation of olfactory receptors	0	0.00246	NA	REEP1
Growth hormone receptor signaling	0	0.04	NA	ADAM17
Class I MHC mediated antigen processing and presentation	0	0.042	-1	ASB3,CDC16,DZIP3,FBXO22,KLHL22,MIB2,PSMC5,RBBP6,RPS27A,SEM1,TRIM9,TRIP12,UBE2E2,UBE2E3,WSB1,ZBTB16
Signaling by the B Cell Receptor (BCR)	0	0.0412	0.378	HRAS,PPP3CA,PRKCB,PSMC5,RPS27A,SEM1,SOS1
LXR/RXR Activation	0	0.0231	NA	ECHS1,IL1RAPL1,NCOR2
CGAS-STING Signaling Pathway	0	0.0217	NA	ATP6V0A4,IL17D,MAP1LC3A
FXR/RXR Activation	0	0.0256	1.342	AKT3,IL17D,MAP2K4,MAPK10,PRKAG1
Folate Signaling Pathway	0	0.0351	NA	MTHFD1L,MTR
IL-27 Signaling Pathway	0	0.0448	0	AKT3,IL1RAPL1,MAPK11,PIK3CA,RORA,SMAD3
Paracetamol ADME	0	0.0345	NA	SULT1A1
M-decay: degradation of maternal mRNAs by maternally stored factors	0	0.0435	NA	CNOT6L,MED12L
PKR-mediated signaling	0	0.0256	NA	ARIH1,TUBB2A
Transcriptional and post-translational regulation of MITF-M expression and activity	0	0.0392	NA	AKT3,GSK3B
MITF-M-dependent gene expression	0	0.0421	-1	AGO3,ARID1B,SMARCA4,SYTL2
Irritable Bowel Syndrome Signaling Pathway	0	0.0311	-1	IL10RB,IL17D,IL1RAPL1,LAMB1,MMP16,MMP17,PIK3CA,TCF4,TNFRSF25
NAP1L1 Transcription Regulation Signaling Pathway	0	0.0449	1	AKT3,DGKZ,PIK3CA,TUBB2A
TRIM21 Intracellular Antibody Signaling Pathway	0	0.00529	NA	MAP1LC3A,PSMC5,RPS27A
ID3 Signaling Pathway	0	0.00931	-1	AKT3,CCND3,CDC16,ESR1,HRAS,SMAD1,SMAD3,TCF12,TCF4
Tuberculosis Active Signaling Pathway	0	0.0449	-0.302	AKT3,ATP6V0A4,FOXO3,IL10RB,IL1RAPL1,MAP2K4,MAPK10,MAPK11,PIK3CA,PPP3CA,PRKCZ
Proteasomal PSMD10 Signaling Pathway	0	0.0407	1	AKT3,HRAS,PIK3CA,PSMC5,TCF4
Zn Homeostasis Signaling Pathway	0	0.0442	0	ADCY1,ADGRB1,ADGRB2,ADGRB3,ADGRG7,ADGRL3,AKT3,APP,ATF2,CHRM3,CRHR2,FZD3,GABBR2,GLP2R,GNAQ,GPR158,GRIA1,GRIN1,GRIN2A,GRIN2B,GRM1,GRM3,GRM5,GRM7,GSK3B,HRH1,HRH2,MAPK11,MMP16,MMP17,OPRM1,PDE10A,PDE4C,PDE4D,PDE6B,PIK3CA,PPP3CA,PRKACB,PRKAG1,PRKAR2B,PRKCA,PRKCB,PRKCG,PRKCZ,PTGER3,SMAD1,SMAD3,VIPR1
Regulation of Actin-based Motility by Rho	0	0.027	NA	ITGA10,PI4KA,PIP5K1B
Caveolar-mediated Endocytosis Signaling	0	0.038	NA	FLNA,ITGA10,PRKCA
Role of PKR in Interferon Induction and Antiviral Response	0	0.0362	1	ATF2,ELP1,MAP2K4,MAPK10,MAPK11
TREM1 Signaling	0	0.0127	NA	AKT3
Role of NFAT in Regulation of the Immune Response	0	0.0143	1.155	AKT3,ATF2,CABIN1,CALM3,ELP1,GNAL,GNAQ,GNG7,GSK3B,HRAS,IPO5,MEF2C,PIK3CA,PPP3CA,SOS1
FcγRIIB Signaling in B Lymphocytes	0	0.0206	1.342	CACNA1B,CACNA2D1,CACNA2D3,CACNG3,CACNG8,CATSPER2,HRAS,MAP2K4,MAPK10,PIK3CA,SOS1
CCR5 Signaling in Macrophages	0	0.0339	0	CACNA1B,CACNA2D1,CACNA2D3,CACNG3,CACNG8,CALM3,CATSPER2,GNAL,GNAQ,GNG7,MAP2K4,MAPK10,MAPK11,PRKCA,PRKCB,PRKCG,PRKCZ
Calcium-induced T Lymphocyte Apoptosis	0	0.0172	-0.378	CABIN1,CALM3,NR4A1,PPP3CA,PRKCA,PRKCB,PRKCG,PRKCZ
Airway Pathology in Chronic Obstructive Pulmonary Disease	0	0.0263	NA	FGF12,FGF14,IL17D
CTLA4 Signaling in Cytotoxic T Lymphocytes	0	0.018	-0.302	AKT3,AP2B1,GSK3B,HRAS,MAP2K4,MAPK10,MAPK11,PIK3CA,PLD3,PPP2R2A,PPP2R2C
T Helper Cell Differentiation	0	0.00211	NA	IL10RB
IL-9 Signaling	0	0.0286	NA	PIK3CA
CD28 Signaling in T Helper Cells	0	0.0134	2.236	AKT3,CALM3,ELP1,MAP2K4,MAPK10,PIK3CA,PPP3CA
IL-15 Signaling	0	0.00949	-0.447	AKT3,HRAS,MAPK11,PIK3CA,RPTOR
Dendritic Cell Maturation	0	0.0148	1.667	AKT3,ATF2,ELP1,MAP2K4,MAPK10,MAPK11,PIK3CA,PLCH1,PLCL1
ICOS-ICOSL Signaling in T Helper Cells	0	0.0156	0.816	AKT3,CALM3,CAMK2A,CAMK2B,CAMK2D,PIK3CA,PLEKHA1,PPP3CA
Lipid Antigen Presentation by CD1	0	0.00242	NA	AP2B1
Mitotic Roles of Polo-Like Kinase	0	0.0448	NA	CDC16,PPP2R2A,PPP2R2C
Antiproliferative Role of Somatostatin Receptor 2	0	0.039	NA	GNG7,HRAS,PIK3CA
Role of OCT4 in Mammalian Embryonic Stem Cell Pluripotency	0	0.0435	NA	PHC1,SPP1
Type I Diabetes Mellitus Signaling	0	0.00977	NA	CPE,ICA1,MAP2K4,MAPK10,MAPK11
Basal Cell Carcinoma Signaling	0	0.0423	NA	FZD3,GSK3B,TCF4
p70S6K Signaling	0	0.0241	0.535	AKT3,GNAQ,HRAS,PIK3CA,PLCH1,PLCL1,PPP2R2A,PPP2R2C,PRKCA,PRKCB,PRKCG,PRKCZ,RPS6,SOS1
G Protein Signaling Mediated by Tubby	0	0.00853	0	GNAL,GNAQ,GNG7,THRB
Crosstalk between Dendritic Cells and Natural Killer Cells	0	0.0306	NA	CAMK2A,CAMK2B,CAMK2D
Systemic Lupus Erythematosus Signaling	0	0.00843	NA	AKT3,HRAS,PIK3CA,PRP4K,PRPF38B,RNPC3,SNRNP70,SOS1,TXNL4A
CDC42 Signaling	0	0.0138	2	ATF2,GSK3B,ITGA10,MAP2K4,MAPK10,MAPK11,PRKCZ,RASA1
FAK Signaling	0	0.0367	1.298	ADGRB1,ADGRB2,ADGRB3,ADGRG7,ADGRL3,AKT3,CHRM3,CRHR2,EFNA5,FZD3,GABBR2,GLP2R,GPR158,GRM1,GRM3,GRM5,GRM7,GSK3B,HRAS,HRH1,HRH2,IGF1R,IL10RB,ITGA10,MAP2K4,MAPK10,MAPK11,MAPK4,NEDD9,OPRM1,PIK3CA,PTGER3,PTK2,PTPRA,RASA1,SOS1,TCF4,VIPR1
Retinoic acid Mediated Apoptosis Signaling	0	0.0164	NA	PARP8
Phospholipase C Signaling	0	0.0178	0.258	ADCY1,ARHGEF12,ATF2,CALM3,GNAQ,GNG7,HDAC6,HDAC9,HRAS,ITGA10,MEF2C,PEBP1,PLA2G4C,PLD3,PPP3CA,PRKCA,PRKCB,PRKCG,PRKCZ,SOS1
Altered T Cell and B Cell Signaling in Rheumatoid Arthritis	0	0.00106	NA	SPP1
Atherosclerosis Signaling	0	0.0147	NA	PLA2G4C,TNFRSF14
Glioma Invasiveness Signaling	0	0.0423	NA	HRAS,PIK3CA,PTK2
Neuroprotective Role of THOP1 in Alzheimer's Disease	0	0.0385	-1	APP,DPP7,PRKACB,PRKAG1,PRKAR2B
Regulation of IL-2 Expression in Activated and Anergic T Lymphocytes	0	0.0171	1.134	CALM3,ELP1,HRAS,MAP2K4,MAPK10,PPP3CA,SMAD3,SOS1
TWEAK Signaling	0	0.0263	NA	TNFRSF25
NUR77 Signaling in T Lymphocytes	0	0.0173	-0.707	CABIN1,CALM3,HDAC9,NR4A1,PPP3CA,PRKCA,PRKCB,PRKCG,PRKCZ
PKCθ Signaling in T Lymphocytes	0	0.025	0.707	CACNA1B,CACNA2D1,CACNA2D3,CACNG3,CACNG8,CAMK2A,CAMK2B,CAMK2D,CATSPER2,HRAS,MAP2K4,PIK3CA,PPP3CA,SOS1
TNFR1 Signaling	0	0.0192	NA	MAP2K4
TNFR2 Signaling	0	0.0303	NA	MAP2K4
Role of PI3K/AKT Signaling in the Pathogenesis of Influenza	0	0.0448	NA	AKT3,GSK3B,PIK3CA
Antiproliferative Role of TOB in T Cell Signaling	0	0.00469	NA	DPP7,SMAD3
OX40 Signaling Pathway	0	0.00415	NA	MAP2K4,MAPK10
PI3K Signaling in B Lymphocytes	0	0.0253	1.155	AKT3,ATF2,CALM3,CAMK2A,CAMK2B,CAMK2D,FOXO3,HRAS,PIK3CA,PLCH1,PLCL1,PLEKHA1,PPP3CA,PRKCB,PRKCZ
Spliceosomal Cycle	0	0.0377	NA	DDX46,DHX8
Role of JAK2 in Hormone-like Cytokine Signaling	0	0.0308	NA	CCND3,HLTF
Role of JAK1 and JAK3 in γc Cytokine Signaling	0	0.029	NA	HRAS,PIK3CA
Actin Nucleation by ARP-WASP Complex	0	0.033	NA	HRAS,ITGA10,SOS1
iNOS Signaling	0	0.0408	NA	CALM3,MAPK11
Estrogen-mediated S-phase Entry	0	0.0385	NA	ESR1
Thyroid Hormone Metabolism II (via Conjugation and/or Degradation)	0	0.0161	NA	SULT1A1
Dopamine Degradation	0	0.025	NA	SULT1A1
CDP-diacylglycerol Biosynthesis I	0	0.0357	NA	TAFAZZIN
Melatonin Degradation I	0	0.0118	NA	SULT1A1
Triacylglycerol Degradation	0	0.0317	NA	FAAH,NDST3
Phosphatidylglycerol Biosynthesis II (Non-plastidic)	0	0.0333	NA	TAFAZZIN
Serotonin Degradation	0	0.0105	NA	SULT1A1
Retinol Biosynthesis	0	0.0185	NA	CES4A
Triacylglycerol Biosynthesis	0	0.0172	NA	TAFAZZIN
Gluconeogenesis I	0	0.0333	NA	ENO2
Superpathway of Melatonin Degradation	0	0.011	NA	SULT1A1
Stearate Biosynthesis I (Animals)	0	0.0159	NA	SLC27A4
Superpathway of Cholesterol Biosynthesis	0	0.0323	NA	TM7SF2
Remodeling of Epithelial Adherens Junctions	0	0.0423	NA	ACTN4,DNM1,TUBB2A
Cysteine Biosynthesis III (mammalia)	0	0.0417	NA	PRMT8
Agranulocyte Adhesion and Diapedesis	0	0.0179	NA	HRH1,MMP16,MMP17,MYO5C
Granulocyte Adhesion and Diapedesis	0	0.0245	NA	HRH1,HRH2,IL1RAPL1,MMP16,MMP17
TEC Kinase Signaling	0	0.0225	0.333	GNAL,GNAQ,GNG7,ITGA10,MAP2K4,MAPK10,PIK3CA,PRKCA,PRKCB,PRKCG,PRKCZ,PTK2,TNFRSF25
Vitamin-C Transport	0	0.0417	NA	NXN
Toll-like Receptor Signaling	0	0.039	NA	MAP2K4,MAPK11,RPS27A
SAPK/JNK Signaling	0	0.0179	1.667	ATF2,GAB1,GNG7,HRAS,MAP2K4,MAP4K3,MAPK10,PIK3CA,SOS1
Protein Ubiquitination Pathway	0	0.0394	-1.265	DNAJB2,DNAJC1,DNAJC5G,HSPH1,PSMC5,RPS27A,UBE2E2,UBE2E3,USP4,USP42,USP9Y
Cell Cycle: G2/M DNA Damage Checkpoint Regulation	0	0.0392	NA	ATR,TRIP12
IL-4 Signaling	0	0.0243	-0.535	AKT3,ATF2,COL23A1,COL24A1,COL26A1,COL27A1,COL5A2,GAB1,HRAS,MAPK11,NR3C1,PIK3CA,RPTOR,SOS1
B Cell Receptor Signaling	0	0.0313	1.698	AKT3,ATF2,CALM3,CAMK2A,CAMK2B,CAMK2D,ELP1,GAB1,GSK3B,HRAS,MAP2K4,MAPK11,MEF2C,PAG1,PIK3CA,POU2F2,PPP3CA,PRKCB,PTK2,SOS1
NF-κB Signaling	0	0.0158	1.667	AKT3,GSK3B,HRAS,IGF1R,NTRK2,PIK3CA,PRKACB,PRKCB,PRKCZ
Hypoxia Signaling in the Cardiovascular System	0	0.0385	NA	ATF2,UBE2E2,UBE2E3
T Cell Receptor Signaling	0	0.0273	0	AKT3,ATF2,CALM3,ELP1,FOXO3,GSK3B,HRAS,MAP2K4,MAPK11,PAG1,PIK3CA,PPP3CA,RASA1,RPTOR,SHC3,SOS1,TCF4
Phagosome Maturation	0	0.0292	NA	ATP6V0A4,DYNC2I1,GOSR2,SNAP25,TUBB2A
PD-1, PD-L1 cancer immunotherapy pathway	0	0.0351	-2	AKT3,GSK3B,PIK3CA,SMAD3
Th1 and Th2 Activation Pathway	0	0.0114	NA	IL10RB,PIK3CA
Th1 Pathway	0	0.016	NA	IL10RB,PIK3CA
Th2 Pathway	0	0.00709	NA	PIK3CA
Iron homeostasis signaling pathway	0	0.0276	NA	ATP6V0A4,SLC25A37,SMAD1,SMAD3
Th17 Activation Pathway	0	0.00204	NA	RORA
SPINK1 Pancreatic Cancer Pathway	0	0.0308	NA	CPE,SMAD3
NER (Nucleotide Excision Repair, Enhanced Pathway)	0	0.033	NA	ERCC1,ERCC5,RFC3
SPINK1 General Cancer Pathway	0	0.0448	NA	AKT3,HRAS,PIK3CA
BAG2 Signaling Pathway	0	0.0233	NA	PSMC5,SEM1
FAT10 Signaling Pathway	0	0.0357	NA	PSMC5,SEM1
T Cell Exhaustion Signaling Pathway	0	0.0194	-1.414	AKT3,FOXP1,HRAS,IL10RB,MAP2K4,MAPK10,PIK3CA,PPP2R2A,PPP2R2C,SMAD3,TNFRSF14
Systemic Lupus Erythematosus in T Cell Signaling Pathway	0	0.0186	0	AKT3,ATF2,ESR1,HRAS,MAP2K4,PIK3CA,PPP2R2A,PPP2R2C,PPP3CA,PTK2,RPTOR,SOS1
Systemic Lupus Erythematosus in B Cell Signaling Pathway	0	0.0234	-0.5	AKT3,CALM3,CCND3,FOXO3,GAB1,GSK3B,HRAS,IL17D,PAG1,PIK3CA,PPP3CA,PRKCA,PRKCB,PRKCG,PRKCZ,SHC3,SOS1
Xenobiotic Metabolism AHR Signaling Pathway	0	0.0367	0	AHRR,NCOA1,NQO2,NRIP1
MSP-RON Signaling in Macrophages Pathway	0	0.0417	0	ATF2,HRAS,PIK3CA,PRKCZ,SOS1
Ferroptosis Signaling Pathway	0	0.0292	-2	HRAS,PEBP1,PRKAG1,SAT1

## Sheet: L3-5 neurons TDPA
Ingenuity Canonical Pathways	-log(p_value)	Ratio	z_score	Molecules
Synaptogenesis Signaling Pathway	11.7	0.104	5.112	ADCY9,CACNA1B,CACNB4,CAMK2A,CAMK2B,CDH10,CDH12,CDH2,CDH6,CDH9,EFNA5,EPHA6,EPHA7,GRIA1,GRIN2A,GRIN2B,GRM1,GRM5,ITPR1,KALRN,MAPT,NLGN4Y,NRXN1,PRKAG2,PRKCE,RASGRP1,SNCA,SYN2,SYN3,SYNGAP1,SYT1,SYT16,SYT7
Endocannabinoid Neuronal Synapse Pathway	10.9	0.147	3.578	ABHD6,ADCY9,CACNA1B,CACNA1C,CACNA1E,CACNA2D3,CACNB4,CACNG2,CACNG3,GNAO1,GNAQ,GNG2,GRIA1,GRIN2A,GRIN2B,GRM1,GRM5,ITPR1,MAPK10,MAPK11,PPP3CA,PRKAG2
Glutaminergic Receptor Signaling Pathway (Enhanced)	10.7	0.0982	4.49	ADCY9,AGK,CACNA1B,CACNA1C,CACNA1E,CACNA2D3,CACNB4,CACNG2,CACNG3,CAMK2A,CAMK2B,DGKG,DGKI,GABRB1,GABRB3,GABRG3,GNAO1,GNAQ,GRIA1,GRIK5,GRIN2A,GRIN2B,GRM1,GRM5,ITPR1,MAPK11,PPP3CA,PRKAG2,PRKCE,SCN2A,SCN8A,SHANK2
Dilated Cardiomyopathy Signaling Pathway	9.97	0.139	2.111	ACTB,ADCY9,CACNA1B,CACNA1C,CACNA1E,CACNA2D3,CACNB4,CACNG2,CACNG3,CAMK1D,CAMK2A,CAMK2B,DAG1,DMD,GAB1,ITPR1,MAPK11,MYL9,PRKAG2,PRKCE,RYR2
Opioid Signaling Pathway	9.55	0.0996	4.426	ADCY9,CACNA1B,CACNA1C,CACNA1E,CACNA2D3,CACNB4,CACNG2,CACNG3,CAMK1D,CAMK2A,CAMK2B,ELK1,GNAO1,GNAQ,GNG2,GRIN2A,GRIN2B,ITPR1,MAP2K1,OPRD1,PDE1A,PPP3CA,PRKAG2,PRKCE,RGS12,RPS6KA2,RPS6KA5,RYR2
Neurovascular Coupling Signaling Pathway	9.31	0.108	1.8	CACNA1B,CACNA1C,CACNA1E,CACNA2D3,CACNB4,CACNG2,CACNG3,CHRM2,CHRM3,GABRB1,GABRB3,GABRG3,GNAQ,GRIA1,GRIN2A,GRIN2B,GRM1,GRM5,GUCY1A2,ITPR1,KCNMA1,MAPT,PRKAG2,RYR2,STIM1
Neurexins and neuroligins	9.12	0.228	3.606	DLG2,DLGAP2,GRIN2A,GRIN2B,GRM1,GRM5,LRRTM3,NLGN4Y,NRXN1,SHANK2,SIPA1L1,SYT1,SYT7
Cardiac β-adrenergic Signaling	9	0.124	1	ADCY9,AKAP6,CACNA1B,CACNA1C,CACNA1E,CACNA2D3,CACNB4,CACNG2,CACNG3,GNAO1,GNAQ,GNG2,PDE10A,PDE1A,PDE4D,PPM1L,PPP2R2C,PRKAG2,RYR2,SLC8A1,SLC8A2
GABAergic Receptor Signaling Pathway (Enhanced)	8.89	0.136	-1.147	ADCY9,CACNA1B,CACNA1C,CACNA1E,CACNA2D3,CACNB4,CACNG2,CACNG3,GABRB1,GABRB3,GABRG3,GNAO1,GNG2,GRIN2A,GRIN2B,ITPR1,NLGN4Y,NRXN1,PRKAG2
Netrin Signaling	8.76	0.12	3.273	CACNA1B,CACNA1C,CACNA1E,CACNA2D3,CACNB4,CACNG2,CACNG3,CAMK2A,CAMK2B,DCC,DSCAM,GRIA1,ITPR1,MAP2K1,PPP3CA,PRKAG2,PRKCE,RYR2,TRIO,UNC5C,UNC5D
nNOS Signaling in Skeletal Muscle Cells	8.74	0.24	3.464	CACNA1B,CACNA1C,CACNA1E,CACNA2D3,CACNB4,CACNG2,CACNG3,DAG1,DMD,ITPR1,RYR2,SNTB2
Calcium Signaling	8.43	0.106	4.472	ATP2B1,CACNA1B,CACNA1C,CACNA1E,CACNA2D3,CACNB4,CACNG2,CACNG3,CAMK1D,CAMK2A,CAMK2B,GRIA1,GRIN2A,GRIN2B,ITPR1,MYL9,PPP3CA,PRKAG2,RYR2,SLC8A1,SLC8A2,TRPC4,TRPC5
Role of NFAT in Cardiac Hypertrophy	7.35	0.0961	4.583	ADCY9,CACNA1B,CACNA1C,CACNA1E,CACNA2D3,CACNB4,CACNG2,CACNG3,CAMK1D,CAMK2A,CAMK2B,GNAQ,GNG2,ITPR1,MAP2K1,MAPK10,MAPK11,PPP3CA,PRKAG2,PRKCE,SLC8A1,SLC8A2
GNRH Signaling	7.29	0.104	3.464	ADCY9,CACNA1B,CACNA1C,CACNA1E,CACNA2D3,CACNB4,CACNG2,CACNG3,CAMK2A,CAMK2B,ELK1,GNAQ,GNG2,ITPR1,MAP2K1,MAPK10,MAPK11,PRKAG2,PRKCE,PTK2B
Netrin-1 signaling	7.13	0.227	3.162	DCC,DSCAM,DSCAML1,ROBO1,SLIT1,TRIO,TRPC4,TRPC5,UNC5C,UNC5D
Mitochondrial Division Signaling Pathway	6.92	0.108	3.771	ADRA1B,CACNA1B,CACNA1C,CACNA1E,CACNA2D3,CACNB4,CACNG2,CACNG3,CAMK2A,CAMK2B,GDAP1,GNAQ,ITPR1,PDGFC,PPM1L,PPP2R2C,PPP3CA,PRKAG2
GABA Receptor Signaling	6.84	0.12	NA	ADCY9,CACNA1B,CACNA1C,CACNA1E,CACNA2D3,CACNB4,CACNG2,CACNG3,GABRB1,GABRB3,GABRG3,GNAO1,GNAQ,GNG2,ITPR1,KCNQ3
Amyotrophic Lateral Sclerosis Signaling	6.82	0.128	2.121	BID,CACNA1B,CACNA1C,CACNA1E,CACNA2D3,CACNB4,CACNG2,CACNG3,GRIA1,GRIK5,GRIN2A,GRIN2B,HECW1,PDGFC,PPP3CA
Nitric Oxide Signaling in the Cardiovascular System	6.68	0.125	3	CACNA1B,CACNA1C,CACNA1E,CACNA2D3,CACNB4,CACNG2,CACNG3,GUCY1A2,ITPR1,MAP2K1,PDE1A,PDGFC,PRKAG2,PRKCE,RYR2
Corticotropin Releasing Hormone Signaling	6.64	0.11	0.258	ADCY9,CACNA1B,CACNA1C,CACNA1E,CACNA2D3,CACNB4,CACNG2,CACNG3,ELK1,GNAO1,GNAQ,GUCY1A2,ITPR1,MAP2K1,MAPK11,PRKAG2,PRKCE
Dopamine-DARPP32 Feedback in cAMP Signaling	6.46	0.101	3.606	ADCY9,CACNA1B,CACNA1C,CACNA1E,CACNA2D3,CACNB4,CACNG2,CACNG3,GNAQ,GRIN2A,GRIN2B,GUCY1A2,ITPR1,PPM1L,PPP2R2C,PPP3CA,PRKAG2,PRKCE
Synaptic Long Term Depression	6.43	0.096	3.441	CACNA1B,CACNA1C,CACNA1E,CACNA2D3,CACNB4,CACNG2,CACNG3,GNAO1,GNAQ,GRIA1,GRM1,GRM5,GUCY1A2,ITPR1,MAP2K1,PPM1L,PPP2R2C,PRKCE,RYR2
CREB Signaling in Neurons	6.37	0.0601	5.831	ADCY9,ADGRL1,ADGRL3,ADRA1B,CACNA1B,CACNA1C,CACNA1E,CACNA2D3,CACNB4,CACNG2,CACNG3,CAMK2A,CAMK2B,CHRM2,CHRM3,ELK1,GNAO1,GNAQ,GNG2,GPR63,GRIA1,GRIK5,GRIN2A,GRIN2B,GRM1,GRM5,HTR1E,HTR2C,INSR,ITPR1,MAP2K1,NPY1R,OPRD1,PRKAG2,PRKCE,PTGER3,SSTR2
Circadian Rhythm Signaling	6.11	0.0815	NA	ADCY9,CACNA1B,CACNA1C,CACNA1E,CACNA2D3,CACNB4,CACNG2,CACNG3,CAMK2A,CAMK2B,GNAQ,GNG2,GRIA1,GRIN2A,GRIN2B,GUCY1A2,ITPR1,MAP2K1,PRKAG2,PRKCE,RPS6KA5,RYR2
Activation of NMDA receptors and postsynaptic events	6.03	0.141	2.887	CAMK2A,CAMK2B,DLG2,ERBB4,GRIA1,GRIN2A,GRIN2B,LRRC7,MAPT,PPM1E,PRKAG2,RPS6KA2
Neuropathic Pain Signaling in Dorsal Horn Neurons	6.01	0.129	3.606	CAMK1D,CAMK2A,CAMK2B,ELK1,GRIA1,GRIN2A,GRIN2B,GRM1,GRM5,ITPR1,KCNQ3,PRKAG2,PRKCE
Insulin Secretion Signaling Pathway	5.87	0.0789	3.638	ADCY9,CACNA1B,CACNA1C,CACNA1E,CACNA2D3,CACNB4,CACNG2,CACNG3,CAMK2A,CAMK2B,CHRM3,GNAQ,INSR,ITPR1,KCNB1,MAPK11,PABPC1,PCSK2,PRKAG2,PRKCE,RPS6KA5,RYR2
Synaptic Long Term Potentiation	5.73	0.113	3.606	CACNA1C,CAMK2A,CAMK2B,GNAQ,GRIA1,GRIN2A,GRIN2B,GRM1,GRM5,ITPR1,MAP2K1,PPP3CA,PRKAG2,PRKCE
Cardiac conduction	5.49	0.108	1.897	ATP2B1,CACNA1C,CAMK2A,CAMK2B,FGF14,ITPR1,KCND3,KCNIP4,RYR2,SCN2A,SCN8A,SLC8A1,SLC8A2,STIM1
Gustation Pathway	5.39	0.0853	3.638	ADCY9,CACNA1B,CACNA1C,CACNA1E,CACNA2D3,CACNB4,CACNG2,CACNG3,CHRM3,GABRB1,GABRB3,GABRG3,ITPR1,KCNQ3,PRKAG2,SCN2A,SCN8A,STIM1
Presynaptic depolarization and calcium channel opening	5.26	0.417	2.236	CACNA1B,CACNA1E,CACNA2D3,CACNB4,CACNG2
GPCR-Mediated Nutrient Sensing in Enteroendocrine Cells	5.21	0.109	3.606	ADCY9,CACNA1B,CACNA1C,CACNA1E,CACNA2D3,CACNB4,CACNG2,CACNG3,GNAQ,GNG2,ITPR1,PRKAG2,PRKCE
Acetylcholine Receptor Signaling Pathway	5.16	0.0859	4.123	ADCY9,CACNA1B,CACNA1C,CACNA1E,CACNA2D3,CACNB4,CACNG2,CACNG3,CAMK2A,CAMK2B,CHRM2,CHRM3,GNAO1,GNAQ,ITPR1,PRKAG2,PRKCE
Autism Signaling Pathway	5.15	0.0712	2.236	ALDH1A1,CACNA1B,CACNA1C,CACNA1E,CACNA2D3,CACNB4,CACNG2,CACNG3,CAMK2A,CAMK2B,GRIN2A,GRIN2B,GRM1,GRM5,HPRT1,MAP2K1,NLGN4Y,NRXN1,PRKAG2,RAI1,RPS6KC1,TNFSF13B
White Adipose Tissue Browning Pathway	5.14	0.101	2.887	ADCY9,CACNA1B,CACNA1C,CACNA1E,CACNA2D3,CACNB4,CACNG2,CACNG3,GUCY1A2,ITPR1,MAPK11,PRKAG2,RUNX1T1,THRB
Orexin Signaling Pathway	5.13	0.0785	4.359	ADCY9,CACNA1B,CACNA1C,CACNA1E,CACNA2D3,CACNB4,CACNG2,CACNG3,CAMK2B,GNAQ,GNG2,ITPR1,MAPK11,PRKAG2,PRKCE,SLC8A1,SLC8A2,TRPC4,TRPC5
Axonal Guidance Signaling	4.98	0.058	NA	ADAMTS2,ADAMTS3,BAIAP2,DCC,EFNA5,EPHA6,EPHA7,GLIS1,GNAO1,GNAQ,GNG2,ITGB8,KALRN,LINGO1,MAP2K1,MMP16,MYL9,NTNG2,PDGFC,PPP3CA,PRKAG2,PRKCE,ROBO1,ROBO2,SEMA3A,SHANK2,SLIT1,SRGAP3,UNC5C,UNC5D
Cellular Effects of Sildenafil (Viagra)	4.9	0.0526	-3	ACTB,ADCY9,ADGRL1,ADGRL3,ADRA1B,CACNA1B,CACNA1C,CACNA1E,CACNA2D3,CACNB4,CACNG2,CACNG3,CHRM2,CHRM3,GNAQ,GNG2,GPR63,GRM1,GRM5,GUCY1A2,HTR1E,HTR2C,KCNQ3,MAPK10,MAPK11,MYL9,NPY1R,OPRD1,PDGFC,PPM1L,PPP2R2C,PPP3CA,PRKAG2,PRKCE,PTGER3,SSTR2
G Beta Gamma Signaling	4.79	0.1	3.464	CACNA1B,CACNA1C,CACNA1E,CACNA2D3,CACNB4,CACNG2,CACNG3,GNAO1,GNAQ,GNG2,ITPR1,PRKAG2,PRKCE
Cardiac Hypertrophy Signaling (Enhanced)	4.67	0.0559	4.264	ADCY9,ADRA1B,CACNA1B,CACNA1C,CACNA1E,CACNA2D3,CACNB4,CACNG2,CACNG3,CAMK2A,CAMK2B,ELK1,FGF14,GNAQ,GNG2,IL12RB2,ITGB8,ITPR1,MAP2K1,MAPK10,MAPK11,PDE10A,PDE1A,PDE4D,PPP3CA,PRKAG2,PRKCE,RPS6KA5,RYR2,TNFSF13B
Cardiac Hypertrophy Signaling	4.67	0.0728	2.887	ADCY9,ADRA1B,CACNA1B,CACNA1C,CACNA1E,CACNA2D3,CACNB4,CACNG2,CACNG3,ELK1,GNAO1,GNAQ,GNG2,MAP2K1,MAPK10,MAPK11,MYL9,PPP3CA,PRKAG2
Androgen Signaling	4.62	0.0857	3	CACNA1B,CACNA1C,CACNA1E,CACNA2D3,CACNB4,CACNG2,CACNG3,GNAO1,GNAQ,GNG2,ITPR1,PRKAG2,PRKCE,TAF12,TAF4
cAMP-mediated signaling	4.6	0.0747	3.153	ADCY9,AKAP6,CAMK1D,CAMK2A,CAMK2B,CHRM2,CHRM3,GNAO1,HTR1E,MAP2K1,NPY1R,OPRD1,PDE10A,PDE1A,PDE4D,PPP3CA,PTGER3,RGS12
G-Protein Coupled Receptor Signaling	4.53	0.0505	4	ADCY9,ADGRL1,ADGRL3,ADRA1B,CAMK2A,CAMK2B,CHRM2,CHRM3,GNAO1,GNAQ,GNG2,GPR63,GRM1,GRM5,HTR1E,HTR2C,KCNQ3,MAP2K1,MAPK10,MAPK11,MRTFA,MYL9,NPY1R,OPRD1,PDE10A,PDE1A,PDE4D,PPP3CA,PRKAG2,PRKCE,PTGER3,PTK2B,RASGRP1,RGS12,SSTR2,SYNGAP1
SNARE Signaling Pathway	4.51	0.0942	1.941	ADCY9,CACNA1B,CACNB4,CAMK2A,CAMK2B,MYL9,PRKAG2,SNCA,SYN2,SYN3,SYT1,SYT16,SYT7
Parkinson's Signaling Pathway	4.5	0.0665	3.13	ACTB,ALDH1A1,CACNA1B,CACNA1C,CACNA1E,CACNA2D3,CACNB4,CACNG2,CACNG3,CAMK2A,CAMK2B,GRIA1,GRIN2A,GRIN2B,ITPR1,MAPK11,MT-ND2,MT-ND3,MT-ND4L,SNCA,TNFSF13B
Serotonin Receptor Signaling	4.47	0.0574	4.811	ADCY9,ADRA1B,CACNA1B,CACNA1C,CACNA1E,CACNA2D3,CACNB4,CACNG2,CACNG3,CAMK2A,CAMK2B,GNAO1,GNAQ,GNG2,HTR1E,HTR2C,KALRN,KCNQ3,MAP2K1,MAPK11,MAPT,PRKAG2,PRKCE,RYR2,STIM1,TRPC4,TRPC5
Effects of PIP2 hydrolysis	4.43	0.222	2.449	ABHD6,DGKG,DGKI,ITPR1,PRKCE,RASGRP1
Protein Kinase A Signaling	4.4	0.0606	2.132	ADCY9,ADD2,AKAP6,CAMK2A,CAMK2B,DCC,ELK1,GNAQ,GNG2,ITPR1,MAP2K1,MYL9,PDE10A,PDE1A,PDE4D,PPP3CA,PRKAG2,PRKCE,PTK2B,PTPN9,PTPRG,PTPRK,PTPRU,RYR2
Platelet homeostasis	4.37	0.116	2.53	ATP2B1,GNG2,GUCY1A2,ITPR1,KCNMA1,PDE10A,PDE1A,SLC8A1,SLC8A2,STIM1
DAG and IP3 signaling	4.3	0.171	2.236	ADCY9,CAMK2A,CAMK2B,ITPR1,NBEA,PDE1A,PRKCE
Opioid Signalling	4.2	0.111	2.828	ADCY9,CAMK2A,CAMK2B,GNAQ,GNG2,ITPR1,NBEA,PDE1A,PDE4D,PPP3CA
Gαq Signaling	4.19	0.0828	3.606	ADRA1B,CHRM3,ELK1,GNAO1,GNAQ,GNG2,GRM1,GRM5,HTR2C,ITPR1,MAP2K1,PPP3CA,PRKCE,PTK2B
Oxytocin Signaling Pathway	4.15	0.0667	3.441	ATP2B1,CACNA1B,CACNA1C,CACNA1E,CACNA2D3,CACNB4,CACNG2,CACNG3,GNAO1,GNAQ,GNG2,GUCY1A2,ITPR1,MAPK10,MAPK11,MYL9,PPP3CA,PRKAG2,PRKCE
Assembly and cell surface presentation of NMDA receptors	4.09	0.159	2.646	CAMK2A,CAMK2B,DLG2,GRIN2A,GRIN2B,LRRC7,NBEA
Signaling by Rho Family GTPases	4.02	0.0674	2.309	ACTB,BAIAP2,CDH10,CDH12,CDH2,CDH6,CDH9,CLIP1,ELK1,GNAO1,GNAQ,GNG2,ITGB8,MAP2K1,MAPK10,MYL9,PTK2B,SEPTIN11
Adrenergic Receptor Signaling Pathway (Enhanced)	4	0.0758	3.357	ADCY9,ADRA1B,CACNA1B,CACNA1C,CACNA1E,CACNA2D3,CACNB4,CACNG2,CACNG3,GNAO1,GNAQ,ITPR1,PRKAG2,PRKCE,TNFSF13B
Mitochondrial Dysfunction	3.95	0.0609	-1.091	BACE2,BID,CACNA1B,CACNA1C,CACNA1E,CACNA2D3,CACNB4,CACNG2,CACNG3,CAMK2A,CAMK2B,ITPR1,MAPK10,MAPT,MT-CYB,MT-ND2,MT-ND3,MT-ND4L,PPP3CA,PRKAG2,SNCA
nNOS Signaling in Neurons	3.73	0.14	2	CAMK2A,DLG2,GRIN2A,GRIN2B,NOS1AP,PPP3CA,PRKCE
Potassium Channels	3.71	0.0971	3.162	GNG2,KCNB1,KCNC2,KCND3,KCNG3,KCNH3,KCNH7,KCNMA1,KCNQ3,KCNQ5
L1CAM interactions	3.67	0.0887	2.714	ACTB,CNTN1,KCNQ3,MAP2K1,NRCAM,RPS6KA2,RPS6KA5,SCN2A,SCN8A,SH3GL2,SPTBN4
RAF/MAP kinase cascade	3.63	0.0649	3	ACTB,CAMK2A,CAMK2B,CNKSR2,DLG2,ERBB4,GRIN2B,KSR2,LRRC7,MAP2K1,NRG3,RAPGEF2,RASAL2,RASGRP1,SEM1,SPTBN4,SYNGAP1
Gαs Signaling	3.58	0.0866	2.333	ADCY9,ADD2,CHRM3,ELK1,GNAO1,GNAQ,GNG2,MAP2K1,PRKAG2,RAPGEF2,RYR2
RHO GTPase cycle	3.56	0.0533	4.082	ABL2,ABR,ACTB,ACTN1,ANKRD26,ARAP2,ARHGAP21,ARHGAP26,ARHGAP44,ARHGEF28,BAIAP2,DOCK4,GFOD1,GOLGA3,KALRN,KTN1,PCDH7,PTK2B,RASAL2,SLITRK5,SRGAP3,TEX2,TIAM2,TRIO
Mitochondrial RNA degradation	3.54	0.2	2.236	MT-ATP8,MT-CYB,MT-ND2,MT-ND3,MT-ND4L
Integration of energy metabolism	3.54	0.0926	3.162	ADCY9,CACNA1C,CACNA1E,CHRM3,GNAQ,GNG2,ITPR1,KCNB1,KCNC2,PRKAG2
Type II Diabetes Mellitus Signaling	3.48	0.0789	NA	CACNA1B,CACNA1C,CACNA1E,CACNA2D3,CACNB4,CACNG2,CACNG3,INSR,ITPR1,MAPK10,PRKAG2,PRKCE
α-Adrenergic Signaling	3.44	0.0901	2.449	ADCY9,GNAO1,GNAQ,GNG2,ITPR1,MAP2K1,PRKAG2,PRKCE,SLC8A1,SLC8A2
Sperm Motility	3.26	0.0623	2.646	ABL2,EPHA6,ERBB4,FER,GNAO1,GNAQ,GNG2,GUCY1A2,INSR,ITPR1,MAP2K1,PDE1A,PDE4D,PRKAG2,PRKCE,PTK2B
Maturity Onset Diabetes of Young (MODY) Signaling	3.23	0.103	NA	CACNA1B,CACNA1C,CACNA1E,CACNA2D3,CACNB4,CACNG2,CACNG3,INSR
Renin-Angiotensin Signaling	3.12	0.082	2.828	ADCY9,ELK1,GNAQ,ITPR1,MAP2K1,MAPK10,MAPK11,PRKAG2,PRKCE,PTK2B
Glutamate binding, activation of AMPA receptors and synaptic plasticity	3.09	0.161	2.236	CACNG2,CACNG3,CAMK2A,CAMK2B,GRIA1
Gαi Signaling	3.04	0.0748	1	ADCY9,CHRM2,GNAO1,GNAQ,GNG2,HTR1E,NPY1R,OPRD1,PRKAG2,PTGER3,RGS12
AMPK Signaling	3.03	0.0615	0	ACTB,ADRA1B,AK5,DPF1,GNAO1,GNAQ,GNG2,INSR,MAPK11,PPM1E,PPM1L,PPP2R2C,PRKAG2,STIM1,TBC1D1
rRNA processing	3.03	0.156	2.236	MT-ATP8,MT-CYB,MT-ND2,MT-ND3,MT-ND4L
CDK5 Signaling	2.97	0.0849	1.89	ADCY9,LAMA2,MAP2K1,MAPK10,MAPK11,MAPT,PPM1L,PPP2R2C,PRKAG2
MAPK targets/ Nuclear events mediated by MAP kinases	2.96	0.152	2.236	ELK1,MAPK10,MAPK11,RPS6KA2,RPS6KA5
ROBO SLIT Signaling Pathway	2.96	0.0781	1.897	CDH2,DCC,MYL9,NELL2,NRXN1,PDGFC,PRKAG2,ROBO1,ROBO2,SLIT1
Thrombin Signaling	2.96	0.0628	2.333	ADCY9,ARHGEF28,CAMK1D,CAMK2A,CAMK2B,ELK1,GNAO1,GNAQ,GNG2,ITPR1,MAP2K1,MAPK11,MYL9,PRKCE
Estrogen Receptor Signaling	2.95	0.0511	3.051	ADCY9,CACNA1B,CACNA1C,CACNA1E,CACNA2D3,CACNB4,CACNG2,CACNG3,GNAO1,GNAQ,GNG2,MAP2K1,MMP16,MT-CYB,MT-ND2,MT-ND3,MT-ND4L,MYL9,PDGFC,PRKAG2,PRKCE
Receptor-type tyrosine-protein phosphatases	2.92	0.2	2	PPFIA2,PPFIA4,PPFIBP1,SLITRK5
Glutamate Receptor Signaling	2.9	0.103	2	GNG2,GRIA1,GRIK5,GRIN2A,GRIN2B,GRM1,GRM5
Oxytocin in Brain Signaling Pathway	2.9	0.0647	3.606	CACNA1B,CACNA1C,CACNA1E,CACNA2D3,CACNB4,CACNG2,CACNG3,GNAO1,GNAQ,GNG2,ITPR1,MAP2K1,PRKCE
ABRA Signaling Pathway	2.89	0.0909	1.414	ACTB,ACTN1,DMD,MAPK10,MRTFA,MYL9,PDGFC,PPP3CA
Synaptic adhesion-like molecules	2.84	0.19	2	GRIA1,GRIN2A,GRIN2B,LRFN2
Relaxin Signaling	2.83	0.0705	2.449	ADCY9,ELK1,GNAO1,GNAQ,GNG2,GUCY1A2,MAP2K1,PDE10A,PDE1A,PDE4D,PRKAG2
Gα12/13 Signaling	2.81	0.0746	-0.333	CDH10,CDH12,CDH2,CDH6,CDH9,ELK1,MAP2K1,MAPK10,MYL9,PTK2B
Chondroitin Sulfate Biosynthesis	2.79	0.0986	2.449	B3GAT2,CHST15,CHSY3,CSGALNACT1,HS3ST2,HS3ST4,HS3ST5
Cell junction organization	2.76	0.087	2.121	ACTB,ACTN1,CDH10,CDH12,CDH2,CDH6,CDH9,SDK2
Breast Cancer Regulation by Stathmin1	2.74	0.0446	3.53	ADGRL1,ADGRL3,ADRA1B,CAMK1D,CAMK2A,CAMK2B,CCND3,CHRM2,CHRM3,GNAQ,GNG2,GPR63,GRM1,GRM5,HTR1E,HTR2C,MAP2K1,NPY1R,OPRD1,PDGFC,PPM1L,PPP1R14C,PPP2R2C,PRKAG2,PRKCE,PTGER3,SSTR2
EPH-Ephrin signaling	2.73	0.086	0.707	ACTB,ARHGEF28,EFNA5,EPHA6,EPHA7,GRIN2B,KALRN,MYL9
Dermatan Sulfate Biosynthesis	2.72	0.0959	2.449	B3GAT2,CHST15,CHSY3,CSGALNACT1,HS3ST2,HS3ST4,HS3ST5
Melatonin Signaling	2.69	0.0946	1.134	CAMK2A,CAMK2B,GNAO1,GNAQ,MAP2K1,PRKAG2,PRKCE
RAR Activation	2.68	0.0485	1.789	ACTB,ADCY9,ALDH1A1,CAMK2A,CAMK2B,DPF1,GNAQ,GRIA1,MAP2K1,MAPK10,MAPK11,NR2F1,PDE10A,PDE1A,PDE4D,PRKAG2,RAB11FIP3,RPS6KA2,RPS6KA5,TAF4,TNFSF13B
Neurotransmitter release cycle	2.58	0.125	2.236	PPFIA2,PPFIA4,SYN2,SYN3,SYT1
S100 Family Signaling Pathway	2.56	0.0409	5.657	ADGRL1,ADGRL3,ADRA1B,CACNA1B,CACNA1C,CACNA1E,CACNA2D3,CACNB4,CACNG2,CACNG3,CAMK2A,CAMK2B,CHRM2,CHRM3,GPR63,GRM1,GRM5,HTR1E,HTR2C,ITPR1,MAP2K1,MAPK10,MAPK11,MMP16,NPY1R,OPRD1,PDGFC,PRKAG2,PRKCE,PTGER3,RYR2,SSTR2
Sertoli Cell-Sertoli Cell Junction Signaling	2.54	0.0567	2.887	A2M,ACTB,ACTN1,CDH10,CDH12,CDH2,CDH6,CDH9,CTNNA2,ELK1,LAMA2,MAP2K1,MAPK10,MAPK11
tRNA processing in the mitochondrion	2.53	0.122	2.236	MT-ATP8,MT-CYB,MT-ND2,MT-ND3,MT-ND4L
Mechanisms of Viral Exit from Host Cells	2.53	0.122	NA	ACTB,CHMP4B,PRKCE,SH3GL2,SH3GL3
Signaling by NTRK1 (TRKA)	2.47	0.0864	2.646	ELK1,MAP2K1,MAPK11,RIT2,RPS6KA2,RPS6KA5,SH3GL2
Chemokine Signaling	2.47	0.0864	2.449	CAMK1D,CAMK2A,CAMK2B,GNAQ,MAP2K1,MAPK11,PTK2B
Molecular Mechanisms of Cancer	2.44	0.0395	5.488	ADCY9,ADGRL1,ADGRL3,ADRA1B,BID,CAMK2A,CAMK2B,CCND3,CHRM2,CHRM3,CTNNA2,ELK1,GAB1,GNAO1,GNAQ,GNG2,GPR63,GRM1,GRM5,HTR1E,HTR2C,IL12RB2,ITGB8,MAP2K1,MAPK10,MAPK11,MMP16,NPY1R,OPRD1,PRKAG2,PRKCE,PTGER3,RASGRP1,SSTR2
WNT/SHH Axonal Guidance Signaling Pathway	2.43	0.0662	1.897	ADCY9,CAMK2A,CAMK2B,GLIS1,ITPR1,MAPK10,PRKAG2,SEMA3A,TRPC4,TRPC5
Ephrin Receptor Signaling	2.42	0.0594	2.646	EFNA5,EPHA6,EPHA7,GNAO1,GNAQ,GNG2,GRIN2A,GRIN2B,ITGB8,KALRN,MAP2K1,PDGFC
Glycosaminoglycan metabolism	2.41	0.0703	2.828	B3GAT2,CHST15,CHSY3,CSGALNACT1,EXT1,GLB1L3,HS3ST2,HS3ST4,HS3ST5
Chondroitin Sulfate Biosynthesis (Late Stages)	2.39	0.0952	2.236	CHST15,CHSY3,CSGALNACT1,HS3ST2,HS3ST4,HS3ST5
Sertoli Cell-Germ Cell Junction Signaling Pathway (Enhanced)	2.3	0.0551	0.577	A2M,ACTB,CAMK2B,CDH2,CTNNA2,GUCY1A2,LAMA2,MAP2K1,MAPK10,MAPK11,PPM1L,PPP2R2C,PRKAG2
Agrin Interactions at Neuromuscular Junction	2.23	0.0882	0	ACTB,DAG1,ERBB4,LAMA2,MAPK10,NRG3
Reelin Signaling in Neurons	2.19	0.0652	2.828	ARHGEF28,CAMK2A,CAMK2B,CDH2,GRIN2A,GRIN2B,MAP2K1,MAPK10,MAPT
Pancreatic Secretion Signaling Pathway	2.19	0.0535	3.606	ADCY9,ATP2B1,CA10,CA3,CADPS2,CHRM3,GNAQ,ITPR1,KCNMA1,PRKAG2,PRKCE,RYR2,STIM1
Sleep NREM Signaling Pathway	2.15	0.069	0.707	ADCY9,CAMK2A,CAMK2B,GABRB1,GABRB3,GABRG3,MAP2K1,PRKAG2
ERBB Signaling	2.14	0.0753	1.633	ELK1,ERBB4,MAP2K1,MAPK10,MAPK11,NRG3,PRKCE
Regulation of the Epithelial Mesenchymal Transition by Growth Factors Pathway	2.11	0.0567	3.162	CDH12,CDH2,FGF14,GAB1,MAP2K1,MAPK10,MAPK11,PDGFC,TNFSF13B,ZEB1,ZEB2
CXCR4 Signaling	2.11	0.0595	1.414	ADCY9,ELK1,GNAO1,GNAQ,GNG2,ITPR1,MAP2K1,MAPK10,MYL9,PRKCE
Chondroitin and Dermatan Biosynthesis	2.09	0.333	NA	CHSY3,CSGALNACT1
Amyloid Processing	2.09	0.0962	NA	BACE2,MAPK11,MAPT,PRKAG2,PRKCE
Docosahexaenoic Acid (DHA) Signaling	2.08	0.0518	3.051	ADCY9,BID,GNAQ,GRIN2B,ITPR1,KCNMA1,MAP2K1,PRKAG2,PRKCE,SPTBN4,SYT1,SYT16,SYT7
Growth Hormone Signaling	2.08	0.0822	2.236	A2M,ELK1,PRKCE,RPS6KA2,RPS6KA5,RPS6KC1
BBSome Signaling Pathway	2.04	0.0426	3.71	ADGRL1,ADGRL3,ADRA1B,CEP290,CHRM2,CHRM3,DZIP1,GLIS1,GPR63,GRM1,GRM5,HTR1E,HTR2C,INSR,LZTFL1,MAPK11,NPY1R,OPRD1,PRKAG2,PTGER3,SSTR2
NGF Signaling	2.04	0.0661	2.828	ELK1,GAB1,MAP2K1,MAPK10,RPS6KA2,RPS6KA5,RPS6KC1,TRIO
3-phosphoinositide Degradation	2.02	0.055	2.449	CA3,INPP4B,ITPK1,PPFIA2,PPFIA4,PPM1L,PPP1R14C,PPP2R2C,PPP3CA,PTPRG,PTPRU
UVB-Induced MAPK Signaling	2.02	0.0926	2	MAP2K1,MAPK10,MAPK11,PRKCE,RPS6KA5
IL-1 Signaling	2.02	0.0714	NA	ADCY9,GNAO1,GNAQ,GNG2,MAPK10,MAPK11,PRKAG2
RHOA Signaling	2	0.065	1.134	ABL2,ACTB,BAIAP2,KTN1,MYL9,PTK2B,RAPGEF2,SEPTIN11
Adrenomedullin signaling pathway	1.99	0.0545	3.162	ADCY9,ELK1,GNAQ,GUCY1A2,ITPR1,KCNQ3,MAP2K1,MAPK10,MAPK11,PRKAG2,PTK2B
ATM Signaling	1.97	0.07	0.447	BID,HP1BP3,MAPK10,MAPK11,PPM1L,PPP2R2C,ZEB1
Apelin Cardiomyocyte Signaling Pathway	1.97	0.07	1.89	ITPR1,MAPK10,MAPK11,MYL9,PRKCE,SLC8A1,SLC8A2
Cilia Biogenesis Signaling Pathway	1.96	0.0539	0.302	CEP290,GNAO1,GNAQ,GNG2,MAPK11,MARK4,MPHOSPH9,MYO5A,NIN,PCNT,SPICE1
Beta-catenin independent WNT signaling	1.94	0.0537	3.162	CAMK2A,FER,GNAO1,GNG2,ITPR1,NLK,NME5,PPP3CA,PRICKLE1,SEM1,STK32C
G alpha (12/13) signalling events	1.89	0.075	2.449	ABR,ADRA1B,GNG2,KALRN,TIAM2,TRIO
Hepatic Fibrosis Signaling Pathway	1.89	0.0433	2.309	BRD4,CACNA1B,CACNA1C,CACNA1E,CACNA2D3,CACNB4,CACNG2,CACNG3,ELK1,GLIS1,ITGB8,MAP2K1,MAPK10,MAPK11,MYL9,PDGFC,PRKAG2,PRKCE
Signaling by ERBB4	1.86	0.0847	1.342	ERBB4,GABRB1,GABRB3,GABRG3,NRG3
BEX2 Signaling Pathway	1.84	0.0732	-0.816	CDH2,MAP2,MAPK10,PDGFC,PPM1L,PPP2R2C
Sleep REM Signaling Pathway	1.84	0.066	1.89	CHRM2,CHRM3,PRKAG2,RPS6KA2,RPS6KA5,RPS6KC1,TNFSF13B
GABA receptor activation	1.83	0.0833	2.236	ADCY9,GABRB1,GABRB3,GABRG3,GNG2
Adenine and Adenosine Salvage III	1.83	0.25	NA	ADARB2,HPRT1
Histone Modification Signaling Pathway	1.83	0.0467	3.464	BRD4,DNMT3A,HP1BP3,ING5,KAT6B,KDM5B,KDM5D,KMT2A,MAPK10,NEAT1,PDGFC,RPS6KA5,SMYD1,UTY
fMLP Signaling in Neutrophils	1.81	0.0602	2.449	ELK1,GNAO1,GNAQ,GNG2,ITPR1,MAP2K1,PPP3CA,PRKCE
D-myo-inositol (1,4,5,6)-Tetrakisphosphate Biosynthesis	1.77	0.0529	2.236	CA3,ITPK1,PPFIA2,PPFIA4,PPM1L,PPP1R14C,PPP2R2C,PPP3CA,PTPRG,PTPRU
D-myo-inositol (3,4,5,6)-tetrakisphosphate Biosynthesis	1.77	0.0529	2.236	CA3,ITPK1,PPFIA2,PPFIA4,PPM1L,PPP1R14C,PPP2R2C,PPP3CA,PTPRG,PTPRU
Sphingolipid metabolism	1.76	0.0636	NA	ARSK,CERS4,CERS6,GLB1L3,PPM1L,SAMD8,ST8SIA5
FGF Signaling	1.75	0.0698	2.236	FGF14,GAB1,ITPR1,MAP2K1,MAPK11,RPS6KA5
Transcriptional Regulation by MECP2	1.75	0.0794	2.236	CAMK2A,CAMK2B,GRIN2A,GRIN2B,RBFOX1
RHOGDI Signaling	1.74	0.05	-0.816	ACTB,CDH10,CDH12,CDH2,CDH6,CDH9,GNAO1,GNAQ,GNG2,ITGB8,MYL9
B Cell Activating Factor Signaling	1.71	0.093	NA	ELK1,MAPK10,MAPK11,TNFSF13B
Leukocyte Extravasation Signaling	1.7	0.0515	2.333	ACTB,ACTN1,CTNNA2,FER,MAPK10,MAPK11,MMP16,PRKCE,PTK2B,RASGRP1
O-linked glycosylation	1.7	0.0619	2.646	ADAMTS2,ADAMTS3,B3GLCT,DAG1,GALNT14,GCNT4,LARGE1
Huntington's Disease Signaling	1.64	0.0453	1.667	CACNA1B,GNAQ,GNG2,GRIN2B,GRM1,GRM5,ITPR1,PACSIN1,PRKCE,SEM1,SH3GL3,SNCA,TAF4
Cholecystokinin/Gastrin-mediated Signaling	1.63	0.0598	2.646	ELK1,GNAQ,ITPR1,MAP2K1,MAPK10,PRKCE,PTK2B
Neuregulin Signaling	1.61	0.0593	1.633	ELK1,ERBB4,ITGB8,MAP2K1,NRG3,PRKCE,TMEFF2
PAK Signaling	1.61	0.0593	1.633	DSCAM,ITGB8,MAP2K1,MAPK10,MYL9,PDGFC,PTK2B
Apelin Endothelial Signaling Pathway	1.61	0.0552	1.633	ADCY9,GNAO1,GNAQ,GNG2,MAP2K1,MAPK10,PRKAG2,PRKCE
Post-translational modification: synthesis of GPI-anchored proteins	1.6	0.0645	2.236	CNTN4,LSAMP,MDGA2,NEGR1,NTNG2,RTN4RL1
RANK Signaling in Osteoclasts	1.6	0.0645	2.236	ELK1,MAP2K1,MAPK10,MAPK11,PPP3CA,PTK2B
Sensory processing of sound by inner hair cells of the cochlea	1.59	0.0725	1.342	ACTB,ATP2B1,CABP1,KCNMA1,PCLO
G alpha (q) signalling events	1.59	0.0517	3	ADRA1B,CHRM3,GNAQ,GNG2,GRM1,GRM5,HTR2C,KALRN,TRIO
Semaphorin Neuronal Repulsive Signaling Pathway	1.58	0.0544	-0.378	GUCY1A2,ITGB8,MAP2K1,MAPT,MYL9,PDE4D,PRKAG2,SEMA3A
D-myo-inositol-5-phosphate Metabolism	1.57	0.049	2.236	CA3,ITPK1,PPFIA2,PPFIA4,PPM1L,PPP1R14C,PPP2R2C,PPP3CA,PTPRG,PTPRU
GM-CSF Signaling	1.57	0.0714	2	CAMK2A,CAMK2B,ELK1,MAP2K1,PPP3CA
IL-15 Production	1.54	0.0574	1.134	ABL2,EPHA6,ERBB4,FER,INSR,MAP2K1,PTK2B
Translocation of SLC2A4 (GLUT4) to the plasma membrane	1.52	0.0694	1.342	ACTB,KIFAP3,MYO5A,PRKAG2,TBC1D1
IL-8 Signaling	1.52	0.0481	2.121	CCND3,GNAO1,GNAQ,GNG2,MAP2K1,MAPK10,MYL9,PDGFC,PRKCE,PTK2B
Role of Tissue Factor in Cancer	1.52	0.0481	3.162	ELK1,GNAQ,MAP2K1,MAPK10,MAPK11,PTK2B,RPS6KA2,RPS6KA5,RPS6KC1,ZEB1
Apelin Muscle Signaling Pathway	1.52	0.0816	NA	GNAO1,GNAQ,GNG2,PRKAG2
UVA-Induced MAPK Signaling	1.5	0.0612	NA	MAPK10,MAPK11,PARP8,RPS6KA2,RPS6KA5,RPS6KC1
Xenobiotic Metabolism Signaling	1.5	0.0422	NA	AHR,ALDH1A1,CAMK1D,CAMK2A,CAMK2B,CHST15,HS3ST2,HS3ST4,HS3ST5,MAP2K1,MAPK11,PPM1L,PPP2R2C,PRKCE
Senescence Pathway	1.5	0.0432	2.646	CACNA1B,CACNA1C,CACNA1E,CACNA2D3,CACNB4,CACNG2,CACNG3,CCND3,MAP2K1,PPM1L,PPP2R2C,PPP3CA,RPS6KA5
Myogenesis	1.49	0.103	NA	CDH2,CTNNA2,MAPK11
Signaling by ERBB2	1.49	0.08	1	ERBB4,GAB1,NRG3,PRKCE
Melanocyte Development and Pigmentation Signaling	1.48	0.0606	2.449	ADCY9,MAP2K1,PRKAG2,RPS6KA2,RPS6KA5,RPS6KC1
Superpathway of Inositol Phosphate Compounds	1.48	0.0456	2.449	CA3,INPP5A,ITPK1,PPFIA2,PPFIA4,PPM1L,PPP1R14C,PPP2R2C,PPP3CA,PTPRG,PTPRU
ERK5 Signaling	1.48	0.0676	2.236	GAB1,GNAQ,RPS6KA2,RPS6KA5,RPS6KC1
Gap Junction Signaling	1.47	0.0418	-1.069	ACTB,ADCY9,CDH2,GNAQ,GRIA1,GUCY1A2,HTR2C,ITPR1,KCNQ3,MAP2K1,MAPK10,PPP3CA,PRKAG2,PRKCE
UVC-Induced MAPK Signaling	1.46	0.0784	NA	MAP2K1,MAPK10,MAPK11,PRKCE
mTOR Signaling	1.45	0.0467	0.707	INSR,PDGFC,PPM1L,PPP2R2C,PRKAG2,PRKCE,RPS27,RPS6KA2,RPS6KA5,RPS6KC1
Heparan Sulfate Biosynthesis	1.45	0.0594	2.449	B3GAT2,CHST15,EXT1,HS3ST2,HS3ST4,HS3ST5
Glioma Signaling	1.45	0.0547	2.449	CAMK1D,CAMK2A,CAMK2B,CCND3,MAP2K1,PDGFC,PRKCE
Endocannabinoid Developing Neuron Pathway	1.45	0.0547	1.342	ADCY9,GNAO1,GNG2,MAP2K1,MAPK10,MAPK11,PRKAG2
3-phosphoinositide Biosynthesis	1.44	0.0465	2.236	CA3,ITPK1,PPFIA2,PPFIA4,PPM1L,PPP1R14C,PPP2R2C,PPP3CA,PTPRG,PTPRU
GDNF Family Ligand-Receptor Interactions	1.44	0.0658	2	DOK6,GAB1,ITPR1,MAP2K1,MAPK10
GPCR-Mediated Integration of Enteroendocrine Signaling Exemplified by an L Cell	1.44	0.0658	0.447	ADCY9,CHRM2,GNAQ,ITPR1,PRKAG2
Clathrin-mediated endocytosis	1.43	0.0543	1.89	ACTB,AMPH,CHRM2,PACSIN1,SH3GL2,SH3GL3,SYT1
Signaling by ROBO receptors	1.43	0.0447	2.828	ABL2,DAG1,DCC,NELL2,PABPC1,ROBO1,ROBO2,RPS27,SEM1,SLIT1,SRGAP3
p75 NTR receptor-mediated signalling	1.42	0.0506	2.828	ABR,FER,KALRN,LINGO1,NME5,STK32C,TIAM2,TRIO
Antiproliferative Role of Somatostatin Receptor 2	1.42	0.0649	2	ELK1,GNG2,GUCY1A2,MAP2K1,SSTR2
Signaling by EGFR	1.41	0.0755	2	GAB1,PTPRK,SH3GL2,SH3GL3
ERK/MAPK Signaling	1.38	0.0455	1	ELK1,ITGB8,MAP2K1,PPM1L,PPP1R14C,PPP2R2C,PRKAG2,PRKCE,PTK2B,RPS6KA5
Eicosanoid Signaling	1.38	0.0426	3.317	ADCY9,GNAO1,GNAQ,GNG2,KCNMA1,MAP2K1,MAPK11,PDGFC,PRKAG2,PRKCE,PTGER3,RPS6KA2
Nuclear Cytoskeleton Signaling Pathway	1.37	0.0452	2.333	ACTB,CDH10,CDH12,CDH2,CDH6,CDH9,ITGB8,KIF3C,KIFAP3,MRTFA
Paxillin Signaling	1.36	0.0566	1	ACTB,ACTN1,ITGB8,MAPK10,MAPK11,PTK2B
Signaling by PTK6	1.36	0.0727	1	ERBB4,KHDRBS2,KHDRBS3,NRG3
LGI-ADAM interactions	1.36	0.143	NA	CACNG2,CACNG3
Inhibition of Angiogenesis by TSP1	1.35	0.0909	NA	GUCY1A2,MAPK10,MAPK11
EGF Signaling	1.34	0.0714	NA	ELK1,ITPR1,MAP2K1,MAPK11
Chromatin organization	1.34	0.0431	2.714	ACTB,ARID5B,CHD3,DNMT3A,ING5,KAT6B,KDM5B,KDM5D,KMT2A,TAF12,UTY
Endothelin-1 Signaling	1.33	0.0464	1.414	ADCY9,GAB1,GNAO1,GNAQ,GUCY1A2,ITPR1,MAPK10,MAPK11,PRKCE
CCR3 Signaling in Eosinophils	1.33	0.0515	NA	GNAO1,GNAQ,GNG2,ITPR1,MAP2K1,MAPK11,PRKCE
4-1BB Signaling in T Lymphocytes	1.32	0.0882	NA	MAP2K1,MAPK10,MAPK11
FLT3 Signaling in Hematopoietic Progenitor Cells	1.32	0.061	2	ELK1,MAP2K1,MAPK11,RPS6KA2,RPS6KA5
ILK Signaling	1.3	0.0457	0.333	ACTB,ACTN1,ITGB8,MAPK10,MYL9,PDGFC,PPM1L,PPP2R2C,RPS6KA5
Hematoma Resolution Signaling Pathway	1.3	0.0425	-0.905	GRIN2A,GRIN2B,MAPK10,MAPK11,MMP16,MT-ND2,MT-ND3,MT-ND4L,PRKAG2,PTGER3,TNFSF13B
Lung Ionic Balance Signaling Pathway	1.29	0.0364	2.524	ADGRL1,ADGRL3,ADRA1B,CHRM2,CHRM3,GPR63,GRM1,GRM5,HTR1E,HTR2C,KCNMA1,NPY1R,OPRD1,PPM1L,PPP2R2C,PRKAG2,PRKCE,PTGER3,SSTR2
Ephrin A Signaling	1.27	0.05	-0.378	EFNA5,EPHA6,EPHA7,MAP2K1,MYL9,PRKAG2,SIPA1L1
Pulmonary Fibrosis Idiopathic Signaling Pathway	1.27	0.0399	3.464	ACTB,CDH2,COL19A1,MAP2K1,MAPK10,MAPK11,MMP16,MRTFA,PDGFC,PTK2B,RPS6KA2,RPS6KA5,RPS6KC1
LPS-stimulated MAPK Signaling	1.26	0.0588	2	ELK1,MAP2K1,MAPK10,MAPK11,PRKCE
Rap1 signalling	1.25	0.125	NA	RAP1GAP2,RASGRP1
Germ Cell-Sertoli Cell Junction Signaling	1.25	0.0468	NA	A2M,ACTB,ACTN1,CDH2,CTNNA2,FER,MAP2K1,MAPK10
Myelination Signaling Pathway	1.25	0.0396	1.941	DAG1,ERBB4,GLIS1,ITGB8,LAMA2,LINGO1,MAP2K1,PDGFC,PPP3CA,PRKAG2,PTK2B,RAPGEF2,ZEB2
Dermatan Sulfate Biosynthesis (Late Stages)	1.25	0.0667	2	CHST15,HS3ST2,HS3ST4,HS3ST5
WNT/β-catenin Signaling	1.23	0.0462	-0.816	CDH12,CDH2,GNAO1,GNAQ,NLK,PPM1L,PPP2R2C,SOX5
1D-myo-inositol Hexakisphosphate Biosynthesis II (Mammalian)	1.21	0.118	NA	INPP5A,ITPK1
Colorectal Cancer Metastasis Signaling	1.18	0.0406	2.333	ADCY9,DCC,GNAO1,GNAQ,GNG2,MAP2K1,MAPK10,MMP16,PDGFC,PRKAG2,PTGER3
NCAM signaling for neurite out-growth	1.18	0.0635	2	CACNA1C,CACNB4,RPS6KA5,SPTBN4
Endocannabinoid Cancer Inhibition Pathway	1.18	0.0476	0.378	ADCY9,CCND3,GNAO1,GNAQ,MAP2K1,PDGFC,PRKAG2
MAP kinase activation	1.17	0.0769	NA	MAP2K1,MAPK10,MAPK11
HIF1α Signaling	1.16	0.0429	3	ADRA1B,CAMK1D,CAMK2A,CAMK2B,MAP2K1,MMP16,PDGFC,PPP3CA,PRKCE
Actin Cytoskeleton Signaling	1.16	0.0413	1.134	ACTB,ACTN1,BAIAP2,FGF14,ITGB8,MAP2K1,MYL9,PDGFC,TIAM2,TRIO
1D-myo-inositol Hexakisphosphate Biosynthesis V (from Ins(1,3,4)P3)	1.15	0.333	NA	ITPK1
Factors involved in megakaryocyte development and platelet production	1.13	0.0538	0.447	ACTB,CARMIL1,DOCK4,ITPK1,SH2B1
Heparan Sulfate Biosynthesis (Late Stages)	1.11	0.0532	2.236	CHST15,EXT1,HS3ST2,HS3ST4,HS3ST5
ERBB4 Signaling	1.11	0.0597	1	ERBB4,MAP2K1,NRG3,PRKCE
p38 MAPK Signaling	1.1	0.0484	NA	ELK1,MAPK11,MAPT,RPS6KA2,RPS6KA5,RPS6KC1
April Mediated Signaling	1.1	0.0714	NA	ELK1,MAPK10,MAPK11
VEGF Signaling	1.07	0.0515	1.342	ACTB,ACTN1,MAP2K1,PDGFC,PTK2B
Xenobiotic Metabolism PXR Signaling Pathway	1.05	0.0407	0.707	ALDH1A1,CAMK2A,CAMK2B,CHST15,HS3ST2,HS3ST4,HS3ST5,PRKAG2,PRKCE
DNA Methylation and Transcriptional Repression Signaling	1.05	0.051	2	CDK12,CHD3,CHD5,DNMT3A,ZEB1
Epithelial Adherens Junction Signaling	1.05	0.0443	0.378	BAIAP2,CDH2,CTNNA2,FER,PPM1L,PPP2R2C,PRKAG2
Remodeling of Epithelial Adherens Junctions	1.03	0.0563	NA	ACTB,ACTN1,CLIP1,CTNNA2
Guanine and Guanosine Salvage I	1.03	0.25	NA	HPRT1
tRNA Splicing	1.03	0.0667	NA	PDE10A,PDE1A,PDE4D
Salvage Pathways of Pyrimidine Ribonucleotides	1.02	0.05	2.236	AK5,MAP2K1,NME5,PRKCE,UPP2
eNOS Signaling	1.02	0.0435	2.449	ADCY9,GNAQ,GUCY1A2,ITPR1,PDGFC,PRKAG2,PRKCE
Hepatic Cholestasis	1.02	0.04	1.667	ADCY9,ATP8B1,INSR,MAP2K1,MAPK10,PPP3CA,PRKAG2,PRKCE,TNFSF13B
Dopamine Receptor Signaling	1.02	0.0556	NA	ADCY9,PPM1L,PPP2R2C,PRKAG2
Cellular response to heat stress	1.01	0.0495	2.236	CAMK2A,CAMK2B,HSPA12A,HSPH1,TNFRSF21
HGF Signaling	1.01	0.0458	2.236	ELK1,GAB1,ITGB8,MAP2K1,MAPK10,PRKCE
Role of IL-17F in Allergic Inflammatory Airway Diseases	1	0.0652	NA	MAP2K1,RPS6KA2,RPS6KA5
Ephrin B Signaling	1	0.0548	NA	GNAO1,GNAQ,GNG2,KALRN
14-3-3-mediated Signaling	0.998	0.0455	0.816	ELK1,MAP2K1,MAPK10,MAPT,PRKCE,SNCA
GPER1 signaling	0.984	0.0485	2.236	ADCY9,FER,GNG2,NME5,STK32C
Neuroinflammation Signaling Pathway	0.979	0.0364	1.89	BACE2,GABRB1,GABRB3,GABRG3,GRIA1,GRIN2A,GRIN2B,MAPK10,MAPK11,MAPT,PPP3CA,SNCA
Nucleotide salvage	0.977	0.087	NA	HPRT1,UPP2
P2Y Purinergic Receptor Signaling Pathway	0.975	0.0448	2.449	ADCY9,GNAQ,GNG2,MAP2K1,PRKAG2,PRKCE
G alpha (z) signalling events	0.962	0.0625	NA	ADCY9,GNG2,PRKCE
Inositol phosphate metabolism	0.962	0.0625	NA	INPP4B,INPP5A,ITPK1
Xenobiotic Metabolism CAR Signaling Pathway	0.949	0.0386	1.414	ALDH1A1,CHST15,HS3ST2,HS3ST4,HS3ST5,MAP2K1,PPM1L,PPP2R2C,PRKCE
IL-22 Signaling	0.946	0.0833	NA	MAPK10,MAPK11
PFKFB4 Signaling Pathway	0.942	0.0612	NA	MAP2K1,PRKAG2,RPS6KA5
Lactose Degradation III	0.94	0.2	NA	GLB1L3
Signaling by VEGF	0.932	0.0467	1.342	ACTB,BAIAP2,ITPR1,MAPK11,PTK2B
Oxidative Phosphorylation	0.919	0.0463	2	ENOX1,MT-CYB,MT-ND2,MT-ND3,MT-ND4L
Aldosterone Signaling in Epithelial Cells	0.918	0.0409	NA	HSPA12A,HSPH1,ITPR1,KCNMA1,MAP2K1,PRKCE,SACS
Insulin processing	0.917	0.08	NA	MYO5A,PCSK2
Signaling by NTRK2 (TRKB)	0.917	0.08	NA	GAB1,GRIN2B
Cilium Assembly	0.914	0.0392	2.828	CEP290,CEP70,KIF3C,KIFAP3,LZTFL1,MARK4,PCNT,RAB11FIP3
Sheddase Signaling Pathway	0.914	0.0392	0.707	CDH12,CDH2,ERBB4,ITGB8,MAPK10,MAPK11,MMP16,POSTN
Signaling by MET	0.908	0.0506	1	GAB1,LAMA2,SH3GL2,SH3GL3
Miscellaneous transport and binding events	0.889	0.0769	NA	ADD2,DMTN
IL-17A Signaling in Gastric Cells	0.889	0.0769	NA	MAPK10,MAPK11
Pyrimidine Deoxyribonucleotides De Novo Biosynthesis I	0.889	0.0769	NA	AK5,NME5
Pregnenolone Biosynthesis	0.889	0.0769	NA	MICAL2,MICAL3
IL-3 Signaling	0.879	0.0494	2	ELK1,MAP2K1,PPP3CA,PRKCE
Clathrin-mediated Endocytosis Signaling	0.872	0.0383	NA	ACTB,AMPH,FGF14,ITGB8,PDGFC,PPP3CA,SH3GL2,SH3GL3
Phagosome Formation	0.872	0.0312	4.264	ADGRL1,ADGRL3,ADRA1B,CHRM2,CHRM3,CLIP1,GPR63,GRM1,GRM5,HTR1E,HTR2C,ITGB8,ITPR1,MAP2K1,MYL9,NPY1R,OPRD1,PRKCE,PTGER3,PTK2B,RASGRP1,SSTR2
Protein repair	0.866	0.167	NA	MSRA
Histidine Degradation VI	0.862	0.0741	NA	MICAL2,MICAL3
Zn Homeostasis Signaling Pathway	0.843	0.0294	3.889	ADCY9,ADGRL1,ADGRL3,ADRA1B,CHRM2,CHRM3,GNAQ,GPR63,GRIA1,GRIN2A,GRIN2B,GRM1,GRM5,HTR1E,HTR2C,INSR,ITPR1,KCNB1,MAPK11,MMP16,NPY1R,OPRD1,PDE10A,PDE1A,PDE4D,PPP3CA,PRKAG2,PRKCE,PTGER3,RYR2,SLC39A14,SSTR2
CSDE1 Signaling Pathway	0.816	0.0536	NA	CCND3,PABPC1,TRIO
CD27 Signaling in Lymphocytes	0.816	0.0536	NA	BID,MAP2K1,MAPK10
CNTF Signaling	0.816	0.0536	NA	MAP2K1,RPS6KA2,RPS6KA5
EGR2 and SOX10-mediated initiation of Schwann cell myelination	0.812	0.069	NA	DAG1,LAMA2
Ion channel transport	0.81	0.0383	2.646	ATP2B1,ATP8B1,CAMK2A,CAMK2B,RYR2,TRPC4,TRPC5
Fructose metabolism	0.804	0.143	NA	ALDH1A1
Wax and plasmalogen biosynthesis	0.804	0.143	NA	FAR2
Aryl hydrocarbon receptor signalling	0.804	0.143	NA	AHR
Glycogen Biosynthesis II (from UDP-D-Glucose)	0.804	0.143	NA	GBE1
Glycoaminoglycan-protein Linkage Region Biosynthesis	0.804	0.143	NA	B3GAT2
PDGF Signaling	0.8	0.046	2	ABL2,ELK1,MAP2K1,PDGFC
Bladder Cancer Signaling	0.794	0.042	NA	FGF14,MAP2K1,MMP16,PDGFC,RPS6KA5
Multiple Sclerosis Signaling Pathway	0.793	0.0365	2.828	BID,GRIN2A,GRIN2B,MAPK11,PARP8,SLC8A1,SLC8A2,TNFSF13B
Autophagy	0.793	0.0365	2.121	ATG12,INSR,MAP2K1,MAPK10,PPM1L,PPP2R2C,PPP3CA,PRKAG2
Activation of kainate receptors upon glutamate binding	0.788	0.0667	NA	GNG2,GRIK5
Regulation of TP53 Activity through Acetylation	0.788	0.0667	NA	CHD3,ING5
Role of IL-17A in Arthritis	0.784	0.0517	NA	MAP2K1,MAPK10,MAPK11
Fc Epsilon RI Signaling	0.783	0.0417	2	GAB1,MAP2K1,MAPK10,MAPK11,PRKCE
Regulation of eIF4 and p70S6K Signaling	0.769	0.0372	NA	ITGB8,MAP2K1,MAPK11,PABPC1,PPM1L,PPP2R2C,RPS27
Ubiquinol-10 Biosynthesis (Eukaryotic)	0.766	0.0645	NA	MICAL2,MICAL3
Sonic Hedgehog Signaling	0.766	0.0645	NA	GLIS1,PRKAG2
Tuberculosis Latent Signaling Pathway	0.763	0.0444	-1	ADCY9,PDGFC,PRKAG2,TNFSF13B
BMP signaling pathway	0.763	0.0444	NA	MAP2K1,MAPK10,MAPK11,PRKAG2
G alpha (i) signalling events	0.762	0.0349	3	ADCY9,CHRM2,GNG2,HTR1E,NPY1R,OPRD1,PTGER3,RGS12,SSTR2
NAFLD Signaling Pathway	0.756	0.0357	0.707	INSR,MAPK10,PPM1L,PPP2R2C,PRKAG2,PRKCE,TBC1D1,TNFSF13B
Endometrial Cancer Signaling	0.754	0.05	NA	CTNNA2,ELK1,MAP2K1
GADD45 Signaling	0.754	0.05	NA	CCND3,MAPK10,MAPK11
Purine Ribonucleosides Degradation to Ribose-1-phosphate	0.751	0.125	NA	ADARB2
Thrombin signalling through proteinase activated receptors (PARs)	0.745	0.0625	NA	GNAQ,GNG2
RHO GTPases activate IQGAPs	0.745	0.0625	NA	ACTB,CLIP1
Production of Nitric Oxide and Reactive Oxygen Species in Macrophages	0.737	0.0365	0	MAP2K1,MAPK10,MAPK11,PPM1L,PPP1R14C,PPP2R2C,PRKCE
Regulation of TP53 Activity through Phosphorylation	0.728	0.043	2	MAPK11,PRKAG2,TAF12,TAF4
Fcγ Receptor-mediated Phagocytosis in Macrophages and Monocytes	0.728	0.043	1	ACTB,MYO5A,PRKCE,PTK2B
Signal amplification	0.724	0.0606	NA	GNAQ,GNG2
Regulation of the Epithelial-Mesenchymal Transition Pathway	0.722	0.0361	NA	CDH12,CDH2,FGF14,GAB1,MAP2K1,ZEB1,ZEB2
HMGB1 Signaling	0.72	0.0375	2	ELK1,KAT6B,MAP2K1,MAPK10,MAPK11,TNFSF13B
Apelin Adipocyte Signaling Pathway	0.717	0.0426	NA	ADCY9,MAPK10,MAPK11,PRKAG2
IL-2 Signaling	0.711	0.0476	NA	ELK1,MAP2K1,PTK2B
MHC class II antigen presentation	0.705	0.0391	2.236	KIF3C,KIFAP3,LGMN,SEC24D,SH3GL2
Lipophagy	0.705	0.111	NA	PRKAG2
Cargo concentration in the ER	0.704	0.0588	NA	GRIA1,SEC24D
Late endosomal microautophagy	0.704	0.0588	NA	CHMP4B,PCNT
Inhibition of ARE-Mediated mRNA Degradation Pathway	0.703	0.037	0.447	MAPK11,PPM1L,PPP2R2C,PRKAG2,SEM1,TNFSF13B
Mitochondrial biogenesis	0.698	0.0469	NA	CRTC1,MAPK11,PRKAG2
Semaphorin interactions	0.698	0.0469	NA	MYL9,PLXNA4,SEMA3A
ERB2-ERBB3 Signaling	0.698	0.0469	NA	ELK1,MAP2K1,NRG3
IL-6 Signaling	0.696	0.0388	NA	A2M,ELK1,MAP2K1,MAPK10,MAPK11
Non-Small Cell Lung Cancer Signaling	0.695	0.0417	NA	CCND3,FHIT,ITPR1,MAP2K1
PPARα/RXRα Activation	0.692	0.0354	-0.447	ADCY9,CHD5,GNAQ,INSR,MAP2K1,NR2F1,PRKAG2
Death Receptor Signaling	0.685	0.0412	1	ACTB,BID,PARP8,TNFRSF21
Role of JAK2 in Hormone-like Cytokine Signaling	0.684	0.0462	NA	CCND3,PDGFC,SH2B1
Crosstalk between Dendritic Cells and Natural Killer Cells	0.674	0.0408	NA	ACTB,CAMK2A,CAMK2B,KLRD1
Centrosomal KIAA0586 Signaling Pathway	0.669	0.0379	1.342	ANKRD26,CEP290,FGF14,MAPK11,NIN
Transcriptional regulation by the AP-2 (TFAP2) family of transcription factors	0.667	0.0556	NA	KCTD1,KDM5B
Caspase activation via Dependence Receptors in the absence of ligand	0.664	0.1	NA	DCC
Formation of the posterior neural plate	0.664	0.1	NA	ZEB2
Calcium Transport I	0.664	0.1	NA	ATP2B1
Macroautophagy	0.659	0.0448	NA	ATG12,CHMP4B,PRKAG2
Collagen biosynthesis and modifying enzymes	0.659	0.0448	NA	ADAMTS2,ADAMTS3,COL19A1
Abacavir ADME	0.659	0.0448	NA	FER,NME5,STK32C
Ribavirin ADME	0.659	0.0448	NA	FER,NME5,STK32C
PXR/RXR Activation	0.659	0.0448	NA	ALDH1A1,INSR,PRKAG2
CD40 Signaling	0.659	0.0448	NA	MAP2K1,MAPK10,MAPK11
Replacement of protamines by nucleosomes in the male pronucleus	0.649	0.0541	NA	NPM2,SRPK1
IL-17A Signaling in Airway Cells	0.646	0.0441	NA	MAP2K1,MAPK10,MAPK11
Sumoylation Pathway	0.644	0.0396	0	DNMT3A,MAPK10,SNCA,ZEB1
CCR5 Signaling in Macrophages	0.635	0.0299	NA	CACNA1B,CACNA1C,CACNA1E,CACNA2D3,CACNB4,CACNG2,CACNG3,GNAO1,GNAQ,GNG2,ITPR1,MAPK10,MAPK11,PRKCE,PTK2B
Cell Cycle Regulation by BTG Family Proteins	0.632	0.0526	NA	PPM1L,PPP2R2C
Inhibition of Matrix Metalloproteases	0.632	0.0526	NA	A2M,MMP16
RHO GTPases activate KTN1	0.628	0.0909	NA	KTN1
Formation of the anterior neural plate	0.628	0.0909	NA	ZEB2
Cerebral Malformation Signaling Pathway	0.627	0.0365	NA	MAPK10,MYL9,PDGFC,PPM1L,PPP2R2C
RAC Signaling	0.627	0.0365	2	BAIAP2,ELK1,ITGB8,MAP2K1,PTK2B
NGF-stimulated transcription	0.616	0.0513	NA	ELK1,SH3GL3
Regulation of endogenous retroelements	0.615	0.0385	1	ACTB,CHD3,DNMT3A,DPF1
STAT3 Pathway	0.61	0.036	NA	IL12RB2,INSR,MAP2K1,MAPK10,MAPK11
Cargo recognition for clathrin-mediated endocytosis	0.606	0.0381	2	CHRM2,SH3GL2,SH3GL3,SYT1
Class C/3 (Metabotropic glutamate/pheromone receptors)	0.6	0.05	NA	GRM1,GRM5
CLEAR Signaling Pathway	0.599	0.0316	1.667	FLCN,INSR,ITPR1,MAPK11,PPM1L,PPP2R2C,PPP3CA,PRKAG2,PRKCE
Neurotransmitter receptors and postsynaptic signal transmission	0.595	0.0833	NA	NBEA
Reversible hydration of carbon dioxide	0.595	0.0833	NA	CA3
Vitamin D (calciferol) metabolism	0.595	0.0833	NA	LGMN
Signaling by Leptin	0.595	0.0833	NA	SH2B1
Z-decay: degradation of maternal mRNAs by zygotically expressed factors	0.595	0.0833	NA	PABPC1
Extracellular matrix organization	0.588	0.0374	1	DAG1,DMD,LAMA2,NRXN1
RET signaling	0.585	0.0488	NA	DOK6,GAB1
Transport of inorganic cations/anions and amino acids/oligopeptides	0.579	0.037	2	SLC4A10,SLC7A8,SLC8A1,SLC8A2
PPAR Signaling	0.579	0.037	NA	INSR,MAP2K1,NR2F1,PDGFC
Role of Chondrocytes in Rheumatoid Arthritis Signaling Pathway	0.572	0.0347	2.236	MAPK11,MMP16,PDGFC,PPP3CA,PRKAG2
Hedgehog 'on' state	0.572	0.0347	2.236	DZIP1,FER,NME5,SEM1,STK32C
Pyrimidine Ribonucleotides Interconversion	0.57	0.0476	NA	AK5,NME5
Granzyme A Signaling	0.567	0.04	NA	MT-ND2,MT-ND3,MT-ND4L
Trafficking and processing of endosomal TLR	0.565	0.0769	NA	LGMN
G alpha (s) signalling events	0.565	0.0345	1.342	ADCY9,GNG2,PDE10A,PDE1A,PDE4D
Macropinocytosis Signaling	0.557	0.0395	NA	ITGB8,PDGFC,PRKCE
Signaling by SCF-KIT	0.556	0.0465	NA	FER,PTPRU
Vasopressin regulates renal water homeostasis via Aquaporins	0.556	0.0465	NA	ADCY9,GNG2
Smooth Muscle Contraction	0.556	0.0465	NA	GUCY1A2,MYL9
RHO GTPases Activate WASPs and WAVEs	0.556	0.0465	NA	ACTB,BAIAP2
Oncostatin M Signaling	0.556	0.0465	NA	ELK1,MAP2K1
Regulation of Actin-based Motility by Rho	0.553	0.036	NA	ACTB,BAIAP2,ITGB8,MYL9
Aryl Hydrocarbon Receptor Signaling	0.552	0.0328	1.342	AHR,ALDH1A1,CCND3,NCOA7,NFIA,NR2F1
Glucocorticoid Receptor Signaling	0.549	0.0283	NA	A2M,ACTB,DPF1,ELK1,IL12RB2,MAP2K1,MAPK10,MAPK11,MT-CYB,MT-ND2,MT-ND3,MT-ND4L,PPP3CA,PRKAG2,RPS6KA5,TAF12,TAF4
Leptin Signaling in Obesity	0.546	0.039	NA	ADCY9,MAP2K1,PRKAG2
HIPPO signaling	0.546	0.039	NA	DLG2,PPM1L,PPP2R2C
Neutrophil Extracellular Trap Signaling Pathway	0.545	0.0293	2.887	COL19A1,ITPR1,MAP2K1,MAPK10,MAPK11,MT-CYB,MT-ND2,MT-ND3,MT-ND4L,PPP3CA,PRKCE,STIM1
TP53 Regulates Transcription of Cell Death Genes	0.542	0.0455	NA	BID,BNIP3L
Carnitine metabolism	0.538	0.0714	NA	PRKAG2
Thyroid Cancer Signaling	0.537	0.0385	NA	ELK1,INSR,MAP2K1
Neurotrophin/TRK Signaling	0.537	0.0385	NA	GAB1,MAP2K1,SORCS1
Pyrimidine Ribonucleotides De Novo Biosynthesis	0.529	0.0444	NA	AK5,NME5
Role of Macrophages, Fibroblasts and Endothelial Cells in Rheumatoid Arthritis	0.527	0.0297	3.162	CAMK2A,CAMK2B,GNAO1,GNAQ,MAP2K1,NLK,PDGFC,PPP3CA,PRKCE,TNFSF13B
Caveolar-mediated Endocytosis Signaling	0.527	0.038	NA	ACTB,INSR,ITGB8
Role of MAPK Signaling in Inhibiting the Pathogenesis of Influenza	0.527	0.038	NA	MAP2K1,MAPK10,MAPK11
Glycation Signaling Pathway	0.522	0.0311	1.134	MAPK10,MAPK11,MAPT,PDGFC,PRKCE,SNCA,TNFSF13B
Cohesin Chromatin Regulation Pathway	0.519	0.0304	2.828	DCHS2,HP1BP3,PCDH10,PCDH11Y,PCDH7,PCDH9,PPM1L,PPP2R2C
M-decay: degradation of maternal mRNAs by maternally stored factors	0.516	0.0435	NA	KDM5B,PABPC1
Role of OCT4 in Mammalian Embryonic Stem Cell Pluripotency	0.516	0.0435	NA	KDM5B,NR2F1
Apelin Pancreas Signaling Pathway	0.516	0.0435	NA	MAPK10,PRKAG2
Regulation of cholesterol biosynthesis by SREBP (SREBF)	0.513	0.0667	NA	SEC24D
Role of JAK family kinases in IL-6-type Cytokine Signaling	0.508	0.037	NA	MAPK10,MAPK11,PDGFC
Heme signaling	0.503	0.0426	NA	CRTC1,RAI1
Sensory perception of taste	0.503	0.0426	NA	GRM1,SCN2A
Sphingosine-1-phosphate Signaling	0.49	0.0336	1	ADCY9,GNAQ,PDGFC,PTK2B
Signal regulatory protein family interactions	0.49	0.0625	NA	PTK2B
SUMOylation of DNA methylation proteins	0.49	0.0625	NA	DNMT3A
Granzyme B Signaling	0.49	0.0625	NA	BID
D-myo-inositol (1,4,5)-trisphosphate Degradation	0.49	0.0625	NA	INPP5A
PI Metabolism	0.481	0.0357	NA	INPP4B,PLEKHA1,PLEKHA5
Role of MAPK Signaling in the Pathogenesis of Influenza	0.481	0.0357	NA	MAP2K1,MAPK10,MAPK11
PEDF Signaling	0.481	0.0357	NA	ELK1,MAPK11,ZEB1
Microautophagy Signaling Pathway	0.471	0.0314	NA	CHMP4B,COL19A1,PRKAG2,RETREG1,SEC24D
Prolactin receptor signaling	0.469	0.0588	NA	SH2B1
Transcriptional regulation of pluripotent stem cells	0.469	0.0588	NA	FOXP1
D-myo-inositol (1,3,4)-trisphosphate Biosynthesis	0.469	0.0588	NA	INPP5A
Adenosine Nucleotides Degradation II	0.469	0.0588	NA	ADARB2
MYC Mediated Apoptosis Signaling	0.468	0.04	NA	BID,PRKAG2
Cyclins and Cell Cycle Regulation	0.464	0.0349	NA	CCND3,PPM1L,PPP2R2C
HEY1 Signaling Pathway	0.459	0.0311	1.342	ERBB4,GAB1,MMP16,PDGFC,PRKAG2
Preeclampsia Signaling Pathway	0.459	0.0311	-0.447	KCNMA1,MAPK10,MYL9,PDGFC,PRKAG2
Transcriptional regulation by RUNX2	0.457	0.0392	NA	RBM14,SATB2
Assembly of RNA Polymerase II Complex	0.457	0.0392	NA	TAF12,TAF4
PI3K/AKT Signaling	0.453	0.03	NA	GAB1,IL12RB2,ITGB8,MAP2K1,PPM1L,PPP2R2C
Gastrin-CREB signalling pathway via PKC and MAPK	0.449	0.0556	NA	RPS6KA2
Asparagine N-linked glycosylation	0.448	0.032	1	MAN1C1,MGAT4C,MGAT5,RPN1
Pancreatic Adenocarcinoma Signaling	0.448	0.032	2	ELK1,MAP2K1,MAPK10,PDGFC
Respiratory electron transport	0.448	0.0341	NA	MT-CYB,MT-ND2,MT-ND3
Pulmonary Healing Signaling Pathway	0.447	0.0299	1.633	MAPK10,MAPK11,MMP16,PDGFC,PRKAG2,PRKCE
Role of Osteoclasts in Rheumatoid Arthritis Signaling Pathway	0.447	0.0284	2.333	COL19A1,CTNNA2,ELK1,MAP2K1,MAPK10,MAPK11,MMP16,PPP3CA,PTK2B
Signaling by FGFR1	0.446	0.0385	NA	FLRT2,GAB1
Fcgamma receptor (FCGR) dependent phagocytosis	0.441	0.0305	1.342	ACTB,BAIAP2,ITPR1,MYO5A,PRKCE
Regulation of mRNA stability by proteins that bind AU-rich elements	0.44	0.0337	NA	MAPK11,PABPC1,SEM1
Regulation of Cellular Mechanics by Calpain Protease	0.44	0.0337	NA	ACTN1,CCND3,ITGB8
HOTAIR Regulatory Pathway	0.435	0.0303	1.342	BRD4,KMT2A,MMP16,MRTFA,PCDH10
RHO GTPases activate CIT	0.43	0.0526	NA	MYL9
RHO GTPases Activate ROCKs	0.43	0.0526	NA	MYL9
GABA synthesis, release, reuptake and degradation	0.43	0.0526	NA	SYT1
GP6 Signaling Pathway	0.429	0.0312	1	COL19A1,ITPR1,LAMA2,PRKCE
Ceramide Signaling	0.424	0.033	NA	MAP2K1,PPM1L,PPP2R2C
Insulin Receptor Signaling	0.423	0.031	1	GAB1,INSR,MAP2K1,PRKAG2
MAPK6/MAPK4 signaling	0.417	0.0326	NA	CCND3,KALRN,SEM1
Intrinsic Pathway for Apoptosis	0.416	0.0364	NA	BID,NMT1
Amino acids regulate mTORC1	0.416	0.0364	NA	CASTOR2,FLCN
Sensory processing of sound by outer hair cells of the cochlea	0.416	0.0364	NA	ACTB,KCNMA1
Interleukin-12 family signaling	0.413	0.05	NA	IL12RB2
Class I peroxisomal membrane protein import	0.413	0.05	NA	GDAP1
Formation of ATP by chemiosmotic coupling	0.413	0.05	NA	MT-ATP8
Purine Nucleotides Degradation II (Aerobic)	0.413	0.05	NA	ADARB2
Apelin Liver Signaling Pathway	0.413	0.05	NA	MAPK10
Signaling by the B Cell Receptor (BCR)	0.408	0.0294	2.236	ITPR1,PPP3CA,RASGRP1,SEM1,STIM1
Phototransduction Pathway	0.406	0.0357	NA	GUCY1A2,PRKAG2
Integrin Signaling	0.403	0.0286	0	ACTB,ACTN1,ARHGAP26,ITGB8,MAP2K1,MYL9
Epithelial Membrane Protein Signaling Pathway	0.397	0.0291	1.342	INSR,ITGB8,MAP2K1,NEAT1,PTK2B
RHO GTPases activate PAKs	0.397	0.0476	NA	MYL9
Formation of the ureteric bud	0.397	0.0476	NA	ROBO2
MITF-M-dependent gene expression	0.395	0.0316	NA	ACTB,DPF1,MYO5A
Serotonin Degradation	0.395	0.0316	NA	ALDH1A1,CSGALNACT1,LARGE1
Class A/1 (Rhodopsin-like receptors)	0.389	0.0271	3	ADRA1B,CHRM2,CHRM3,HTR1E,HTR2C,NPY1R,OPRD1,PTGER3,SSTR2
Prolactin Signaling	0.388	0.0312	NA	KCNMA1,MAP2K1,PRKCE
Circadian Clock	0.388	0.0345	NA	CRTC1,RAI1
RUNX1 regulates megakaryocyte differentiation and platelet function	0.388	0.0345	NA	KMT2A,MYL9
Role of CHK Proteins in Cell Cycle Checkpoint Control	0.388	0.0345	NA	PPM1L,PPP2R2C
Ribonucleotide Reductase Signaling Pathway	0.387	0.0287	1.342	ACTB,DPF1,MAPK10,MAPK11,PARP8
TGF-β Signaling	0.381	0.0309	NA	MAP2K1,MAPK11,SKI
Cellular hexose transport	0.381	0.0455	NA	SLC2A12
Chaperone Mediated Autophagy	0.381	0.0455	NA	PCNT
Superpathway of D-myo-inositol (1,4,5)-trisphosphate Metabolism	0.381	0.0455	NA	INPP5A
Fatty Acid α-oxidation	0.381	0.0455	NA	ALDH1A1
Polyamine Regulation in Colon Cancer	0.379	0.0339	NA	MAP2K1,STIM1
Ferroptosis Signaling Pathway	0.375	0.0292	2	BID,MAP2K1,PRKAG2,SLC39A14
Small Cell Lung Cancer Signaling	0.375	0.0306	NA	BID,CCND3,FHIT
PCP (Planar Cell Polarity) Pathway	0.37	0.0333	NA	MAPK10,PRICKLE1
Role of PKR in Interferon Induction and Antiviral Response	0.37	0.029	2	BID,MAPK10,MAPK11,PDGFC
Protein folding	0.368	0.0303	NA	ACTB,GNAQ,GNG2
RAF-independent MAPK1/3 activation	0.367	0.0435	NA	MAP2K1
Nephrin family interactions	0.367	0.0435	NA	ACTN1
Azathioprine ADME	0.367	0.0435	NA	HPRT1
Histamine Degradation	0.367	0.0435	NA	ALDH1A1
Apelin Cardiac Fibroblast Signaling Pathway	0.367	0.0435	NA	PRKAG2
Visual phototransduction	0.362	0.0328	NA	NMT1,NMT2
Retinoic acid Mediated Apoptosis Signaling	0.362	0.0328	NA	BID,PARP8
RHO GTPases Activate Formins	0.359	0.0286	0	ACTB,CLIP1,MRTFA,RPS27
Kinesins	0.354	0.0323	NA	KIF3C,KIFAP3
MSP-RON Signaling Pathway	0.354	0.0323	NA	ACTB,RPS6KA2
Thyroid Hormone Metabolism II (via Conjugation and/or Degradation)	0.354	0.0323	NA	CSGALNACT1,LARGE1
Protein Sorting Signaling Pathway	0.353	0.0276	2.236	ADCY9,GNAQ,PRKAG2,SEC24D,SNX31
Tight Junction Signaling	0.353	0.0276	NA	ACTB,MYL9,PPM1L,PPP2R2C,PRKAG2
Erythropoietin Signaling Pathway	0.353	0.0276	1.342	ELK1,ITPR1,MAP2K1,PRKCE,TNFSF13B
RHO GTPases Activate NADPH Oxidases	0.353	0.0417	NA	MAPK11
Regulation of RUNX1 Expression and Activity	0.353	0.0417	NA	CCND3
Tumoricidal Function of Hepatic Natural Killer Cells	0.353	0.0417	NA	BID
Putrescine Degradation III	0.353	0.0417	NA	ALDH1A1
Signaling by NOTCH4	0.348	0.0282	2	FER,NME5,SEM1,STK32C
DHCR24 Signaling Pathway	0.343	0.028	1	MAPT,PDGFC,PRKCE,THRB
MSP-RON Signaling in Cancer Cells Pathway	0.343	0.028	2	MAP2K1,PDGFC,PTK2B,RPS6KA2
Glycogen metabolism	0.34	0.04	NA	GBE1
Growth hormone receptor signaling	0.34	0.04	NA	SH2B1
Complex III assembly	0.34	0.04	NA	MT-CYB
Bone Mineralization Signaling Pathway	0.338	0.0278	1	ATP2B1,FGF14,GNAQ,SLC8A1
UFMylation Signaling Pathway	0.338	0.0312	NA	PABPC1,RPN1
Thrombopoietin Signaling	0.338	0.0312	NA	MAP2K1,PRKCE
PIP3 activates AKT signaling	0.333	0.0276	1	ERBB4,GAB1,INSR,NRG3
C-type lectin receptors (CLRs)	0.333	0.0276	2	ITPR1,PPP3CA,RPS6KA5,SEM1
IGF-1 Signaling	0.331	0.0286	NA	ELK1,MAP2K1,PRKAG2
DNA methylation	0.328	0.0385	NA	DNMT3A
Signaling by Erythropoietin	0.328	0.0385	NA	GAB1
Ethanol Degradation IV	0.328	0.0385	NA	ALDH1A1
Apoptosis Signaling	0.326	0.0283	NA	BID,MAP2K1,PRKCE
Induction of Apoptosis by HIV1	0.323	0.0303	NA	BID,MAPK10
Pyridoxal 5'-phosphate Salvage Pathway	0.323	0.0303	NA	MAP2K1,PRKCE
WNT/Ca+ pathway	0.323	0.0303	NA	CAMK2A,PPP3CA
IL-17 Signaling	0.318	0.0265	2.236	ELK1,MAPK10,MAPK11,PDGFC,TNFSF13B
Mitotic Roles of Polo-Like Kinase	0.316	0.0299	NA	PPM1L,PPP2R2C
Syndecan interactions	0.316	0.037	NA	ACTN1
Integrin signaling	0.316	0.037	NA	RASGRP1
Pyroptosis	0.316	0.037	NA	CHMP4B
Cardiogenesis	0.316	0.037	NA	SMYD1
WNK Renal Signaling Pathway	0.314	0.0278	NA	INSR,PRKCE,RPS6KA5
Telomerase Signaling	0.314	0.0278	NA	MAP2K1,PPM1L,PPP2R2C
RNA Polymerase II Transcription	0.309	0.0267	2	CDC40,MLLT3,TAF12,TAF4
TNFR2 non-canonical NF-kB pathway	0.309	0.0294	NA	SEM1,TNFSF13B
Complex I biogenesis	0.309	0.0294	NA	MT-ND2,MT-ND3
RHO GTPases activate PKNs	0.305	0.0357	NA	MYL9
Factors Promoting Cardiogenesis in Vertebrates	0.305	0.0265	2	CAMK2A,CAMK2B,MAPK10,PRKCE
PTEN Signaling	0.305	0.0265	NA	INSR,ITGB8,MAGI3,MAP2K1
KEAP1-NFE2L2 pathway	0.3	0.0263	2	FER,NME5,SEM1,STK32C
Energy dependent regulation of mTOR by LKB1-AMPK	0.295	0.0345	NA	PRKAG2
SUMOylation of intracellular receptors	0.295	0.0345	NA	THRB
Interconversion of nucleotide di- and triphosphates	0.295	0.0345	NA	AK5
TNFs bind their physiological receptors	0.295	0.0345	NA	TNFSF13B
Role of p14/p19ARF in Tumor Suppression	0.295	0.0345	NA	NPM2
IL-33 Signaling Pathway	0.294	0.0256	2.236	MAP2K1,MAPK10,MAPK11,PRKAG2,RPS6KC1
SUMOylation of chromatin organization proteins	0.289	0.0282	NA	CHD3,SATB2
IL-10 Signaling	0.287	0.0258	0	AHR,ELK1,MAPK11,PRKAG2
Protein ubiquitination	0.284	0.0333	NA	UBE2G2
FOXO-mediated transcription of oxidative stress, metabolic and neuronal genes	0.284	0.0333	NA	PLXNA4
Regulation of CDH11 Expression and Function	0.284	0.0333	NA	ZEB2
Tryptophan Degradation X (Mammalian, via Tryptamine)	0.284	0.0333	NA	ALDH1A1
Role of MAPK Signaling in Promoting the Pathogenesis of Influenza	0.283	0.0263	NA	MAP2K1,MAPK10,MAPK11
Regulation of RUNX2 expression and activity	0.283	0.0278	NA	HIVEP3,SEM1
COPII-mediated vesicle transport	0.277	0.0274	NA	GRIA1,SEC24D
IL-12 Signaling and Production in Macrophages	0.276	0.0248	0.816	IL12RB2,MAP2K1,MAPK11,POU2F2,PRKAG2,PRKCE
Nicotinate metabolism	0.275	0.0323	NA	PARP8
Signaling by BMP	0.275	0.0323	NA	SKI
Endosomal Sorting Complex Required For Transport (ESCRT)	0.275	0.0323	NA	CHMP4B
Transcriptional regulation of brown and beige adipocyte differentiation	0.275	0.0323	NA	CHD3
G-protein beta:gamma signalling	0.266	0.0312	NA	GNG2
Chromatin modifications during the maternal to zygotic transition (MZT)	0.266	0.0312	NA	KDM5B
trans-Golgi Network Vesicle Budding	0.265	0.0267	NA	CLVS1,SH3GL2
Extra-nuclear estrogen signaling	0.265	0.0267	NA	ELK1,GNG2
Nicotine Degradation III	0.265	0.0267	NA	CSGALNACT1,LARGE1
Natural Killer Cell Signaling	0.265	0.0246	2	IL12RB2,KLRD1,MAP2K1,MAPK11,PTK2B
Regulation of lipid metabolism by PPARalpha	0.26	0.0252	NA	AHR,TIAM2,TNFRSF21
Mitotic Prometaphase	0.258	0.0244	1.342	CEP290,CEP70,CLIP1,PCNT,RPS27
Activation of Matrix Metalloproteinases	0.257	0.0303	NA	MMP16
Cristae formation	0.257	0.0303	NA	MT-ATP8
Sialic acid metabolism	0.257	0.0303	NA	ST8SIA5
Virus Entry via Endocytic Pathways	0.255	0.025	NA	ACTB,ITGB8,PRKCE
Fc epsilon receptor (FCERI) signaling	0.254	0.0243	2	ITPR1,MAPK10,PPP3CA,RASGRP1,SEM1
Toll-like Receptor Signaling	0.254	0.026	NA	ELK1,MAPK11
Xenobiotic Metabolism General Signaling Pathway	0.251	0.0244	2	AHR,MAP2K1,MAPK11,PRKCE
Signaling by NOTCH2	0.249	0.0294	NA	CNTN1
Signaling by NOTCH1	0.248	0.0256	NA	CNTN1,NBEA
PKR-mediated signaling	0.248	0.0256	NA	MAPT,SNCA
Renal Cell Carcinoma Signaling	0.248	0.0256	NA	GAB1,MAP2K1
Hypoxia Signaling in the Cardiovascular System	0.248	0.0256	NA	UBE2E2,UBE2G2
IL-7 Signaling Pathway	0.243	0.0253	NA	CCND3,MAPK11
Oxytocin in Spinal Neurons Signaling Pathway	0.241	0.0286	NA	GUCY1A2
PRC2 methylates histones and DNA	0.241	0.0286	NA	DNMT3A
Nucleotide catabolism	0.241	0.0286	NA	UPP2
Transcriptional Regulation by NPAS4	0.241	0.0286	NA	RBFOX3
Coagulation System	0.241	0.0286	NA	A2M
Role of BRCA1 in DNA Damage Response	0.238	0.025	NA	ACTB,DPF1
IL-17A Signaling in Fibroblasts	0.238	0.025	NA	MAPK10,MAPK11
Striated Muscle Contraction	0.233	0.0278	NA	DMD
Ethanol Degradation II	0.233	0.0278	NA	ALDH1A1
ERCC6 (CSB) and EHMT2 (G9a) positively regulate rRNA expression	0.225	0.027	NA	CHD3
TWEAK Signaling	0.218	0.0263	NA	BID
tRNA Charging	0.218	0.0263	NA	FARS2
Notch Signaling	0.218	0.0263	NA	CNTN1
Formation of Fibrin Clot (Clotting Cascade)	0.212	0.0256	NA	A2M
FLT3 Signaling	0.212	0.0256	NA	ABL2
Noradrenaline and Adrenaline Degradation	0.212	0.0256	NA	ALDH1A1
Mitophagy	0.205	0.025	NA	ATG12
Signaling by FGFR3	0.205	0.025	NA	GAB1
Dopamine Degradation	0.205	0.025	NA	ALDH1A1
Signaling by FGFR4	0.199	0.0244	NA	GAB1
RNA Polymerase III Transcription	0.199	0.0244	NA	NFIA
NAD Signaling Pathway	0	0.0199	NA	PARP8,PRKAG2,RYR2
Pyroptosis Signaling Pathway	0	0.0196	NA	MAPK11,PRKAG2
Wound Healing Signaling Pathway	0	0.0241	2.449	COL19A1,LAMA2,MAP2K1,MAPK10,PDGFC,TNFSF13B
ID1 Signaling Pathway	0	0.0099	NA	MAPK11,PDGFC
IL-13 Signaling Pathway	0	0.0163	NA	MAPK11,POSTN
CDX Gastrointestinal Cancer Signaling Pathway	0	0.0152	NA	MAP2K1,MAPK11,TNFSF13B
Immunogenic Cell Death Signaling Pathway	0	0.0105	NA	ATG12
Macrophage Classical Activation Signaling Pathway	0	0.00532	NA	TNFSF13B
MicroRNA Biogenesis Signaling Pathway	0	0.0107	NA	MAPK11,QKI
Pathogen Induced Cytokine Storm Signaling Pathway	0	0.0183	2.646	COL19A1,IL12RB2,MAPK10,MAPK11,PDGFC,RYR2,TNFSF13B
Role of Osteoblasts in Rheumatoid Arthritis Signaling Pathway	0	0.0125	NA	MMP16,PDGFC,TNFSF13B
Macrophage Alternative Activation Signaling Pathway	0	0.0156	NA	MAPK11,RPS6KA5,RPS6KC1
Chaperone Mediated Autophagy Signaling Pathway	0	0.00942	0	MAPK11,MAPT,MMP16,PPP3CA,PRKAG2,SNCA
NOD1/2 Signaling Pathway	0	0.0207	2	MAP2K1,MAPK10,MAPK11,TNFSF13B
Activin Inhibin Signaling Pathway	0	0.0236	1.342	MAP2K1,MAPK10,MAPK11,SKI,TNFSF13B
Cachexia Signaling Pathway	0	0.0217	2.121	ADCY9,INSR,MALAT1,MAPK10,MAPK11,PRKAG2,PRKCE,TNFSF13B
ISGylation Signaling Pathway	0	0.00917	NA	MAPK10
NFKBIE Signaling Pathway	0	0.00223	NA	TNFSF13B
NRF2-mediated Oxidative Stress Response	0	0.0111	NA	ACTB,MAP2K1,PRKCE
LPS/IL-1 Mediated Inhibition of RXR Function	0	0.0168	NA	ALDH1A1,CHST15,HS3ST2,HS3ST4,HS3ST5
PI3K Cascade	0	0.0227	NA	GAB1
Signaling by Insulin receptor	0	0.0222	NA	INSR
Meiotic synapsis	0	0.0182	NA	SYCP2
Cellular response to hypoxia	0	0.0132	NA	SEM1
Mitochondrial protein import	0	0.0154	NA	COX19
Collagen degradation	0	0.0156	NA	COL19A1
Degradation of the extracellular matrix	0	0.0123	NA	A2M
Glycerophospholipid biosynthesis	0	0.0156	NA	AGK,PITPNM2
Elastic fibre formation	0	0.0227	NA	ITGB8
Eukaryotic Translation Elongation	0	0.0082	NA	RPS27
Gap junction trafficking and regulation	0	0.0196	NA	ACTB
Gamma carboxylation, hypusinylation, hydroxylation, and arylsulfatase activation	0	0.0164	NA	ARSK
NLR signaling pathways	0	0.0179	NA	MAPK11
DDX58/IFIH1-mediated induction of interferon-alpha/beta	0	0.0123	NA	ATG12
Regulation of Apoptosis	0	0.0189	NA	SEM1
Signaling by TGF-beta Receptor Complex	0	0.0185	NA	ITGB8
Plasma lipoprotein assembly, remodeling, and clearance	0	0.0132	NA	A2M
SRP-dependent cotranslational protein targeting to membrane	0	0.0141	NA	RPN1,RPS27
Signaling by PDGF	0	0.0172	NA	PDGFC
Degradation of beta-catenin by the destruction complex	0	0.011	NA	SEM1
Immunoregulatory interactions between a Lymphoid and a non-Lymphoid cell	0	0.00465	NA	KLRD1
TCF dependent signaling in response to WNT	0	0.0101	NA	HECW1,SEM1
TCR signaling	0	0.00794	NA	SEM1
Cell surface interactions at the vascular wall	0	0.00467	NA	SLC7A8
Generic Transcription Pathway	0	0.0117	2.236	ESRRG,NR2F1,THRB,ZNF202,ZNF804B
Phase I - Functionalization of compounds	0	0.0177	NA	AHR,ALDH1A1
Integrin cell surface interactions	0	0.0118	NA	ITGB8
DAP12 interactions	0	0.0233	NA	KLRD1
Binding and Uptake of Ligands by Scavenger Receptors	0	0.00877	NA	HSPH1
Transcriptional activity of SMAD2/SMAD3:SMAD4 heterotrimer	0	0.0196	NA	SKI
Selenoamino acid metabolism	0	0.00685	NA	RPS27
Mitotic Metaphase and Anaphase	0	0.0169	1	CHMP4B,CLIP1,RPS27,SEM1
Oxidative Stress Induced Senescence	0	0.0227	NA	MAPK10,MAPK11
Senescence-Associated Secretory Phenotype (SASP)	0	0.0135	NA	RPS6KA2
Metabolism of polyamines	0	0.0169	NA	SEM1
Class B/2 (Secretin family receptors)	0	0.0105	NA	GNG2
Transcriptional regulation of white adipocyte differentiation	0	0.0238	NA	CCND3,ZNF638
Regulation of Insulin-like Growth Factor (IGF) transport and uptake by IGFBPs	0	0.0161	NA	CDH2,KTN1
ABC-family proteins mediated transport	0	0.00971	NA	SEM1
Costimulation by the CD28 family	0	0.0229	NA	FER,NME5,STK32C
SUMOylation of transcription cofactors	0	0.0227	NA	MRTFA
Transport of bile salts and organic acids, metal ions and amine compounds	0	0.0119	NA	SLC39A14
Deadenylation-dependent mRNA decay	0	0.0179	NA	PABPC1
Interleukin-1 family signaling	0	0.0233	NA	MAP2K1,PTPN9,SEM1
Interleukin-2 family signaling	0	0.0213	NA	PTK2B
Mitotic G2-G2/M phases	0	0.02	2	CEP290,CEP70,PCNT,SEM1
Regulation of mitotic cell cycle	0	0.0114	NA	SEM1
Mitotic G1 phase and G1/S transition	0	0.0152	NA	CCND3,SEM1
B-WICH complex positively regulates rRNA expression	0	0.0192	NA	ACTB
Hedgehog ligand biogenesis	0	0.0154	NA	SEM1
Signaling by Retinoic Acid	0	0.0217	NA	ALDH1A1
Hedgehog 'off' state	0	0.0175	NA	ADCY9,SEM1
Activation of anterior HOX genes in hindbrain during early embryogenesis	0	0.0119	NA	PKNOX1
TP53 Regulates Metabolic Genes	0	0.0118	NA	PRKAG2
Signaling by FGFR2	0	0.0137	NA	GAB1
NIK-->noncanonical NF-kB signaling	0	0.0167	NA	SEM1
Deubiquitination	0	0.0189	1.342	ACTB,OTUD3,OTUD7A,SEM1,STAMBPL1
HDR through Homologous Recombination (HRR) or Single Strand Annealing (SSA)	0	0.00877	NA	SEM1
Nucleotide Excision Repair	0	0.00917	NA	ACTB
Interleukin-4 and Interleukin-13 signaling	0	0.018	NA	OPRD1,ZEB1
Major pathway of rRNA processing in the nucleolus and cytosol	0	0.00538	NA	RPS27
TP53 Regulates Transcription of DNA Repair Genes	0	0.0143	NA	CDK12
Neutrophil degranulation	0	0.00629	NA	CEP290,LRRC7,PTPRN2
PTEN Regulation	0	0.02	NA	CHD3,OTUD3,SEM1
RNA polymerase II transcribes snRNA genes	0	0.012	NA	POU2F2
COPI-mediated anterograde transport	0	0.0098	NA	SPTBN4
Intra-Golgi and retrograde Golgi-to-ER traffic	0	0.0196	2	CUX1,KIF3C,KIFAP3,MAN1C1
DNA Replication Pre-Initiation	0	0.00962	NA	SEM1
Synthesis of DNA	0	0.0082	NA	SEM1
S Phase	0	0.01	NA	SEM1
Cell Cycle Checkpoints	0	0.011	NA	CLIP1,RPS27,SEM1
Processing of Capped Intron-Containing Pre-mRNA	0	0.0139	2	CDC40,LUC7L3,RBM25,SNRNP27
Eukaryotic Translation Initiation	0	0.0133	NA	PABPC1,RPS27
Eukaryotic Translation Termination	0	0.0082	NA	RPS27
RNA Polymerase I Transcription	0	0.0135	NA	CHD3
Apoptotic execution phase	0	0.0192	NA	MAPT
Response to elevated platelet cytosolic Ca2+	0	0.0227	NA	A2M,ACTN1,PCDH7
Interferon gamma signaling	0	0.0204	NA	CAMK2A,CAMK2B
E3 ubiquitin ligases ubiquitinate target proteins	0	0.0179	NA	RNF144A
RAB geranylgeranylation	0	0.0154	NA	RAB40C
RAB GEFs exchange GTP for GDP on RABs	0	0.0111	NA	DENND1A
Transcriptional regulation by RUNX1	0	0.0132	NA	KMT2A,SEM1
Transcriptional regulation by RUNX3	0	0.0104	NA	SEM1
ESR-mediated signaling	0	0.00847	NA	ERBB4
Collagen chain trimerization	0	0.0227	NA	COL19A1
Neddylation	0	0.00813	NA	LMO7,SEM1
Carboxyterminal post-translational modifications of tubulin	0	0.0222	NA	TTLL11
Post-translational protein phosphorylation	0	0.0187	NA	CDH2,KTN1
Nonsense-Mediated Decay (NMD)	0	0.0171	NA	PABPC1,RPS27
Transcriptional regulation of granulopoiesis	0	0.0196	NA	KMT2A
Response of EIF2AK4 (GCN2) to amino acid deficiency	0	0.00971	NA	RPS27
Aggrephagy	0	0.0227	NA	PCNT
Expression and translocation of olfactory receptors	0	0.00246	NA	OR3A2
Amyloid fiber formation	0	0.0114	NA	SNCA
Class I MHC mediated antigen processing and presentation	0	0.0184	2.646	LMO7,LNX1,RNF217,SEC24D,SEM1,UBE2E2,UBE2G2
Formation of WDR5-containing histone-modifying complexes	0	0.0238	NA	KMT2A
Acute Phase Response Signaling	0	0.0209	NA	A2M,ELK1,MAP2K1,MAPK11
Hepatic Fibrosis / Hepatic Stellate Cell Activation	0	0.0208	NA	A2M,COL19A1,MYL9,PDGFC
CGAS-STING Signaling Pathway	0	0.0145	NA	PCDH7,TNFSF13B
VDR/RXR Activation	0	0.0128	NA	PRKCE
FXR/RXR Activation	0	0.0154	NA	MAPK10,PRKAG2,TNFSF13B
Folate Signaling Pathway	0	0.0175	NA	ADARB2
IL-27 Signaling Pathway	0	0.0224	NA	AHR,IL12RB2,MAPK11
mRNA 3 Prime End Processing Signaling Pathway	0	0.0196	NA	MBNL1,PABPC1
Ribosomal Quality Control Signaling Pathway	0	0.00758	NA	N4BP2,RPS27
Pyruvate metabolism	0	0.0204	NA	MKLN1
Somitogenesis	0	0.0182	NA	SEM1
Mitochondrial protein degradation	0	0.0102	NA	MT-ND2
Signaling by TGFBR3	0	0.02	NA	MMP16
Complex IV assembly	0	0.0208	NA	COX19
Cyclophilin Signaling Pathway	0	0.0201	2.236	GRIN2B,MAP2K1,MAPK10,MAPK11,PPP3CA
Hepatitis B Chronic Liver Pathogenesis Signaling Pathway	0	0.016	NA	MAP2K1,MAPK10,PRKCE
Irritable Bowel Syndrome Signaling Pathway	0	0.0173	0.447	AHR,IL12RB2,MMP16,MYL9,TNFSF13B
ID3 Signaling Pathway	0	0.00207	NA	CCND3,PTK2B
Tuberculosis Active Signaling Pathway	0	0.0163	-1	MAPK10,MAPK11,PPP3CA,TNFSF13B
ER-Mitochondrial Communication Signaling Pathway	0	0.0122	NA	VPS13D
Proteasomal PSMD10 Signaling Pathway	0	0.00813	NA	PDGFC
Warburg Effect Signaling Pathway	0	0.0154	NA	PDGFC,PRKAG2
TR/RXR Activation	0	0.0153	NA	PDGFC,THRB
Activation of IRF by Cytosolic Pattern Recognition Receptors	0	0.0152	NA	MAPK10
Role of Pattern Recognition Receptors in Recognition of Bacteria and Viruses	0	0.0195	NA	MAPK10,PRKCE,TNFSF13B
MIF Regulation of Innate Immunity	0	0.0217	NA	MAPK10
Role of NFAT in Regulation of the Immune Response	0	0.00573	2	GNAO1,GNAQ,GNG2,ITPR1,MAP2K1,PPP3CA
FcγRIIB Signaling in B Lymphocytes	0	0.0169	NA	CACNA1B,CACNA1C,CACNA1E,CACNA2D3,CACNB4,CACNG2,CACNG3,ITPR1,MAPK10
NF-κB Activation by Viruses	0	0.0128	NA	PRKCE
Calcium-induced T Lymphocyte Apoptosis	0	0.00645	NA	ITPR1,PPP3CA,PRKCE
Cytotoxic T Lymphocyte-mediated Apoptosis of Target Cells	0	0.00234	NA	BID
Airway Pathology in Chronic Obstructive Pulmonary Disease	0	0.0175	NA	FGF14,TNFSF13B
CTLA4 Signaling in Cytotoxic T Lymphocytes	0	0.0082	0.447	AHR,MAPK10,MAPK11,PPM1L,PPP2R2C
T Helper Cell Differentiation	0	0.00211	NA	IL12RB2
CD28 Signaling in T Helper Cells	0	0.00766	2	ITPR1,MAP2K1,MAPK10,PPP3CA
IL-15 Signaling	0	0.0038	NA	MAP2K1,MAPK11
Dendritic Cell Maturation	0	0.00329	NA	MAPK10,MAPK11
Semaphorin Signaling in Neurons	0	0.0169	NA	SEMA3A
ICOS-ICOSL Signaling in T Helper Cells	0	0.00977	NA	CAMK2A,CAMK2B,ITPR1,PLEKHA1,PPP3CA
Human Embryonic Stem Cell Pluripotency	0	0.02	2	ELK1,MAP2K1,PDGFC,PRKCE
Role of NANOG in Mammalian Embryonic Stem Cell Pluripotency	0	0.0163	NA	GAB1,MAP2K1
Melanoma Signaling	0	0.02	NA	MAP2K1
Prostate Cancer Signaling	0	0.00862	NA	MAP2K1
Type I Diabetes Mellitus Signaling	0	0.00586	NA	BID,MAPK10,MAPK11
Basal Cell Carcinoma Signaling	0	0.0141	NA	GLIS1
Acute Myeloid Leukemia Signaling	0	0.0109	NA	MAP2K1
Chronic Myeloid Leukemia Signaling	0	0.0178	1.342	CCND3,GLIS1,MAP2K1,PPP3CA,PRKAG2
p70S6K Signaling	0	0.0103	0.816	GNAQ,MAP2K1,MAPT,PPM1L,PPP2R2C,PRKCE
G Protein Signaling Mediated by Tubby	0	0.0128	2.449	GNAO1,GNAQ,GNG2,INSR,THRB,TUB
Communication between Innate and Adaptive Immune Cells	0	0.00106	NA	TNFSF13B
Systemic Lupus Erythematosus Signaling	0	0.00187	NA	SNRNP27,TNFSF13B
CDC42 Signaling	0	0.0104	1	BAIAP2,CLIP1,ITGB8,MAPK10,MAPK11,MYL9
FAK Signaling	0	0.0193	4.472	ADGRL1,ADGRL3,ADRA1B,CHRM2,CHRM3,EFNA5,GPR63,GRM1,GRM5,HTR1E,HTR2C,IL12RB2,ITGB8,MAP2K1,MAPK10,MAPK11,NPY1R,OPRD1,PTGER3,SSTR2
EIF2 Signaling	0	0.021	NA	ACTB,INSR,MAP2K1,PABPC1,RPS27
Hereditary Breast Cancer Signaling	0	0.0145	NA	CCND3,PDGFC
Role of Osteoblasts, Osteoclasts and Chondrocytes in Rheumatoid Arthritis	0	0.0131	NA	MAPK10,PPP3CA,PTK2B
Phospholipase C Signaling	0	0.00801	1.633	ADCY9,GNAQ,GNG2,ITGB8,ITPR1,MAP2K1,MYL9,PPP3CA,PRKCE
Ovarian Cancer Signaling	0	0.0189	NA	MAP2K1,PDGFC,PRKAG2
HER-2 Signaling in Breast Cancer	0	0.0176	2	ELK1,ITGB8,MAP2K1,PRKCE
Altered T Cell and B Cell Signaling in Rheumatoid Arthritis	0	0.00106	NA	TNFSF13B
Atherosclerosis Signaling	0	0.00735	NA	PDGFC
Estrogen-Dependent Breast Cancer Signaling	0	0.012	NA	ELK1
Glioblastoma Multiforme Signaling	0	0.0234	NA	CCND3,ITPR1,MAP2K1,PDGFC
Neuroprotective Role of THOP1 in Alzheimer's Disease	0	0.0154	NA	MAPT,PRKAG2
Regulation of IL-2 Expression in Activated and Anergic T Lymphocytes	0	0.00857	2	ELK1,MAP2K1,MAPK10,PPP3CA
NUR77 Signaling in T Lymphocytes	0	0.00578	NA	MAP2K1,PPP3CA,PRKCE
PKCθ Signaling in T Lymphocytes	0	0.0196	NA	CACNA1B,CACNA1C,CACNA1E,CACNA2D3,CACNB4,CACNG2,CACNG3,CAMK2A,CAMK2B,ITPR1,PPP3CA
TNFR1 Signaling	0	0.0192	NA	BID
Role of PI3K/AKT Signaling in the Pathogenesis of Influenza	0	0.0149	NA	MAP2K1
Antiproliferative Role of TOB in T Cell Signaling	0	0.00235	NA	PABPC1
OX40 Signaling Pathway	0	0.00207	NA	MAPK10
PI3K Signaling in B Lymphocytes	0	0.0118	2.449	CAMK2A,CAMK2B,ELK1,ITPR1,MAP2K1,PLEKHA1,PPP3CA
Cell Cycle Control of Chromosomal Replication	0	0.0175	NA	CDK12
Role of JAK1 and JAK3 in γc Cytokine Signaling	0	0.0145	NA	PTK2B
Actin Nucleation by ARP-WASP Complex	0	0.022	NA	BAIAP2,ITGB8
Mouse Embryonic Stem Cell Pluripotency	0	0.0194	NA	MAP2K1,MAPK11
Transcriptional Regulatory Network in Embryonic Stem Cells	0	0.0061	NA	MAP2K1
iNOS Signaling	0	0.0204	NA	MAPK11
VEGF Family Ligand-Receptor Interactions	0	0.0233	NA	MAP2K1,PRKCE
Retinoate Biosynthesis I	0	0.02	NA	ALDH1A1
Melatonin Degradation I	0	0.0235	NA	CSGALNACT1,LARGE1
Triacylglycerol Degradation	0	0.0159	NA	ABHD6
Nicotine Degradation II	0	0.0235	NA	CSGALNACT1,LARGE1
Superpathway of Melatonin Degradation	0	0.022	NA	CSGALNACT1,LARGE1
Oxidative Ethanol Degradation III	0	0.0152	NA	ALDH1A1
Antioxidant Action of Vitamin C	0	0.0171	NA	MAPK10,MAPK11
Agranulocyte Adhesion and Diapedesis	0	0.0134	NA	ACTB,MMP16,MYL9
Granulocyte Adhesion and Diapedesis	0	0.0049	NA	MMP16
TEC Kinase Signaling	0	0.0156	1.342	ACTB,GNAO1,GNAQ,GNG2,ITGB8,MAPK10,PRKCE,PTK2B,TNFRSF21
Adipogenesis pathway	0	0.0217	NA	KAT6B,RPS6KC1,RUNX1T1
BER (Base Excision Repair) Pathway	0	0.0227	NA	MAP2K1
Unfolded protein response	0	0.0109	NA	HSPH1
Cell Cycle: G1/S Checkpoint Regulation	0	0.0145	NA	CCND3
SAPK/JNK Signaling	0	0.00797	2	ELK1,GAB1,GNG2,MAPK10
Protein Ubiquitination Pathway	0	0.0215	2.236	HSPA12A,HSPH1,SACS,UBE2E2,UBE2G2,USP9Y
JAK/STAT Signaling	0	0.0241	NA	GNAQ,MAP2K1
IL-4 Signaling	0	0.00522	NA	COL19A1,GAB1,MAPK11
B Cell Receptor Signaling	0	0.0141	2.828	CAMK2A,CAMK2B,ELK1,GAB1,MAP2K1,MAPK11,POU2F2,PPP3CA,PTK2B
NF-κB Signaling	0	0.0035	NA	INSR,TNFSF13B
T Cell Receptor Signaling	0	0.00965	2.449	ELK1,MAP2K1,MAPK11,PPP3CA,PTK2B,RASGRP1
PD-1, PD-L1 cancer immunotherapy pathway	0	0.0175	NA	ELK1,RASGRP1
Cancer Drug Resistance by Drug Efflux	0	0.0172	NA	MAP2K1
Th1 and Th2 Activation Pathway	0	0.0114	NA	IL12RB2,KLRD1
Th1 Pathway	0	0.016	NA	IL12RB2,KLRD1
Th2 Pathway	0	0.00709	NA	IL12RB2
Osteoarthritis Pathway	0	0.021	NA	CTNNA2,GLIS1,ITGB8,PDGFC,PRKAG2
Sirtuin Signaling Pathway	0	0.0168	-1	ATG12,MT-CYB,MT-ND2,MT-ND3,MT-ND4L
Iron homeostasis signaling pathway	0	0.0069	NA	SLC39A14
Th17 Activation Pathway	0	0.00408	NA	AHR,IL12RB2
SPINK1 General Cancer Pathway	0	0.0149	NA	MAP2K1
BAG2 Signaling Pathway	0	0.0233	NA	MAPT,SEM1
FAT10 Signaling Pathway	0	0.0179	NA	SEM1
T Cell Exhaustion Signaling Pathway	0	0.0106	2.236	FOXP1,IL12RB2,MAPK10,MGAT5,PPM1L,PPP2R2C
IL-23 Signaling Pathway	0	0.0217	NA	IL12RB2
Systemic Lupus Erythematosus in T Cell Signaling Pathway	0	0.0093	1.633	ITPR1,MAP2K1,PPM1L,PPP2R2C,PPP3CA,STIM1
Systemic Lupus Erythematosus in B Cell Signaling Pathway	0	0.00962	2.646	CCND3,GAB1,MAP2K1,PPP3CA,PRKCE,RASGRP1,TNFSF13B
Necroptosis Signaling Pathway	0	0.0184	NA	CAMK2A,CAMK2B,PPP3CA
Xenobiotic Metabolism AHR Signaling Pathway	0	0.0183	NA	AHR,ALDH1A1
Regulation of the Epithelial Mesenchymal Transition in Development Pathway	0	0.0116	NA	GLIS1
Coronavirus Pathogenesis Pathway	0	0.019	2	ELK1,MAPK10,MAPK11,RPS27
Coronavirus Replication Pathway	0	0.00602	NA	RPS27
Tumor Microenvironment Pathway	0	0.0222	2	FGF14,MAP2K1,MMP16,PDGFC

## Sheet: L3-5 neurons TDPA-C9
Ingenuity Canonical Pathways	-log(p_value)	Ratio	z_score	Molecules
Mitochondrial RNA degradation	13.7	0.36	-3	MT-ATP6,MT-CO1,MT-CO2,MT-CO3,MT-CYB,MT-ND1,MT-ND2,MT-ND3,MT-ND4
rRNA processing	12.6	0.281	-3	MT-ATP6,MT-CO1,MT-CO2,MT-CO3,MT-CYB,MT-ND1,MT-ND2,MT-ND3,MT-ND4
tRNA processing in the mitochondrion	11.5	0.22	-3	MT-ATP6,MT-CO1,MT-CO2,MT-CO3,MT-CYB,MT-ND1,MT-ND2,MT-ND3,MT-ND4
Oxidative Phosphorylation	7.64	0.0833	-3	MT-ATP6,MT-CO1,MT-CO2,MT-CO3,MT-CYB,MT-ND1,MT-ND2,MT-ND3,MT-ND4
Mitochondrial Dysfunction	7.5	0.0406	2.887	ATP1B1,CACNA1A,CALM1,CALM3,MT-ATP6,MT-CO1,MT-CO2,MT-CO3,MT-CYB,MT-ND1,MT-ND2,MT-ND3,MT-ND4,TOMM20
Respiratory electron transport	7.15	0.0909	-2.828	MT-CO1,MT-CO2,MT-CO3,MT-CYB,MT-ND1,MT-ND2,MT-ND3,MT-ND4
Glutamate Receptor Signaling	5.41	0.0882	NA	CALM1,CALM3,GRIA1,GRM7,SLC1A2,SLC1A3
nNOS Signaling in Skeletal Muscle Cells	4.86	0.1	NA	CACNA1A,CALM1,CALM3,DMD,RYR3
Parkinson's Signaling Pathway	4.57	0.0316	0.707	CACNA1A,CALM1,CALM3,GRIA1,MT-ND1,MT-ND2,MT-ND3,MT-ND4,SLC1A2,TOMM20
Mitochondrial protein degradation	4.49	0.0612	-2.449	MICU2,MT-ATP6,MT-CO1,MT-CO2,MT-ND1,MT-ND2
Neurotransmitter uptake and metabolism In glial cells	3.65	0.5	NA	SLC1A2,SLC1A3
Calcium Signaling	3.39	0.0321	NA	CACNA1A,CALM1,CALM3,GRIA1,MYL9,RYR3,TRPC1
Neurovascular Coupling Signaling Pathway	3.23	0.0302	-1.342	CACNA1A,CALM1,CALM3,GRIA1,RYR3,SLC1A2,SLC1A3
Complex I biogenesis	3.09	0.0588	-2	MT-ND1,MT-ND2,MT-ND3,MT-ND4
Nitric Oxide Signaling in the Cardiovascular System	3.05	0.0417	NA	CACNA1A,CALM1,CALM3,HSP90AA1,PDE3B
Glutaminergic Receptor Signaling Pathway (Enhanced)	3.02	0.0245	-2.449	CACNA1A,CALM1,CALM3,GRIA1,GRM7,SLC1A2,SLC1A3,TRPC1
Estrogen Receptor Signaling	2.99	0.0219	-2	CACNA1A,HSP90AA1,MT-ATP6,MT-CYB,MT-ND1,MT-ND2,MT-ND3,MT-ND4,MYL9
Granzyme A Signaling	2.93	0.0533	2	MT-ND1,MT-ND2,MT-ND3,MT-ND4
Cardiac conduction	2.9	0.0385	NA	ATP1B1,CALM1,KCNIP4,RYR3,TRPC1
TP53 Regulates Metabolic Genes	2.73	0.0471	-1	MT-CO1,MT-CO2,MT-CO3,YWHAB
Sirtuin Signaling Pathway	2.61	0.0236	2	MT-ATP6,MT-CYB,MT-ND1,MT-ND2,MT-ND3,MT-ND4,TOMM20
Netrin-1 signaling	2.6	0.0682	NA	TRPC1,UNC5C,UNC5D
Post-translational modification: synthesis of GPI-anchored proteins	2.58	0.043	-1	CNTN5,LSAMP,OPCML,THY1
Protein Kinase A Signaling	2.5	0.0202	0.447	CALM1,CALM3,MYL9,PDE3B,PDE4B,PTPRT,RYR3,YWHAB
Complex IV assembly	2.5	0.0625	NA	MT-CO1,MT-CO2,MT-CO3
Metabolism of nitric oxide: NOS3 activation and regulation	2.49	0.143	NA	CALM1,HSP90AA1
Neutrophil Extracellular Trap Signaling Pathway	2.41	0.0196	-1.414	COL6A1,MT-ATP6,MT-CYB,MT-ND1,MT-ND2,MT-ND3,MT-ND4,TOMM20
Transport of inorganic cations/anions and amino acids/oligopeptides	2.35	0.037	-1	CALM1,SLC1A2,SLC1A3,SLC26A4
Netrin Signaling	2.34	0.0286	-0.447	CACNA1A,GRIA1,RYR3,UNC5C,UNC5D
Cytoprotection by HMOX1	2.26	0.0517	NA	MT-CO1,MT-CO2,MT-CO3
Gamma carboxylation, hypusinylation, hydroxylation, and arylsulfatase activation	2.2	0.0492	NA	DPH6,SUMF1,TPST1
Synaptic Long Term Potentiation	2.14	0.0323	NA	CALM1,CALM3,GRIA1,GRM7
RHO GTPases activate PAKs	2.14	0.0952	NA	CALM1,MYL9
Metabolism of cofactors	1.99	0.08	NA	CALM1,HSP90AA1
RHO GTPases activate PKNs	1.9	0.0714	NA	MYL9,YWHAB
Role of BRCA1 in DNA Damage Response	1.88	0.0375	NA	ATR,BABAM2,RFC3
Activation of NMDA receptors and postsynaptic events	1.81	0.0353	NA	CALM1,GRIA1,NRG1
cAMP-mediated signaling	1.78	0.0207	NA	CALM1,CALM3,GRM7,PDE3B,PDE4B
Interconversion of 2-oxoglutarate and 2-hydroxyglutarate	1.74	0.333	NA	ADHFE1
Uracil Degradation II (Reductive)	1.74	0.333	NA	DPYD
Diphthamide Biosynthesis	1.74	0.333	NA	DPH6
Thymine Degradation	1.74	0.333	NA	DPYD
Androgen Signaling	1.64	0.0229	NA	CACNA1A,CALM1,CALM3,HSP90AA1
Neurotransmitter release cycle	1.6	0.05	NA	SLC1A2,SLC1A3
Cellular Effects of Sildenafil (Viagra)	1.59	0.0131	1.134	ADGRB3,ADGRV1,CACNA1A,CALM1,CALM3,GRM7,HSP90AA1,MYL9,PDE3B
Ion channel transport	1.58	0.0219	0	ATP1B1,CALM1,RYR3,TRPC1
Smooth Muscle Contraction	1.54	0.0465	NA	CALM1,MYL9
Carboxyterminal post-translational modifications of tubulin	1.51	0.0444	NA	AGBL1,AGBL4
tRNA Splicing	1.51	0.0444	NA	PDE3B,PDE4B
Glucocorticoid Receptor Signaling	1.49	0.0133	NA	A2M,HSP90AA1,MT-ATP6,MT-CYB,MT-ND1,MT-ND2,MT-ND3,MT-ND4
G-Protein Coupled Receptor Signaling	1.49	0.0126	-1.89	ADGRB3,ADGRV1,CALM1,CALM3,GRM7,MYL9,PDE3B,PDE4B,PREX2
Processing of Capped Intron-Containing Pre-mRNA	1.49	0.0174	-2.236	LUC7L3,PNN,RNPC3,SNRNP70,SRSF11
HDR through Homologous Recombination (HRR) or Single Strand Annealing (SSA)	1.48	0.0263	NA	ATR,BABAM2,RFC3
Synaptic Long Term Depression	1.47	0.0202	-2	CACNA1A,GRIA1,GRM7,RYR3
Amyotrophic Lateral Sclerosis Signaling	1.45	0.0256	NA	CACNA1A,GRIA1,SLC1A2
iNOS Signaling	1.44	0.0408	NA	CALM1,CALM3
Signaling by ERBB2	1.42	0.04	NA	HSP90AA1,NRG1
nNOS Signaling in Neurons	1.42	0.04	NA	CALM1,CALM3
Cell Cycle: G2/M DNA Damage Checkpoint Regulation	1.41	0.0392	NA	ATR,YWHAB
Hepatic Fibrosis Signaling Pathway	1.36	0.0144	-1	CACNA1A,CALM1,CALM3,CCDC88A,MYL9,SPP1
ROBO SLIT Signaling Pathway	1.35	0.0234	NA	CABLES1,MYL9,NRXN3
GP6 Signaling Pathway	1.35	0.0234	NA	CALM1,CALM3,COL6A1
Meiotic synapsis	1.35	0.0364	NA	ATR,SYNE1
Synaptogenesis Signaling Pathway	1.34	0.0158	NA	CALM1,CALM3,GRIA1,GRM7,NRXN3
Adenine and Adenosine Salvage III	1.32	0.125	NA	ADARB2
Purine Ribonucleosides Degradation to Ribose-1-phosphate	1.32	0.125	NA	ADARB2
Signaling by PDGF	1.31	0.0345	NA	COL6A1,SPP1
Role of CHK Proteins in Cell Cycle Checkpoint Control	1.31	0.0345	NA	ATR,RFC3
HER-2 Signaling in Breast Cancer	1.29	0.0176	1	MT-CO1,MT-CO2,MT-CO3,NRG1
SNARE Signaling Pathway	1.27	0.0217	NA	CALM1,CALM3,MYL9
NCAM signaling for neurite out-growth	1.24	0.0317	NA	COL6A1,PRNP
Semaphorin interactions	1.23	0.0312	NA	HSP90AA1,MYL9
Orexin Signaling Pathway	1.21	0.0165	NA	CACNA1A,CALM1,CALM3,TRPC1
Collagen biosynthesis and modifying enzymes	1.2	0.0299	NA	ADAMTS2,COL6A1
Dilated Cardiomyopathy Signaling Pathway	1.18	0.0199	NA	CACNA1A,DMD,MYL9
Cell Cycle: G1/S Checkpoint Regulation	1.17	0.029	NA	ATR,NRG1
Corticotropin Releasing Hormone Signaling	1.15	0.0194	NA	CACNA1A,CALM1,CALM3
Presynaptic depolarization and calcium channel opening	1.15	0.0833	NA	CACNA1A
Oleate Biosynthesis II (Animals)	1.15	0.0833	NA	PTPRT
Translocation of SLC2A4 (GLUT4) to the plasma membrane	1.14	0.0278	NA	CALM1,YWHAB
Hematoma Resolution Signaling Pathway	1.12	0.0154	-2	MT-ND1,MT-ND2,MT-ND3,MT-ND4
Melatonin Signaling	1.12	0.027	NA	CALM1,CALM3
eNOS Signaling	1.11	0.0186	NA	CALM1,CALM3,HSP90AA1
Mitochondrial calcium ion transport	1.11	0.0769	NA	MICU2
Cardiac Hypertrophy Signaling	1.11	0.0153	NA	CACNA1A,CALM1,CALM3,MYL9
trans-Golgi Network Vesicle Budding	1.11	0.0267	NA	GOLGB1,SH3D19
Extra-nuclear estrogen signaling	1.11	0.0267	NA	CALM1,HSP90AA1
Assembly of RNA Polymerase III Complex	1.08	0.0714	NA	BDP1
Circadian Rhythm Signaling	1.07	0.0148	NA	CACNA1A,CIRBP,GRIA1,RYR3
CREB Signaling in Neurons	1.07	0.0114	-1.342	ADGRB3,ADGRV1,CACNA1A,CALM1,CALM3,GRIA1,GRM7
Cell Cycle Checkpoints	1.06	0.0147	-1	ATR,BABAM2,RFC3,YWHAB
Cardiac β-adrenergic Signaling	1.06	0.0176	NA	CACNA1A,PDE3B,PDE4B
Degradation of the extracellular matrix	1.05	0.0247	NA	A2M,SPP1
Chemokine Signaling	1.05	0.0247	NA	CALM1,CALM3
Rap1 signalling	1.03	0.0625	NA	YWHAB
SUMOylation of DNA methylation proteins	1.03	0.0625	NA	SCMH1
Processing of SMDT1	1.03	0.0625	NA	MICU2
Transport of bile salts and organic acids, metal ions and amine compounds	1.03	0.0238	NA	SLC13A3,SLC22A15
Chronic Myeloid Leukemia Signaling	1.02	0.0142	NA	CALM1,CALM3,HSP90AA1,SPP1
Opioid Signaling Pathway	1.02	0.0142	NA	CACNA1A,CALM1,CALM3,RYR3
Integrin cell surface interactions	1.02	0.0235	NA	COL6A1,SPP1
Dopamine-DARPP32 Feedback in cAMP Signaling	1.01	0.0169	NA	CACNA1A,CALM1,CALM3
Oxytocin Signaling Pathway	1.01	0.014	NA	CACNA1A,CALM1,CALM3,MYL9
Protein methylation	1	0.0588	NA	CALM1
Adenosine Nucleotides Degradation II	1	0.0588	NA	ADARB2
ABRA Signaling Pathway	0.992	0.0227	NA	DMD,MYL9
Dermatan Sulfate Degradation (Metazoa)	0.979	0.0556	NA	IDS
Opioid Signalling	0.976	0.0222	NA	CALM1,PDE4B
RHO GTPases activate CIT	0.957	0.0526	NA	MYL9
RHO GTPases Activate ROCKs	0.957	0.0526	NA	MYL9
FOXO-mediated transcription	0.957	0.0526	NA	YWHAB
Mismatch Repair in Eukaryotes	0.957	0.0526	NA	RFC3
Regulation of TP53 Activity through Phosphorylation	0.953	0.0215	NA	ATR,RFC3
RANK Signaling in Osteoclasts	0.953	0.0215	NA	CALM1,CALM3
Cardiac Hypertrophy Signaling (Enhanced)	0.945	0.0112	-1	CACNA1A,CALM1,CALM3,PDE3B,PDE4B,RYR3
Hepatic Fibrosis / Hepatic Stellate Cell Activation	0.941	0.0156	NA	A2M,COL6A1,MYL9
Senescence Pathway	0.941	0.0133	NA	ATR,CACNA1A,CALM1,CALM3
GNRH Signaling	0.936	0.0155	NA	CACNA1A,CALM1,CALM3
Signaling by Hippo	0.936	0.05	NA	YWHAB
Formation of ATP by chemiosmotic coupling	0.936	0.05	NA	MT-ATP6
Purine Nucleotides Degradation II (Aerobic)	0.936	0.05	NA	ADARB2
Synaptic adhesion-like molecules	0.916	0.0476	NA	GRIA1
Methionine Degradation I (to Homocysteine)	0.916	0.0476	NA	PRMT8
Acetylcholine Receptor Signaling Pathway	0.912	0.0152	NA	CACNA1A,CALM1,CALM3
Oxytocin in Brain Signaling Pathway	0.898	0.0149	NA	CACNA1A,CALM1,CALM3
Insertion of tail-anchored proteins into the endoplasmic reticulum membrane	0.898	0.0455	NA	PRNP
Chaperone Mediated Autophagy	0.898	0.0455	NA	HSP90AA1
Cellular response to heat stress	0.894	0.0198	NA	ATR,HSP90AA1
Neuropathic Pain Signaling in Dorsal Horn Neurons	0.894	0.0198	NA	GRIA1,GRM7
Cilia Biogenesis Signaling Pathway	0.884	0.0147	NA	CALM1,CALM3,YWHAB
Role of Osteoclasts in Rheumatoid Arthritis Signaling Pathway	0.882	0.0126	NA	CALM1,CALM3,COL6A1,SPP1
RAS processing	0.862	0.0417	NA	CALM1
Cysteine Biosynthesis III (mammalia)	0.862	0.0417	NA	PRMT8
CDK5 Signaling	0.86	0.0189	NA	CABLES1,CACNA1A
Extracellular matrix organization	0.854	0.0187	NA	COL6A1,DMD
Signaling by VEGF	0.854	0.0187	NA	CALM1,HSP90AA1
WNK Renal Signaling Pathway	0.847	0.0185	NA	CALM1,CALM3
Insulin processing	0.846	0.04	NA	MYRIP
Glycogen metabolism	0.846	0.04	NA	CALM1
Complex III assembly	0.846	0.04	NA	MT-CYB
Myelination Signaling Pathway	0.844	0.0122	NA	CALM1,CALM3,NRG1,PLP1
Miscellaneous transport and binding events	0.83	0.0385	NA	NIPAL2
α-Adrenergic Signaling	0.828	0.018	NA	CALM1,CALM3
Autophagy	0.819	0.0137	NA	ATR,CALM1,CALM3
MTOR signalling	0.801	0.0357	NA	YWHAB
Serotonin Receptor Signaling	0.787	0.0106	NA	CACNA1A,CALM1,CALM3,RYR3,TRPC1
EGR2 and SOX10-mediated initiation of Schwann cell myelination	0.787	0.0345	NA	ADGRV1
Neuregulin Signaling	0.786	0.0169	NA	HSP90AA1,NRG1
GPCR-Mediated Nutrient Sensing in Enteroendocrine Cells	0.781	0.0168	NA	CACNA1A,CCK
Role of Osteoblasts, Osteoclasts and Chondrocytes in Rheumatoid Arthritis	0.779	0.0131	NA	CALM1,CALM3,SPP1
Role of NFAT in Cardiac Hypertrophy	0.779	0.0131	NA	CACNA1A,CALM1,CALM3
Activation of kainate receptors upon glutamate binding	0.773	0.0333	NA	CALM1
Glutamate binding, activation of AMPA receptors and synaptic plasticity	0.76	0.0323	NA	GRIA1
RIPK1-mediated regulated necrosis	0.748	0.0312	NA	HSP90AA1
RHO GTPases activate IQGAPs	0.748	0.0312	NA	CALM1
Cristae formation	0.736	0.0303	NA	MT-ATP6
Glycosaminoglycan metabolism	0.732	0.0156	NA	GPC5,IDS
Glioma Signaling	0.732	0.0156	NA	CALM1,CALM3
Cargo concentration in the ER	0.724	0.0294	NA	GRIA1
PRC2 methylates histones and DNA	0.713	0.0286	NA	AEBP2
Nucleotide catabolism	0.713	0.0286	NA	DPYD
Coagulation System	0.713	0.0286	NA	A2M
Response to elevated platelet cytosolic Ca2+	0.712	0.0152	NA	A2M,CALM1
fMLP Signaling in Neutrophils	0.707	0.015	NA	CALM1,CALM3
Striated Muscle Contraction	0.702	0.0278	NA	DMD
Ethanol Degradation II	0.702	0.0278	NA	ADHFE1
CCR3 Signaling in Eosinophils	0.692	0.0147	NA	CALM1,CALM3
Superpathway of Methionine Degradation	0.691	0.027	NA	PRMT8
Hereditary Breast Cancer Signaling	0.683	0.0145	NA	ATR,RFC3
Fanconi Anemia Pathway	0.681	0.0263	NA	ATR
Resolution of Abasic Sites (AP sites)	0.681	0.0263	NA	RFC3
Inhibition of Matrix Metalloproteases	0.681	0.0263	NA	A2M
Sperm Motility	0.679	0.0117	NA	CALM1,CALM3,PDE4B
GABAergic Receptor Signaling Pathway (Enhanced)	0.674	0.0143	NA	CACNA1A,NRXN3
Formation of Fibrin Clot (Clotting Cascade)	0.671	0.0256	NA	A2M
Noradrenaline and Adrenaline Degradation	0.671	0.0256	NA	ADHFE1
RAF/MAP kinase cascade	0.662	0.0115	NA	CALM1,NRG1,YWHAB
Class C/3 (Metabotropic glutamate/pheromone receptors)	0.661	0.025	NA	GRM7
Mitophagy	0.661	0.025	NA	TOMM20
DAG and IP3 signaling	0.652	0.0244	NA	CALM1
RNA Polymerase III Transcription	0.652	0.0244	NA	BDP1
Apelin Endothelial Signaling Pathway	0.651	0.0138	NA	CALM1,CALM3
Semaphorin Neuronal Repulsive Signaling Pathway	0.642	0.0136	NA	MYL9,PDE4B
Formation of WDR5-containing histone-modifying complexes	0.642	0.0238	NA	AKAP8L
PTEN Regulation	0.63	0.0133	NA	PREX2,SCMH1
Endocannabinoid Neuronal Synapse Pathway	0.63	0.0133	NA	CACNA1A,GRIA1
WNT/SHH Axonal Guidance Signaling Pathway	0.626	0.0132	NA	TRPC1,YWHAB
PI3K Cascade	0.625	0.0227	NA	PDE3B
SUMOylation of transcription cofactors	0.625	0.0227	NA	SCMH1
Collagen chain trimerization	0.625	0.0227	NA	COL6A1
Aggrephagy	0.625	0.0227	NA	HSP90AA1
Retinoid metabolism and transport	0.625	0.0227	NA	GPC5
BER (Base Excision Repair) Pathway	0.625	0.0227	NA	RFC3
Insulin Secretion Signaling Pathway	0.611	0.0108	NA	CACNA1A,CCK,RYR3
Role of OCT4 in Mammalian Embryonic Stem Cell Pluripotency	0.608	0.0217	NA	SPP1
DNA damage-induced 14-3-3σ Signaling	0.608	0.0217	NA	ATR
Apelin Pancreas Signaling Pathway	0.608	0.0217	NA	PDE3B
Relaxin Signaling	0.605	0.0128	NA	PDE3B,PDE4B
SUMOylation of RNA binding proteins	0.6	0.0213	NA	SCMH1
Microautophagy Signaling Pathway	0.593	0.0126	NA	COL6A1,TOMM20
DNA Damage Bypass	0.592	0.0208	NA	RFC3
Inositol phosphate metabolism	0.592	0.0208	NA	CALM1
Nonhomologous End-Joining (NHEJ)	0.584	0.0204	NA	BABAM2
HOTAIR Regulatory Pathway	0.571	0.0121	NA	AEBP2,SPP1
UVC-Induced MAPK Signaling	0.569	0.0196	NA	ATR
Gαq Signaling	0.556	0.0118	NA	CALM1,CALM3
Histone Modification Signaling Pathway	0.553	0.01	NA	ATR,MPHOSPH8,YWHAB
Signaling by the B Cell Receptor (BCR)	0.553	0.0118	NA	CALM1,TRPC1
Intrinsic Pathway for Apoptosis	0.542	0.0182	NA	YWHAB
Signaling by PTK6	0.542	0.0182	NA	NRG1
G alpha (q) signalling events	0.539	0.0115	NA	CCK,MCHR2
HSP90 chaperone cycle for steroid hormone receptors in the presence of ligand	0.529	0.0175	NA	HSP90AA1
Neurexins and neuroligins	0.529	0.0175	NA	NRXN3
Folate Signaling Pathway	0.529	0.0175	NA	ADARB2
RUNX1 regulates megakaryocyte differentiation and platelet function	0.522	0.0172	NA	MYL9
Signaling by ERBB4	0.516	0.0169	NA	NRG1
DNA Double Strand Break Response	0.516	0.0169	NA	BABAM2
Polyamine Regulation in Colon Cancer	0.516	0.0169	NA	TRPC1
GADD45 Signaling	0.51	0.0167	NA	ATR
Aryl Hydrocarbon Receptor Signaling	0.51	0.0109	NA	ATR,HSP90AA1
Assembly of collagen fibrils and other multimeric structures	0.504	0.0164	NA	COL6A1
Visual phototransduction	0.504	0.0164	NA	CALM1
Macrophage Classical Activation Signaling Pathway	0.494	0.0106	NA	AEBP2,MT-CO1
Transcriptional Regulation by MECP2	0.493	0.0159	NA	CALM1
Collagen degradation	0.487	0.0156	NA	COL6A1
Mitochondrial biogenesis	0.487	0.0156	NA	CALM1
ERB2-ERBB3 Signaling	0.487	0.0156	NA	NRG1
Neuroinflammation Signaling Pathway	0.482	0.00909	NA	GRIA1,SLC1A2,SLC1A3
Mitochondrial protein import	0.482	0.0154	NA	TOMM20
Hedgehog ligand biogenesis	0.482	0.0154	NA	GPC5
Mitotic Roles of Polo-Like Kinase	0.471	0.0149	NA	HSP90AA1
ERBB4 Signaling	0.471	0.0149	NA	NRG1
Gap Junction Signaling	0.471	0.00896	NA	CALM1,CALM3,GRIA1
Agrin Interactions at Neuromuscular Junction	0.466	0.0147	NA	NRG1
Adrenergic Receptor Signaling Pathway (Enhanced)	0.465	0.0101	NA	CACNA1A,SLC1A2
Sensory processing of sound by inner hair cells of the cochlea	0.461	0.0145	NA	CABP1
PI3K/AKT Signaling	0.459	0.01	NA	HSP90AA1,YWHAB
S100 Family Signaling Pathway	0.459	0.00767	-2	ADGRB3,ADGRV1,CACNA1A,CALM1,CALM3,GRM7
TP53 Regulates Transcription of DNA Repair Genes	0.456	0.0143	NA	ATR
Adrenomedullin signaling pathway	0.454	0.0099	NA	CALM1,CALM3
SUMOylation of chromatin organization proteins	0.451	0.0141	NA	SCMH1
Cilium Assembly	0.448	0.0098	NA	AHI1,HSP90AA1
COPII-mediated vesicle transport	0.441	0.0137	NA	GRIA1
Growth Hormone Signaling	0.441	0.0137	NA	A2M
ERK5 Signaling	0.436	0.0135	NA	YWHAB
Integrin Signaling	0.432	0.00952	NA	BCAR3,MYL9
Gustation Pathway	0.43	0.00948	NA	CACNA1A,PDE3B
Plasma lipoprotein assembly, remodeling, and clearance	0.427	0.0132	NA	A2M
GPCR-Mediated Integration of Enteroendocrine Signaling Exemplified by an L Cell	0.427	0.0132	NA	CCK
SUMOylation of DNA damage response and repair proteins	0.423	0.013	NA	SCMH1
Leptin Signaling in Obesity	0.423	0.013	NA	PDE3B
HIPPO signaling	0.423	0.013	NA	YWHAB
VDR/RXR Activation	0.418	0.0128	NA	SPP1
Maturity Onset Diabetes of Young (MODY) Signaling	0.418	0.0128	NA	CACNA1A
Hypoxia Signaling in the Cardiovascular System	0.418	0.0128	NA	HSP90AA1
IL-17A Signaling in Fibroblasts	0.41	0.0125	NA	THY1
Multiple Sclerosis Signaling Pathway	0.41	0.00913	NA	AEBP2,PLP1
Axonal Guidance Signaling	0.407	0.00774	NA	ADAMTS2,MYL9,UNC5C,UNC5D
DDX58/IFIH1-mediated induction of interferon-alpha/beta	0.406	0.0123	NA	HSP90AA1
Signaling by NTRK1 (TRKA)	0.406	0.0123	NA	YWHAB
Role of JAK family kinases in IL-6-type Cytokine Signaling	0.406	0.0123	NA	HSP90AA1
ER-Mitochondrial Communication Signaling Pathway	0.402	0.0122	NA	TOMM20
BEX2 Signaling Pathway	0.402	0.0122	NA	SPP1
Lung Ionic Balance Signaling Pathway	0.4	0.00766	-2	ADGRB3,ADGRV1,ATP1B1,GRM7
Hepatic Cholestasis	0.396	0.00889	NA	CALM1,CALM3
Platelet homeostasis	0.386	0.0116	NA	CALM1
Cyclins and Cell Cycle Regulation	0.386	0.0116	NA	ATR
BAG2 Signaling Pathway	0.386	0.0116	NA	HSP90AA1
Oxidative Stress Induced Senescence	0.378	0.0114	NA	SCMH1
Telomere Maintenance	0.375	0.0112	NA	RFC3
Regulation of mRNA stability by proteins that bind AU-rich elements	0.375	0.0112	NA	YWHAB
NER (Nucleotide Excision Repair, Enhanced Pathway)	0.367	0.011	NA	RFC3
EPH-Ephrin signaling	0.36	0.0108	NA	MYL9
Factors involved in megakaryocyte development and platelet production	0.36	0.0108	NA	CABLES1
ERBB Signaling	0.36	0.0108	NA	NRG1
IL-12 Signaling and Production in Macrophages	0.358	0.00826	NA	CALM1,CALM3
Pancreatic Secretion Signaling Pathway	0.356	0.00823	NA	CCK,RYR3
Immunogenic Cell Death Signaling Pathway	0.353	0.0105	NA	HSP90AA1
MITF-M-dependent gene expression	0.353	0.0105	NA	MYRIP
Serotonin Degradation	0.353	0.0105	NA	ADHFE1
Transcriptional regulation by RUNX3	0.35	0.0104	NA	SPP1
Cyclophilin Signaling Pathway	0.344	0.00803	NA	SPP1,TOMM20
p53 Signaling	0.344	0.0102	NA	ATR
DNA Methylation and Transcriptional Repression Signaling	0.344	0.0102	NA	TCF25
S Phase	0.337	0.01	NA	CABLES1
ATM Signaling	0.337	0.01	NA	ATR
Apelin Cardiomyocyte Signaling Pathway	0.337	0.01	NA	MYL9
Sumoylation Pathway	0.334	0.0099	NA	RFC3
Pyroptosis Signaling Pathway	0.331	0.0098	NA	KCNQ1OT1
Gene Silencing by RNA	0.331	0.0098	NA	HSP90AA1
COPI-mediated anterograde transport	0.331	0.0098	NA	GOLGB1
mRNA 3 Prime End Processing Signaling Pathway	0.331	0.0098	NA	CIRBP
G alpha (i) signalling events	0.327	0.00775	NA	GRM7,MCHR2
Regulation of endogenous retroelements	0.325	0.00962	NA	MPHOSPH8
IGF-1 Signaling	0.322	0.00952	NA	YWHAB
Cohesin Chromatin Regulation Pathway	0.318	0.0076	NA	ATR,MEG3
Post-translational protein phosphorylation	0.316	0.00935	NA	SPP1
Deubiquitination	0.315	0.00755	NA	BABAM2,TOMM20
Integration of energy metabolism	0.313	0.00926	NA	CACNA1A
Telomerase Signaling	0.313	0.00926	NA	HSP90AA1
PPAR Signaling	0.313	0.00926	NA	HSP90AA1
Phase II - Conjugation of compounds	0.31	0.00917	NA	TPST1
Nucleotide Excision Repair	0.31	0.00917	NA	RFC3
Xenobiotic Metabolism AHR Signaling Pathway	0.31	0.00917	NA	HSP90AA1
Generic Transcription Pathway	0.309	0.00699	NA	ZNF544,ZNF721,ZNF804B
Sphingolipid metabolism	0.308	0.00909	NA	SUMF1
Interleukin-4 and Interleukin-13 signaling	0.305	0.00901	NA	HSP90AA1
Regulation of Actin-based Motility by Rho	0.305	0.00901	NA	MYL9
NRF2-mediated Oxidative Stress Response	0.304	0.00738	NA	ENC1,HSP90AA1
RAR Activation	0.303	0.00693	NA	GRIA1,PDE3B,PDE4B
O-linked glycosylation	0.3	0.00885	NA	ADAMTS2
Binding and Uptake of Ligands by Scavenger Receptors	0.297	0.00877	NA	HSP90AA1
Sleep NREM Signaling Pathway	0.292	0.00862	NA	YWHAB
Prostate Cancer Signaling	0.292	0.00862	NA	HSP90AA1
Cholecystokinin/Gastrin-mediated Signaling	0.289	0.00855	NA	CCK
ESR-mediated signaling	0.287	0.00847	NA	HSP90AA1
PAK Signaling	0.287	0.00847	NA	MYL9
RHO GTPase cycle	0.282	0.00667	NA	CCDC88A,HSP90AA1,PREX2
CLEAR Signaling Pathway	0.281	0.00702	NA	SUMF1,YWHAB
Synthesis of DNA	0.277	0.0082	NA	RFC3
RHOA Signaling	0.274	0.00813	NA	MYL9
Regulation of Insulin-like Growth Factor (IGF) transport and uptake by IGFBPs	0.272	0.00806	NA	SPP1
Gαs Signaling	0.265	0.00787	NA	RYR3
Insulin Receptor Signaling	0.261	0.00775	NA	PDE3B
IL-6 Signaling	0.261	0.00775	NA	A2M
G Beta Gamma Signaling	0.259	0.00769	NA	CACNA1A
TR/RXR Activation	0.256	0.00763	NA	PDE3B
Mitotic G1 phase and G1/S transition	0.254	0.00758	NA	CABLES1
14-3-3-mediated Signaling	0.254	0.00758	NA	YWHAB
GABA Receptor Signaling	0.252	0.00752	NA	CACNA1A
Gα12/13 Signaling	0.25	0.00746	NA	MYL9
Autism Signaling Pathway	0.246	0.00647	NA	CACNA1A,GRM7
Cerebral Malformation Signaling Pathway	0.244	0.0073	NA	MYL9
Role of PKR in Interferon Induction and Antiviral Response	0.242	0.00725	NA	HSP90AA1
White Adipose Tissue Browning Pathway	0.24	0.00719	NA	CACNA1A
Ephrin A Signaling	0.238	0.00714	NA	MYL9
MSP-RON Signaling in Cancer Cells Pathway	0.232	0.00699	NA	YWHAB
Bone Mineralization Signaling Pathway	0.23	0.00694	NA	SPP1
PIP3 activates AKT signaling	0.228	0.0069	NA	NRG1
G alpha (s) signalling events	0.228	0.0069	NA	PDE3B
C-type lectin receptors (CLRs)	0.228	0.0069	NA	CALM1
Gαi Signaling	0.225	0.0068	NA	GRM7
Pulmonary Fibrosis Idiopathic Signaling Pathway	0.225	0.00613	NA	AEBP2,COL6A1
RNA Polymerase II Transcription	0.219	0.00667	NA	SRSF11
NAD Signaling Pathway	0.218	0.00662	NA	RYR3
PTEN Signaling	0.218	0.00662	NA	PREX2
Transcriptional regulation by RUNX1	0.216	0.00658	NA	SCMH1
Type II Diabetes Mellitus Signaling	0.216	0.00658	NA	CACNA1A
Epithelial Adherens Junction Signaling	0.206	0.00633	NA	YWHAB
Preeclampsia Signaling Pathway	0.201	0.00621	NA	MYL9
Inhibition of ARE-Mediated mRNA Degradation Pathway	0.199	0.00617	NA	YWHAB
Necroptosis Signaling Pathway	0.198	0.00613	NA	TOMM20
Wound Healing Signaling Pathway	0	0.00402	NA	COL6A1
CDX Gastrointestinal Cancer Signaling Pathway	0	0.00508	NA	PNN
MicroRNA Biogenesis Signaling Pathway	0	0.00535	NA	HSP90AA1
Pathogen Induced Cytokine Storm Signaling Pathway	0	0.00524	NA	COL6A1,RYR3
Ribonucleotide Reductase Signaling Pathway	0	0.00575	NA	ATR
Leukocyte Extravasation Signaling	0	0.00515	NA	THY1
Actin Cytoskeleton Signaling	0	0.00413	NA	MYL9
Chaperone Mediated Autophagy Signaling Pathway	0	0.00157	NA	HSP90AA1
NOD1/2 Signaling Pathway	0	0.00518	NA	HSP90AA1
Cachexia Signaling Pathway	0	0.00543	NA	HSP90AA1,PDE3B
Sertoli Cell-Germ Cell Junction Signaling Pathway (Enhanced)	0	0.00424	NA	A2M
PPARα/RXRα Activation	0	0.00505	NA	HSP90AA1
Cell surface interactions at the vascular wall	0	0.00467	NA	ATP1B1
Fcgamma receptor (FCGR) dependent phagocytosis	0	0.0061	NA	HSP90AA1
Fc epsilon receptor (FCERI) signaling	0	0.00485	NA	CALM1
Class A/1 (Rhodopsin-like receptors)	0	0.00602	NA	CCK,MCHR2
Beta-catenin independent WNT signaling	0	0.00488	NA	CALM1
Mitotic G2-G2/M phases	0	0.005	NA	HSP90AA1
Neutrophil degranulation	0	0.0021	NA	HSP90AA1
Keratinization	0	0.00463	NA	KAZN
Intra-Golgi and retrograde Golgi-to-ER traffic	0	0.0049	NA	GOLGA4
Mitotic Prometaphase	0	0.00488	NA	HSP90AA1
Acute Phase Response Signaling	0	0.00524	NA	A2M
Protein Sorting Signaling Pathway	0	0.00552	NA	GOLGA4
BBSome Signaling Pathway	0	0.00609	NA	ADGRB3,ADGRV1,GRM7
Nuclear Cytoskeleton Signaling Pathway	0	0.00452	NA	SYNE1
Mitochondrial Division Signaling Pathway	0	0.00602	NA	CACNA1A
Ribosomal Quality Control Signaling Pathway	0	0.00379	NA	TCF25
Chromatin organization	0	0.00392	NA	AEBP2
Irritable Bowel Syndrome Signaling Pathway	0	0.00346	NA	MYL9
Zn Homeostasis Signaling Pathway	0	0.00552	-1.633	ADGRB3,ADGRV1,GRIA1,GRM7,PDE3B,PDE4B
Tight Junction Signaling	0	0.00552	NA	MYL9
IL-8 Signaling	0	0.00481	NA	MYL9
Role of NFAT in Regulation of the Immune Response	0	0.00191	NA	CALM1,CALM3
FcγRIIB Signaling in B Lymphocytes	0	0.00188	NA	CACNA1A
CCR5 Signaling in Macrophages	0	0.00599	NA	CACNA1A,CALM1,CALM3
Calcium-induced T Lymphocyte Apoptosis	0	0.0043	NA	CALM1,CALM3
IL-17 Signaling	0	0.00529	NA	HSP90AA1
CXCR4 Signaling	0	0.00595	NA	MYL9
CD28 Signaling in T Helper Cells	0	0.00383	NA	CALM1,CALM3
HIF1α Signaling	0	0.00476	NA	HSP90AA1
Thrombin Signaling	0	0.00448	NA	MYL9
ICOS-ICOSL Signaling in T Helper Cells	0	0.00391	NA	CALM1,CALM3
Molecular Mechanisms of Cancer	0	0.00465	-1	ADGRB3,ADGRV1,ATR,GRM7
Human Embryonic Stem Cell Pluripotency	0	0.005	NA	HSP90AA1
Germ Cell-Sertoli Cell Junction Signaling	0	0.00585	NA	A2M
Aldosterone Signaling in Epithelial Cells	0	0.00585	NA	HSP90AA1
Type I Diabetes Mellitus Signaling	0	0.00195	NA	ICA1
p70S6K Signaling	0	0.00172	NA	YWHAB
Systemic Lupus Erythematosus Signaling	0	0.00187	NA	RNPC3,SNRNP70
CDC42 Signaling	0	0.00173	NA	MYL9
ILK Signaling	0	0.00508	NA	MYL9
FAK Signaling	0	0.00386	-2	ADGRB3,ADGRV1,BCAR3,GRM7
Phospholipase C Signaling	0	0.00267	NA	CALM1,CALM3,MYL9
Altered T Cell and B Cell Signaling in Rheumatoid Arthritis	0	0.00106	NA	SPP1
Role of Macrophages, Fibroblasts and Endothelial Cells in Rheumatoid Arthritis	0	0.00593	NA	CALM1,CALM3
Breast Cancer Regulation by Stathmin1	0	0.00495	NA	ADGRB3,ADGRV1,GRM7
Regulation of IL-2 Expression in Activated and Anergic T Lymphocytes	0	0.00428	NA	CALM1,CALM3
NUR77 Signaling in T Lymphocytes	0	0.00385	NA	CALM1,CALM3
PKCθ Signaling in T Lymphocytes	0	0.00179	NA	CACNA1A
PI3K Signaling in B Lymphocytes	0	0.00338	NA	CALM1,CALM3
Signaling by Rho Family GTPases	0	0.00375	NA	MYL9
RHOGDI Signaling	0	0.00455	NA	MYL9
Sertoli Cell-Sertoli Cell Junction Signaling	0	0.00405	NA	A2M
Agranulocyte Adhesion and Diapedesis	0	0.00446	NA	MYL9
Granulocyte Adhesion and Diapedesis	0	0.0049	NA	THY1
ERK/MAPK Signaling	0	0.00455	NA	YWHAB
Protein Ubiquitination Pathway	0	0.00358	NA	HSP90AA1
Xenobiotic Metabolism Signaling	0	0.00301	NA	HSP90AA1
IL-4 Signaling	0	0.00348	NA	COL6A1,TRPC1
B Cell Receptor Signaling	0	0.00313	NA	CALM1,CALM3
WNT/β-catenin Signaling	0	0.00578	NA	SOX5
T Cell Receptor Signaling	0	0.00322	NA	CALM1,CALM3
Phagosome Formation	0	0.00567	-2	ADGRB3,ADGRV1,GRM7,MYL9
Osteoarthritis Pathway	0	0.0042	NA	SPP1
Th17 Activation Pathway	0	0.00204	NA	HSP90AA1
Systemic Lupus Erythematosus in B Cell Signaling Pathway	0	0.00275	NA	CALM1,CALM3
Xenobiotic Metabolism CAR Signaling Pathway	0	0.00429	NA	HSP90AA1
Xenobiotic Metabolism PXR Signaling Pathway	0	0.00452	NA	HSP90AA1
Tumor Microenvironment Pathway	0	0.00556	NA	SPP1

## Sheet: L3-5 neurons TDPC
Ingenuity Canonical Pathways	-log(p_value)	Ratio	z_score	Molecules
Synaptogenesis Signaling Pathway	21.6	0.127	4.802	CACNA2D1,CALM1,CALM2,CALM3,CAMK2A,CAMK2B,CDH12,CDH18,CDH2,CDH4,CDH8,CDH9,CHN1,EFNA5,EPHA4,GRIA4,GRIN2B,GRM5,GRM8,ITPR1,MAP1B,NAPB,NLGN4Y,NRXN1,PIK3R1,PRKACB,PRKAR1A,PRKAR2B,RAP2A,RASD1,SNAP25,SNCA,SNCB,STXBP6,SYN1,SYT1,SYT11,SYT13,SYT4,VAMP2
Glutaminergic Receptor Signaling Pathway (Enhanced)	14.2	0.0982	3.528	CACNA2D1,CALM1,CALM2,CALM3,CAMK2A,CAMK2B,DGKB,GABRA4,GABRB3,GABRG2,GLS,GNAI1,GNAQ,GNAS,GRIA4,GRIN2B,GRM5,GRM8,ITPR1,NAPB,NR3C1,PIK3R1,PPP3CA,PRKACB,PRKAR1A,PRKAR2B,PRKCB,SCN8A,SLC1A2,SLC38A2,SNAP25,VAMP2
Synaptic Long Term Potentiation	13.1	0.161	2.5	CALM1,CALM2,CALM3,CAMK2A,CAMK2B,GNA14,GNAQ,GRIA4,GRIN2B,GRM5,GRM8,ITPR1,PPP1CB,PPP3CA,PRKACB,PRKAR1A,PRKAR2B,PRKCB,RAP2A,RASD1
SNARE Signaling Pathway	12.2	0.145	3.638	CACNA2D1,CALM1,CALM2,CALM3,CAMK2A,CAMK2B,NAPB,PRKACB,PRKAR1A,PRKAR2B,SNAP25,SNCA,SNCB,STXBP6,SYN1,SYT1,SYT11,SYT13,SYT4,VAMP2
Insulin Secretion Signaling Pathway	11.1	0.0932	4.2	CACNA2D1,CAMK2A,CAMK2B,CCK,CHRM3,CPE,EIF1,EIF4A2,EIF4G3,GNA14,GNAQ,GNAS,ITPR1,NAPB,NEUROD1,PABPC1,PIK3R1,PRKACB,PRKAR1A,PRKAR2B,PRKCB,RYR3,SNAP25,SPCS3,SRP14,VAMP2
Sleep NREM Signaling Pathway	10.5	0.147	-1.213	CAMK2A,CAMK2B,GABRA4,GABRB3,GABRG2,GNAI1,GNAS,MAP2K4,PRKACB,PRKAR1A,PRKAR2B,RAP2A,RASD1,YWHAB,YWHAG,YWHAH,YWHAZ
GNRH Signaling	10.3	0.109	3.5	CACNA2D1,CALM1,CALM2,CALM3,CAMK2A,CAMK2B,ELK1,GNA14,GNAI1,GNAQ,GNAS,GNG2,ITPR1,MAP2K4,PRKACB,PRKAR1A,PRKAR2B,PRKCB,PTK2B,RAP2A,RASD1
α-Adrenergic Signaling	9.85	0.144	2.646	CALM1,CALM2,CALM3,GNA14,GNAI1,GNAQ,GNAS,GNG2,ITPR1,PRKACB,PRKAR1A,PRKAR2B,PRKCB,RAP2A,RASD1,SLC8A1
Role of NFAT in Cardiac Hypertrophy	9.74	0.0961	3.3	CACNA2D1,CALM1,CALM2,CALM3,CAMK2A,CAMK2B,GNAI1,GNAQ,GNAS,GNG2,ITPR1,MAP2K4,PIK3R1,PPP3CA,PRKACB,PRKAR1A,PRKAR2B,PRKCB,RAP2A,RASD1,RCAN2,SLC8A1
Opioid Signaling Pathway	9.52	0.0854	3.771	CACNA2D1,CALM1,CALM2,CALM3,CAMK2A,CAMK2B,ELK1,GNA14,GNAI1,GNAQ,GNAS,GNG2,GRIN2B,ITPR1,KCNJ3,MAP2K4,PPP3CA,PRKACB,PRKAR1A,PRKAR2B,PRKCB,RAP2A,RASD1,RYR3
Activation of NMDA receptors and postsynaptic events	9.49	0.165	3.051	CALM1,CAMK2A,CAMK2B,GRIA4,GRIN2B,LRRC7,NEFL,NRG1,NRGN,PRKACB,PRKAR1A,PRKAR2B,RASGRF2,TUBB4A
Neurovascular Coupling Signaling Pathway	8.86	0.0905	2.357	APP,CACNA2D1,CALM1,CALM2,CALM3,CHRM3,GABRA4,GABRB3,GABRG2,GNAQ,GRIA4,GRIN2B,GRM5,ITPR1,KCNJ3,PPP1CB,PRKACB,PRKAR1A,PRKAR2B,RYR3,SLC1A2
Dopamine-DARPP32 Feedback in cAMP Signaling	8.44	0.101	2.309	ATP2A2,CACNA2D1,CALM1,CALM2,CALM3,GNAI1,GNAQ,GNAS,GRIN2B,ITPR1,KCNJ3,PPP1CB,PPP2R1A,PPP3CA,PRKACB,PRKAR1A,PRKAR2B,PRKCB
GABAergic Receptor Signaling Pathway (Enhanced)	8.34	0.114	1	CACNA2D1,GABRA4,GABRB3,GABRG2,GLS,GNAI1,GNG2,GRIN2B,ITPR1,KCNJ3,NLGN4Y,NRXN1,PRKACB,PRKAR1A,PRKAR2B,SLC38A2
Melatonin Signaling	8.14	0.162	1.667	CALM1,CALM2,CALM3,CAMK2A,CAMK2B,GNAI1,GNAQ,MAP2K4,PRKACB,PRKAR1A,PRKAR2B,PRKCB
Opioid Signalling	8.13	0.144	2.714	CALM1,CAMK2A,CAMK2B,GNA14,GNAI1,GNAQ,GNG2,ITPR1,PPP2R1A,PPP3CA,PRKACB,PRKAR1A,PRKAR2B
Integration of energy metabolism	8.08	0.13	3.207	CHRM3,GNA14,GNAI1,GNAQ,GNAS,GNG2,ITPR1,KCNC2,PPP2R1A,PRKACB,PRKAR1A,PRKAR2B,SNAP25,VAMP2
Parkinson's Signaling Pathway	7.82	0.0728	-0.688	ACTB,ALDH1L1,ATP6V0C,ATP6V1B2,ATP6V1D,CACNA2D1,CALM1,CALM2,CALM3,CAMK2A,CAMK2B,GRIA4,GRIN2B,ITPR1,MT-ND3,MT-ND4L,SLC1A2,SNCA,TOMM20,TUBB4A,UBA52,UBB,UCHL1
Calcium Signaling	7.8	0.0872	3.357	ATP2A2,ATP2B1,CACNA2D1,CALM1,CALM2,CALM3,CAMK2A,CAMK2B,GRIA4,GRIN2B,ITPR1,PPP3CA,PRKACB,PRKAR1A,PRKAR2B,RAP2A,RCAN2,RYR3,SLC8A1
Orexin Signaling Pathway	7.79	0.0826	3.638	ATP6V0C,ATP6V1B2,ATP6V1D,CACNA2D1,CALM1,CALM2,CALM3,CAMK2B,GNAQ,GNAS,GNG2,ITPR1,KCNJ3,PIK3R1,PIP5K1B,PRKACB,PRKAR1A,PRKAR2B,PRKCB,SLC8A1
fMLP Signaling in Neutrophils	7.78	0.113	3	CALM1,CALM2,CALM3,ELK1,GNA14,GNAI1,GNAQ,GNAS,GNG2,ITPR1,PIK3R1,PPP3CA,PRKCB,RAP2A,RASD1
Pancreatic Secretion Signaling Pathway	7.76	0.0823	3.578	ARHGDIG,ATP2A2,ATP2B1,CA11,CCK,CHRM3,GNAQ,GNAS,ITPR1,NAPB,PIK3R1,PPP1CB,PRKACB,PRKAR1A,PRKAR2B,PRKCB,RYR3,SNAP25,STXBP6,VAMP2
Circadian Rhythm Signaling	7.69	0.0778	NA	CACNA2D1,CAMK2A,CAMK2B,GNA14,GNAI1,GNAQ,GNAS,GNG2,GRIA4,GRIN2B,ITPR1,MAP2K4,NR3C1,PRKACB,PRKAR1A,PRKAR2B,PRKCB,PTGDS,RAP2A,RASD1,RYR3
Chemokine Signaling	7.68	0.148	2.121	CALM1,CALM2,CALM3,CAMK2A,CAMK2B,GNAI1,GNAQ,PPP1CB,PRKCB,PTK2B,RAP2A,RASD1
Neuropathic Pain Signaling in Dorsal Horn Neurons	7.51	0.129	3.051	CAMK2A,CAMK2B,ELK1,GRIA4,GRIN2B,GRM5,GRM8,ITPR1,PIK3R1,PRKACB,PRKAR1A,PRKAR2B,PRKCB
Glutamate Receptor Signaling	7.5	0.162	NA	CALM1,CALM2,CALM3,GLS,GNG2,GRIA4,GRIN2B,GRM5,GRM8,SLC17A7,SLC1A2
Nitric Oxide Signaling in the Cardiovascular System	7.49	0.117	1.897	ATP2A2,CACNA2D1,CALM1,CALM2,CALM3,FLT1,HSP90AA1,HSP90AB1,ITPR1,PIK3R1,PRKACB,PRKAR1A,PRKAR2B,PRKCB
Protein Kinase A Signaling	7.22	0.0631	2.837	AKAP11,CALM1,CALM2,CALM3,CAMK2A,CAMK2B,ELK1,GNAI1,GNAQ,GNAS,GNG2,ITPR1,PPP1CB,PPP3CA,PRKACB,PRKAR1A,PRKAR2B,PRKCB,PTK2B,PTPN13,RYR3,YWHAB,YWHAG,YWHAH,YWHAZ
RAF/MAP kinase cascade	7.21	0.0763	2.828	ACTB,CALM1,CAMK2A,CAMK2B,CNKSR2,GRIN2B,LRRC7,NEFL,NRG1,NRG4,PEA15,PEBP1,PIK3R1,PPP1CB,PPP2R1A,RAPGEF2,RASGRF2,UBA52,UBB,YWHAB
Gαq Signaling	7.17	0.0947	2.887	CALM1,CALM2,CALM3,CHRM3,ELK1,GNA14,GNAI1,GNAQ,GNAS,GNG2,GRM5,ITPR1,PIK3R1,PPP3CA,PRKCB,PTK2B
Signaling by Rho Family GTPases	7.08	0.0749	3.5	ACTB,BAIAP2,CDH12,CDH18,CDH2,CDH4,CDH8,CDH9,CIT,ELK1,GNA14,GNAI1,GNAQ,GNAS,GNG2,MAP2K4,PIK3R1,PIP5K1B,PTK2B,SEPTIN7
G Beta Gamma Signaling	7.04	0.108	2.887	CACNA2D1,GNA14,GNAI1,GNAQ,GNAS,GNG2,ITPR1,KCNJ3,PRKACB,PRKAR1A,PRKAR2B,PRKCB,RAP2A,RASD1
Iron uptake and transport	7	0.167	3.162	ATP6V0C,ATP6V1B2,ATP6V1D,CAND1,FTH1,FTL,SLC22A17,TF,UBA52,UBB
CCR3 Signaling in Eosinophils	6.8	0.103	2	CALM1,CALM2,CALM3,GNA14,GNAI1,GNAQ,GNAS,GNG2,ITPR1,PIK3R1,PPP1CB,PRKCB,RAP2A,RASD1
Sperm Motility	6.67	0.0739	2.646	CALM1,CALM2,CALM3,DYRK1A,EPHA4,FLT1,GNA14,GNAI1,GNAQ,GNAS,GNG2,ITPR1,MAP2K4,NTRK3,PRKACB,PRKAR1A,PRKAR2B,PRKCB,PTK2B
Serotonin Receptor Signaling	6.37	0.0553	3.545	APP,CACNA2D1,CALM1,CALM2,CALM3,CAMK2A,CAMK2B,CPE,GNA14,GNAI1,GNAQ,GNAS,GNG2,KCNJ3,MAP1LC3B,MAP2K4,PIK3R1,PPP1CB,PRKACB,PRKAR1A,PRKAR2B,PRKCB,QDPR,RAP2A,RASD1,RYR3
Neurotransmitter release cycle	6.35	0.2	2.121	GLS,SLC17A7,SLC1A2,SLC38A2,SNAP25,SYN1,SYT1,VAMP2
ERK/MAPK Signaling	6.3	0.0773	2.309	ELK1,ETS2,PIK3R1,PPP1CB,PPP2R1A,PRKACB,PRKAR1A,PRKAR2B,PRKCB,PTK2B,RAP2A,RASD1,TLN2,YWHAB,YWHAG,YWHAH,YWHAZ
Endocannabinoid Neuronal Synapse Pathway	6.27	0.0933	1.604	CACNA2D1,GNA14,GNAI1,GNAQ,GNG2,GRIA4,GRIN2B,GRM5,ITPR1,KCNJ3,PPP3CA,PRKACB,PRKAR1A,PRKAR2B
Hepatic Fibrosis Signaling Pathway	6.24	0.0577	1.886	ACVR1C,CACNA2D1,CALM1,CALM2,CALM3,CCDC88A,ELK1,FLT1,FTH1,FTL,FZD3,GNAI1,IL1RAPL1,MAP2K4,PDGFD,PIK3R1,PRKACB,PRKAR1A,PRKAR2B,PRKCB,RAP2A,RASD1,SPP1,TF
WNT/SHH Axonal Guidance Signaling Pathway	6.24	0.0927	2.138	CAMK2A,CAMK2B,FZD3,ITPR1,MAP2K4,PIK3R1,PRKACB,PRKAR1A,PRKAR2B,SEMA3C,YWHAB,YWHAG,YWHAH,YWHAZ
Acetylcholine Receptor Signaling Pathway	6.22	0.0808	3.051	CACNA2D1,CALM1,CALM2,CALM3,CAMK2A,CAMK2B,CHRM3,GNA14,GNAI1,GNAQ,ITPR1,PIK3R1,PRKACB,PRKAR1A,PRKAR2B,PRKCB
Androgen Signaling	6.2	0.0857	2.449	CACNA2D1,CALM1,CALM2,CALM3,GNA14,GNAI1,GNAQ,GNAS,GNG2,HSP90AA1,ITPR1,PRKACB,PRKAR1A,PRKAR2B,PRKCB
Netrin Signaling	6.2	0.0857	2.84	CACNA2D1,CAMK2A,CAMK2B,DPYSL2,ITPR1,NAPB,PIK3R1,PPP3CA,PRKACB,PRKAR1A,PRKAR2B,PRKCB,RYR3,SNAP25,VAMP2
Gap Junction Signaling	6.11	0.0627	0.943	ACTB,CALM1,CALM2,CALM3,CDH2,GNAI1,GNAQ,GNAS,GRIA4,ITPR1,MAP2K4,PIK3R1,PPP3CA,PRKACB,PRKAR1A,PRKAR2B,PRKCB,RAP2A,RASD1,TUBB4A,VDAC1
Adrenomedullin signaling pathway	6.11	0.0792	2.887	CALM1,CALM2,CALM3,ELK1,GNA14,GNAQ,GNAS,ITPR1,MAP2K4,PIK3R1,PRKACB,PRKAR1A,PRKAR2B,PTK2B,RAP2A,RASD1
Axonal Guidance Signaling	6.1	0.0522	NA	ADAMTS2,BAIAP2,DPYSL2,EFNA5,EPHA4,FZD3,GNA14,GNAI1,GNAQ,GNAS,GNG2,KLC1,MMP16,NTRK3,PDGFD,PIK3R1,PPP3CA,PRKACB,PRKAR1A,PRKAR2B,PRKCB,RAP2A,RASD1,ROBO1,RTN4,SEMA3C,TUBB4A
Corticotropin Releasing Hormone Signaling	6.1	0.0903	2.53	CACNA2D1,CALM1,CALM2,CALM3,ELK1,GNAI1,GNAQ,GNAS,ITPR1,JUND,PRKACB,PRKAR1A,PRKAR2B,PRKCB
GABA Receptor Signaling	6.09	0.0977	NA	CACNA2D1,GABARAP,GABRA4,GABRB3,GABRG2,GNA14,GNAI1,GNAQ,GNAS,GNG2,ITPR1,UBA52,UBB
Oxytocin Signaling Pathway	5.98	0.0667	3	ATP2B1,CACNA2D1,CALM1,CALM2,CALM3,GNAI1,GNAQ,GNG2,ITPR1,MAP2K4,PIK3R1,PPP1CB,PPP3CA,PRKACB,PRKAR1A,PRKAR2B,PRKCB,RAP2A,RASD1
Ion channel transport	5.95	0.082	2.324	ANO2,ATP10A,ATP1B1,ATP2A2,ATP2B1,ATP6V0C,ATP6V1B2,ATP6V1D,CALM1,CAMK2A,CAMK2B,RYR3,UBA52,UBB,WNK2
Cardiac Hypertrophy Signaling	5.91	0.069	2.496	CACNA2D1,CALM1,CALM2,CALM3,ELK1,GNA14,GNAI1,GNAQ,GNAS,GNG2,MAP2K4,PIK3R1,PPP3CA,PRKACB,PRKAR1A,PRKAR2B,RAP2A,RASD1
eNOS Signaling	5.9	0.087	2.121	CALM1,CALM2,CALM3,FLT1,GNAQ,GNAS,HSP90AA1,HSP90AB1,ITPR1,PIK3R1,PRKACB,PRKAR1A,PRKAR2B,PRKCB
GPCR-Mediated Nutrient Sensing in Enteroendocrine Cells	5.82	0.101	2.309	CACNA2D1,CCK,GNA14,GNAI1,GNAQ,GNAS,GNG2,ITPR1,PRKACB,PRKAR1A,PRKAR2B,PRKCB
Cardiac Hypertrophy Signaling (Enhanced)	5.79	0.0503	3.838	ACVR1C,ATP2A2,CACNA2D1,CALM1,CALM2,CALM3,CAMK2A,CAMK2B,ELK1,FGF14,FZD3,GNA14,GNAI1,GNAQ,GNAS,GNG2,ITPR1,MAP2K4,PIK3R1,PPP3CA,PRKACB,PRKAR1A,PRKAR2B,PRKCB,RAP2A,RASD1,RYR3
Mitochondrial Division Signaling Pathway	5.74	0.0843	1.604	APP,CACNA2D1,CAMK2A,CAMK2B,GNA14,GNAQ,ITPR1,PPP2R1A,PPP3CA,PRKACB,PRKAR1A,PRKAR2B,RAP2A,RASD1
Chaperone Mediated Autophagy	5.74	0.273	2.449	EEF1A1,HSP90AA1,HSP90AB1,LAMP2,UBA52,UBB
Renin-Angiotensin Signaling	5.7	0.0984	3.317	ELK1,GNAQ,ITPR1,MAP2K4,PIK3R1,PRKACB,PRKAR1A,PRKAR2B,PRKCB,PTK2B,RAP2A,RASD1
Apelin Endothelial Signaling Pathway	5.67	0.0897	2.449	CALM1,CALM2,CALM3,GNA14,GNAI1,GNAQ,GNAS,GNG2,MAP2K4,PIK3R1,PRKCB,RAP2A,RASD1
Autophagy	5.64	0.0731	2.887	ARL8B,CALM1,CALM2,CALM3,GABARAP,GABARAPL1,LAMP2,MAP1LC3B,MAP2K4,PIK3R1,PPP2R1A,PPP3CA,PRKACB,PRKAR1A,PRKAR2B,SESN1
Cardiac β-adrenergic Signaling	5.62	0.0824	1.134	AKAP11,ATP2A2,CACNA2D1,GNA14,GNAI1,GNAQ,GNAS,GNG2,PPP1CB,PPP2R1A,PRKACB,PRKAR1A,PRKAR2B,SLC8A1
nNOS Signaling in Neurons	5.57	0.16	2	CALM1,CALM2,CALM3,CAMK2A,GRIN2B,PPP3CA,PRKCB,RASD1
IGF-1 Signaling	5.54	0.105	2.449	ELK1,PIK3R1,PRKACB,PRKAR1A,PRKAR2B,RAP2A,RASD1,YWHAB,YWHAG,YWHAH,YWHAZ
PPARα/RXRα Activation	5.52	0.0758	-0.302	ACVR1C,CAND1,GNA14,GNAQ,GNAS,HSP90AA1,HSP90AB1,IL1RAPL1,MAP2K4,PRKACB,PRKAR1A,PRKAR2B,PRKCB,RAP2A,RASD1
Gαs Signaling	5.52	0.0945	2.333	CHRM3,ELK1,GNA14,GNAI1,GNAQ,GNAS,GNG2,PRKACB,PRKAR1A,PRKAR2B,RAPGEF2,RYR3
Signaling by VEGF	5.46	0.103	2.714	ACTB,BAIAP2,CALM1,FLT1,HSP90AA1,ITPR1,NCKAP1,PIK3R1,PRKACB,PRKCB,PTK2B
Cardiac conduction	5.41	0.0923	1	ATP1B1,ATP2A2,ATP2B1,CALM1,CAMK2A,CAMK2B,FGF14,ITPR1,KCND2,RYR3,SCN8A,SLC8A1
CLEAR Signaling Pathway	5.37	0.0632	-0.471	ATP6V0C,ATP6V1B2,ATP6V1D,FLT1,GABARAP,ITPR1,NTRK3,PPP2R1A,PPP3CA,PRKCB,PSAP,RAP2A,RASD1,STK4,YWHAB,YWHAG,YWHAH,YWHAZ
14-3-3-mediated Signaling	5.34	0.0909	2.53	ELK1,MAP2K4,PIK3R1,PRKCB,RAP2A,RASD1,SNCA,TUBB4A,YWHAB,YWHAG,YWHAH,YWHAZ
Mitochondrial Dysfunction	5.33	0.058	0.243	APP,ATP1B1,CACNA2D1,CALM1,CALM2,CALM3,CAMK2A,CAMK2B,ITPR1,MAP2K4,MT-ND3,MT-ND4L,PIK3R1,PPP3CA,PRKACB,PRKAR1A,PRKAR2B,SNCA,TOMM20,VDAC1
Huntington's Disease Signaling	5.33	0.0627	2.111	CDK5R1,GLS,GNA14,GNAQ,GNG2,GRIN2B,GRM5,ITPR1,MAP2K4,NAPB,NEUROD1,PIK3R1,PRKCB,SNAP25,SNCA,UBA52,UBB,VAMP2
Gα12/13 Signaling	5.27	0.0896	0.302	CDH12,CDH18,CDH2,CDH4,CDH8,CDH9,ELK1,MAP2K4,PIK3R1,PTK2B,RAP2A,RASD1
CREB Signaling in Neurons	5.15	0.0455	3.838	CACNA2D1,CALM1,CALM2,CALM3,CAMK2A,CAMK2B,CHRM3,ELK1,FLT1,FZD3,GNA14,GNAI1,GNAQ,GNAS,GNG2,GRIA4,GRIN2B,GRM5,GRM8,ITPR1,NTRK3,PIK3R1,PRKACB,PRKAR1A,PRKAR2B,PRKCB,RAP2A,RASD1
DAG and IP3 signaling	5.14	0.171	2.236	CALM1,CAMK2A,CAMK2B,ITPR1,PRKACB,PRKAR1A,PRKAR2B
HSP90 chaperone cycle for steroid hormone receptors in the presence of ligand	5.13	0.14	2.828	DNAJA1,DYNLL1,FKBP5,HSP90AA1,HSP90AB1,NR3C1,NR3C2,TUBB4A
Myelination Signaling Pathway	5.09	0.0579	2.5	CALM1,CALM2,CALM3,CNP,FZD3,ID2,LAMA2,NRG1,PDGFD,PIK3R1,PLP1,PPP3CA,PRKACB,PRKAR1A,PRKAR2B,PTK2B,RAP2A,RAPGEF2,RASD1
GPCR-Mediated Integration of Enteroendocrine Signaling Exemplified by an L Cell	5.08	0.118	1	CCK,GNA14,GNAI1,GNAQ,GNAS,ITPR1,PRKACB,PRKAR1A,PRKAR2B
Sertoli Cell-Sertoli Cell Junction Signaling	4.98	0.0648	3	ACTB,CDH12,CDH18,CDH2,CDH4,CDH8,CDH9,ELK1,IL1RAPL1,LAMA2,MAP2K4,NECTIN2,PIK3R1,RAP2A,RASD1,TUBB4A
Docosahexaenoic Acid (DHA) Signaling	4.89	0.0637	4	APP,GNAQ,GNAS,GRIN2B,ITPR1,PIK3R1,PRKACB,PRKAR1A,PRKAR2B,PRKCB,STXBP6,SYNJ2,SYT1,SYT11,SYT13,SYT4
Synaptic Long Term Depression	4.85	0.0707	1.387	CACNA2D1,GNA14,GNAI1,GNAQ,GNAS,GRIA4,GRM5,GRM8,ITPR1,PPP2R1A,PRKCB,RAP2A,RASD1,RYR3
Estrogen Receptor Signaling	4.73	0.0511	3	CACNA2D1,GNA14,GNAI1,GNAQ,GNAS,GNG2,HSP90AA1,HSP90AB1,MMP16,MT-ND3,MT-ND4L,NR3C1,PIK3R1,PPP1CB,PRKACB,PRKAR1A,PRKAR2B,PRKCB,RAP2A,RASD1,TBL1XR1
Cilia Biogenesis Signaling Pathway	4.71	0.0686	-2.673	CALM1,CALM2,CALM3,GABARAP,GNA14,GNAI1,GNAQ,GNAS,GNG2,TUBB4A,YWHAB,YWHAG,YWHAH,YWHAZ
CDK5 Signaling	4.69	0.0943	2.121	CDK5R1,GNAS,LAMA2,PPP1CB,PPP2R1A,PRKACB,PRKAR1A,PRKAR2B,RAP2A,RASD1
Signaling by ERBB2	4.55	0.14	1.134	GAB1,HSP90AA1,NRG1,NRG4,PIK3R1,UBA52,UBB
Epithelial Adherens Junction Signaling	4.55	0.0759	0.577	ACVR1C,BAIAP2,CDH2,NECTIN2,PPP2R1A,RAP2A,RASD1,STK4,YWHAB,YWHAG,YWHAH,YWHAZ
NRF2-mediated Oxidative Stress Response	4.48	0.059	2.449	ACTB,DNAJA1,DNAJC15,ENC1,FKBP5,FTH1,FTL,HSP90AA1,HSP90AB1,JUND,MAP2K4,PIK3R1,PRKCB,RAP2A,RASD1,UBB
GM-CSF Signaling	4.46	0.114	2.449	CAMK2A,CAMK2B,ELK1,PIK3R1,PPP3CA,PRKCB,RAP2A,RASD1
RAC Signaling	4.44	0.0803	3	ANK1,BAIAP2,CDK5R1,ELK1,MAP2K4,NCKAP1,PIK3R1,PIP5K1B,PTK2B,RAP2A,RASD1
Cell junction organization	4.4	0.0978	1.667	ACTB,CDH12,CDH18,CDH2,CDH4,CDH8,CDH9,NECTIN2,SDK1
Role of Macrophages, Fibroblasts and Endothelial Cells in Rheumatoid Arthritis	4.39	0.0534	3.207	CALM1,CALM2,CALM3,CAMK2A,CAMK2B,DKK3,FZD3,GNAQ,IL1RAPL1,MAP2K4,MIF,NLK,PDGFD,PIK3R1,PPP3CA,PRKCB,RAP2A,RASD1
Translocation of SLC2A4 (GLUT4) to the plasma membrane	4.37	0.111	2.828	ACTB,CALM1,TUBB4A,VAMP2,YWHAB,YWHAG,YWHAH,YWHAZ
RHOGDI Signaling	4.34	0.0636	-1.897	ACTB,ARHGDIG,CDH12,CDH18,CDH2,CDH4,CDH8,CDH9,GNA14,GNAI1,GNAQ,GNAS,GNG2,PIP5K1B
Cholecystokinin/Gastrin-mediated Signaling	4.32	0.0855	3	CCK,ELK1,EPHA4,GNAQ,ITPR1,MAP2K4,PRKCB,PTK2B,RAP2A,RASD1
CXCR4 Signaling	4.29	0.0714	3	ELK1,GNA14,GNAI1,GNAQ,GNAS,GNG2,ITPR1,MAP2K4,PIK3R1,PRKCB,RAP2A,RASD1
Neuregulin Signaling	4.29	0.0847	1.134	CDK5R1,ELK1,HSP90AA1,HSP90AB1,NRG1,NRG4,PIK3R1,PRKCB,RAP2A,RASD1
ERK5 Signaling	4.28	0.108	2.646	GAB1,GNAQ,RAP2A,RASD1,YWHAB,YWHAG,YWHAH,YWHAZ
Thrombin Signaling	4.28	0.0628	3.162	CAMK2A,CAMK2B,ELK1,GNA14,GNAI1,GNAQ,GNAS,GNG2,ITPR1,PIK3R1,PPP1CB,PRKCB,RAP2A,RASD1
VEGF Signaling	4.22	0.0928	0.816	ACTB,EIF1,EIF1AX,FLT1,PIK3R1,PRKCB,PTK2B,RAP2A,RASD1
Adrenergic Receptor Signaling Pathway (Enhanced)	4.21	0.0657	3.051	ATP6V0C,ATP6V1B2,ATP6V1D,CACNA2D1,GNAI1,GNAQ,GNAS,ITPR1,PRKACB,PRKAR1A,PRKAR2B,PRKCB,SLC1A2
Phagosome Maturation	4.21	0.0702	NA	ATP6V0C,ATP6V1B2,ATP6V1D,DYNC2I1,DYNLL1,DYNLRB1,LAMP2,NAPB,PRDX2,SNAP25,TUBB4A,VAMP2
IL-1 Signaling	4.18	0.0918	2.236	GNA14,GNAI1,GNAQ,GNAS,GNG2,MAP2K4,PRKACB,PRKAR1A,PRKAR2B
Neurexins and neuroligins	4.17	0.123	2.646	GRIN2B,GRM5,LRRTM3,NLGN4Y,NRXN1,SIPA1L1,SYT1
Gαi Signaling	4.16	0.0748	0	GNA14,GNAI1,GNAQ,GNAS,GNG2,GRM8,PRKACB,PRKAR1A,PRKAR2B,RAP2A,RASD1
Signaling by ERBB4	4.07	0.119	0.816	GABRB3,GABRG2,NRG1,NRG4,PIK3R1,UBA52,UBB
Beta-catenin independent WNT signaling	4.06	0.0634	3.317	CALM1,CAMK2A,CIT,FZD3,GNG2,ITPR1,NLK,PIK3R1,PPP3CA,PRKCB,STK4,UBA52,UBB
Dilated Cardiomyopathy Signaling Pathway	4.05	0.0728	2.121	ACTB,ATP2A2,CACNA2D1,CAMK2A,CAMK2B,GAB1,GNAS,ITPR1,PRKACB,PRKAR1A,PRKAR2B
GABA receptor activation	4.03	0.117	2.646	GABRA4,GABRB3,GABRG2,GNAI1,GNG2,KCNJ3,NPTN
Sertoli Cell-Germ Cell Junction Signaling Pathway (Enhanced)	4.02	0.0593	1.604	ACTB,CAMK2B,CDH2,IL1RAPL1,LAMA2,MAP2K4,NECTIN2,PIK3R1,PPP2R1A,PRKACB,PRKAR1A,PRKAR2B,RAP2A,RASD1
GPER1 signaling	4.02	0.0874	3	CIT,GNAI1,GNAS,GNG2,PIK3R1,PRKACB,PRKAR1A,PRKAR2B,STK4
ROBO SLIT Signaling Pathway	3.99	0.0781	1.897	APP,ARF3,CDH2,FLT1,NELL2,NRXN1,PRKACB,PRKAR1A,PRKAR2B,ROBO1
Glioma Signaling	3.99	0.0781	2.449	CALM1,CALM2,CALM3,CAMK2A,CAMK2B,PDGFD,PIK3R1,PRKCB,RAP2A,RASD1
Insulin Receptor Signaling	3.96	0.0775	0.333	GAB1,PIK3R1,PPP1CB,PRKACB,PRKAR1A,PRKAR2B,RAP2A,RASD1,SYNJ2,VAMP2
HIF1α Signaling	3.96	0.0619	2.887	CAMK2A,CAMK2B,FLT1,HSP90AA1,MAP2K4,MMP16,PIK3R1,PPP3CA,PRKCB,RAN,RAP2A,RASD1,TF
cAMP-mediated signaling	3.92	0.0581	1.265	AKAP11,CALM1,CALM2,CALM3,CAMK2A,CAMK2B,CHRM3,GNAI1,GNAS,GRM8,PPP3CA,PRKACB,PRKAR1A,PRKAR2B
RHO GTPases activate PKNs	3.91	0.179	2.236	PPP1CB,YWHAB,YWHAG,YWHAH,YWHAZ
Assembly and cell surface presentation of NMDA receptors	3.91	0.136	2.449	CAMK2A,CAMK2B,GRIN2B,LRRC7,NEFL,TUBB4A
AMPK Signaling	3.86	0.0574	1.633	ACTB,AK5,DPF1,GNA14,GNAI1,GNAQ,GNAS,GNG2,PHLPP1,PIK3R1,PPP2R1A,PRKACB,PRKAR1A,PRKAR2B
TP53 Regulates Metabolic Genes	3.85	0.0941	2.828	GLS,PRDX2,SESN1,SESN3,YWHAB,YWHAG,YWHAH,YWHAZ
P2Y Purinergic Receptor Signaling Pathway	3.82	0.0746	2.333	GNAI1,GNAQ,GNG2,PIK3R1,PRKACB,PRKAR1A,PRKAR2B,PRKCB,RAP2A,RASD1
Platelet homeostasis	3.82	0.093	2.828	ATP2A2,ATP2B1,CALM1,GNAS,GNG2,ITPR1,PPP2R1A,SLC8A1
Autism Signaling Pathway	3.81	0.0518	-0.5	ALDH1L1,CACNA2D1,CAMK2A,CAMK2B,FZD3,GRIN2B,GRM5,GRM8,NLGN4Y,NRXN1,PIK3R1,PRKACB,PRKAR1A,PRKAR2B,RAP2A,RASD1
PDGF Signaling	3.78	0.092	2.646	ELK1,MAP2K4,PDGFD,PIK3R1,PRKCB,RAP2A,RASD1,SYNJ2
Xenobiotic Metabolism PXR Signaling Pathway	3.74	0.0588	-0.577	ALDH1L1,CAMK2A,CAMK2B,CES4A,HS6ST3,HSP90AA1,HSP90AB1,NDST3,PPP1CB,PRKACB,PRKAR1A,PRKAR2B,PRKCB
Reelin Signaling in Neurons	3.72	0.0725	2.53	APP,CAMK2A,CAMK2B,CDH2,CDK5R1,GRIN2B,MAP1B,MAP2K4,MAPK8IP2,PIK3R1
Agrin Interactions at Neuromuscular Junction	3.68	0.103	0.447	ACTB,LAMA2,MAP2K4,NRG1,NRG4,RAP2A,RASD1
nNOS Signaling in Skeletal Muscle Cells	3.59	0.12	NA	CACNA2D1,CALM1,CALM2,CALM3,ITPR1,RYR3
DHCR24 Signaling Pathway	3.59	0.0699	2.53	APOD,APP,CLU,PDGFD,PIK3R1,PRKCB,RAP2A,RASD1,TF,THRB
RANK Signaling in Osteoclasts	3.58	0.086	2.236	CALM1,CALM2,CALM3,ELK1,MAP2K4,PIK3R1,PPP3CA,PTK2B
ERBB Signaling	3.58	0.086	1.134	ELK1,MAP2K4,NRG1,NRG4,PIK3R1,PRKCB,RAP2A,RASD1
Human Embryonic Stem Cell Pluripotency	3.57	0.06	3.464	ELK1,FZD3,HSP90AA1,HSP90AB1,ID2,MAP2K4,NTRK3,PDGFD,PIK3R1,PRKCB,RAP2A,RASD1
PI3K/AKT Signaling	3.57	0.06	1.265	GAB1,HSP90AA1,HSP90AB1,PIK3R1,PPP2R1A,RAP2A,RASD1,SYNJ2,YWHAB,YWHAG,YWHAH,YWHAZ
Oxytocin in Brain Signaling Pathway	3.55	0.0597	3	CACNA2D1,CALM1,CALM2,CALM3,GNAI1,GNAQ,GNG2,ITPR1,PIK3R1,PRKCB,RAP2A,RASD1
WNT/β-catenin Signaling	3.53	0.0636	-0.816	ACVR1C,CDH12,CDH2,DKK3,FZD3,GNAQ,NLK,PPP2R1A,TLE4,UBA52,UBB
Ephrin Receptor Signaling	3.53	0.0594	1.414	EFNA5,EPHA4,GNA14,GNAI1,GNAQ,GNAS,GNG2,GRIN2B,PDGFD,PTPN13,RAP2A,RASD1
Dopamine Receptor Signaling	3.53	0.0972	1	NCS1,PPP1CB,PPP2R1A,PRKACB,PRKAR1A,PRKAR2B,QDPR
Signaling by FGFR1	3.5	0.115	2.449	FLRT2,GAB1,PIK3R1,PPP2R1A,UBA52,UBB
IL-8 Signaling	3.42	0.0577	2.333	FLT1,GNA14,GNAI1,GNAQ,GNAS,GNG2,MAP2K4,PIK3R1,PRKCB,PTK2B,RAP2A,RASD1
Receptor-type tyrosine-protein phosphatases	3.41	0.2	2	IL1RAPL1,NTRK3,SLITRK4,SLITRK5
Colorectal Cancer Metastasis Signaling	3.4	0.0517	3.162	FZD3,GNA14,GNAI1,GNAQ,GNAS,GNG2,MAP2K4,MMP16,PIK3R1,PRKACB,PRKAR1A,PRKAR2B,RAP2A,RASD1
HIPPO signaling	3.35	0.0909	-1.633	PPP1CB,PPP2R1A,STK4,YWHAB,YWHAG,YWHAH,YWHAZ
Endocannabinoid Developing Neuron Pathway	3.3	0.0703	2.236	GNAI1,GNG2,MAP2K4,PIK3R1,PRKACB,PRKAR1A,PRKAR2B,RAP2A,RASD1
Relaxin Signaling	3.29	0.0641	2.646	ELK1,GNA14,GNAI1,GNAQ,GNAS,GNG2,PIK3R1,PRKACB,PRKAR1A,PRKAR2B
Clathrin-mediated endocytosis	3.28	0.0698	3	ACTB,AMPH,SYNJ2,SYT1,SYT11,TF,UBA52,UBB,VAMP2
Eicosanoid Signaling	3.23	0.0496	3.207	ATP2A2,GNA14,GNAI1,GNAQ,GNAS,GNG2,PIK3R1,PRKACB,PRKAR1A,PRKAR2B,PRKCB,PTGDS,RAP2A,RASD1
Response to elevated platelet cytosolic Ca2+	3.21	0.0682	3	APP,CALM1,CLU,LAMP2,PPIA,PRKCB,PSAP,TF,TMSB4X
Nuclear Cytoskeleton Signaling Pathway	3.18	0.0543	2.887	ACTB,CDH12,CDH18,CDH2,CDH4,CDH8,CDH9,DYNLL1,KIF13B,KLC1,SUN2,TUBB4A
Mitophagy	3.16	0.125	2.236	MAP1LC3B,TOMM20,UBA52,UBB,VDAC1
Signaling by FGFR3	3.16	0.125	2.236	GAB1,PIK3R1,PPP2R1A,UBA52,UBB
PI Metabolism	3.12	0.0833	2.646	ARF3,PIK3R1,PIP5K1B,PLEKHA1,PLEKHA5,PTPN13,SYNJ2
Regulation of the Epithelial-Mesenchymal Transition Pathway	3.11	0.0567	NA	CDH12,CDH2,FGF14,FZD3,GAB1,ID2,MAP2K4,PDGFD,PIK3R1,RAP2A,RASD1
Signaling by FGFR4	3.11	0.122	2.236	GAB1,PIK3R1,PPP2R1A,UBA52,UBB
Pexophagy	3.08	0.273	NA	MAP1LC3B,UBA52,UBB
Transcriptional Regulation by MECP2	3.05	0.0952	2.449	CALM1,CAMK2A,CAMK2B,FKBP5,GRIN2B,TBL1XR1
Signaling by NTRK2 (TRKB)	3.03	0.16	2	CDK5R1,GAB1,GRIN2B,PIK3R1
Vasopressin regulates renal water homeostasis via Aquaporins	3.01	0.116	2.236	GNAS,GNG2,PRKACB,PRKAR1A,PRKAR2B
ERB2-ERBB3 Signaling	3.01	0.0938	0.447	ELK1,NRG1,NRG4,PIK3R1,RAP2A,RASD1
Mitotic G2-G2/M phases	3.01	0.055	3.317	CLASP1,DYNLL1,HSP90AA1,HSP90AB1,PPP1CB,PPP2R1A,PRKAR2B,TUBB4A,UBA52,UBB,YWHAG
Xenobiotic Metabolism Signaling	3	0.0452	NA	ALDH1L1,CAMK2A,CAMK2B,CES4A,FTL,HS6ST3,HSP90AA1,HSP90AB1,MAP2K4,NDST3,PIK3R1,PPP2R1A,PRKCB,RAP2A,RASD1
Cachexia Signaling Pathway	2.98	0.0435	2.5	ACVR1C,EIF1,GABARAPL1,GNAS,HSP90AA1,HSP90AB1,IL1RAPL1,MALAT1,MAP1LC3B,MAP2K4,NR3C1,PIK3R1,PRKACB,PRKAR1A,PRKAR2B,PRKCB
Aldosterone Signaling in Epithelial Cells	2.98	0.0585	2.236	DNAJA1,DNAJC15,HSP90AA1,HSP90AB1,HSPA12A,ITPR1,NR3C2,PIK3R1,PIP5K1B,PRKCB
Aggrephagy	2.97	0.114	2.236	DYNLL1,HSP90AA1,TUBB4A,UBA52,UBB
MSP-RON Signaling in Cancer Cells Pathway	2.96	0.0629	3	ETS2,PIK3R1,PTK2B,RAP2A,RASD1,YWHAB,YWHAG,YWHAH,YWHAZ
Z-decay: degradation of maternal mRNAs by zygotically expressed factors	2.96	0.25	NA	EIF4A2,EIF4B,PABPC1
Cilium Assembly	2.94	0.0539	2.111	CLASP1,DYNC2I1,DYNLL1,DYNLRB1,HSP90AA1,PKD1,PPP2R1A,PRKAR2B,TNPO1,TUBB4A,YWHAG
ERBB4 Signaling	2.91	0.0896	0.447	NRG1,NRG4,PIK3R1,PRKCB,RAP2A,RASD1
Apelin Pancreas Signaling Pathway	2.88	0.109	-1.342	MAP2K4,PIK3R1,PRKACB,PRKAR1A,PRKAR2B
RHO GTPase cycle	2.87	0.04	3.771	ACTB,ARHGDIG,BAIAP2,BASP1,CCDC88A,CHN1,CIT,CKB,GFOD1,HSP90AA1,HSP90AB1,MPP7,NCKAP1,PIK3R1,PTK2B,PTPN13,RASGRF2,SLITRK5
Role of Tissue Factor in Cancer	2.87	0.0529	1.508	ACVR1C,ELK1,FLT1,GNA14,GNAQ,MAP2K4,PIK3R1,PPP2R1A,PTK2B,RAP2A,RASD1
Clathrin-mediated Endocytosis Signaling	2.85	0.0526	NA	ACTB,AMPH,APOD,CLU,FGF14,PDGFD,PIK3R1,PPP3CA,TF,UBA52,UBB
Cellular Effects of Sildenafil (Viagra)	2.84	0.035	0.218	ACTB,ACVR1C,ATP2A2,CACNA2D1,CALM1,CALM2,CALM3,CHRM3,FZD3,GNAI1,GNAQ,GNG2,GRM5,GRM8,HSP90AA1,HSP90AB1,MAP2K4,PIK3R1,PPP1CB,PPP2R1A,PPP3CA,PRKACB,PRKAR1A,PRKAR2B
Actin Cytoskeleton Signaling	2.84	0.0496	1.89	ACTB,BAIAP2,FGF14,NCKAP1,PDGFD,PIK3R1,PIP5K1B,PPP1CB,RAP2A,RASD1,TLN2,TMSB4X
Sensory processing of sound by inner hair cells of the cochlea	2.84	0.087	1.633	ACTB,ATP2B1,CABP1,SNAP25,SYN1,VAMP2
RHOA Signaling	2.78	0.065	2.121	ACTB,BAIAP2,CIT,PIP5K1B,PPP1CB,PTK2B,RAPGEF2,SEPTIN7
SUMOylation of intracellular receptors	2.78	0.138	2	NR3C1,NR3C2,SUMO2,THRB
Chronic Myeloid Leukemia Signaling	2.76	0.0463	2.53	CALM1,CALM2,CALM3,FZD3,HSP90AA1,HSP90AB1,PIK3R1,PPP3CA,PTPN13,RAN,RAP2A,RASD1,SPP1
Apelin Muscle Signaling Pathway	2.75	0.102	NA	GNA14,GNAI1,GNAQ,GNAS,GNG2
PFKFB4 Signaling Pathway	2.75	0.102	2	GNAS,MAP2K4,PRKACB,PRKAR1A,PRKAR2B
Melanocyte Development and Pigmentation Signaling	2.7	0.0707	2.449	GNAS,PIK3R1,PRKACB,PRKAR1A,PRKAR2B,RAP2A,RASD1
Glutamate binding, activation of AMPA receptors and synaptic plasticity	2.67	0.129	2	CAMK2A,CAMK2B,GRIA4,PRKCB
Sonic Hedgehog Signaling	2.67	0.129	-1	DYRK1A,PRKACB,PRKAR1A,PRKAR2B
Extra-nuclear estrogen signaling	2.65	0.08	2.449	CALM1,ELK1,GNAI1,GNG2,HSP90AA1,PIK3R1
Cellular response to heat stress	2.65	0.0693	2.646	CAMK2A,CAMK2B,EEF1A1,HSP90AA1,HSP90AB1,HSPA12A,UBB
Amyloid Processing	2.64	0.0962	NA	APP,CDK5R1,PRKACB,PRKAR1A,PRKAR2B
GDNF Family Ligand-Receptor Interactions	2.62	0.0789	2	GAB1,ITPR1,MAP2K4,PIK3R1,RAP2A,RASD1
G-Protein Coupled Receptor Signaling	2.62	0.0337	3.71	CALM1,CALM2,CALM3,CAMK2A,CAMK2B,CHRM3,FZD3,GNA14,GNAI1,GNAQ,GNAS,GNG2,GRM5,GRM8,MAP2K4,PIK3R1,PPP3CA,PRKACB,PRKAR1A,PRKAR2B,PRKCB,PTK2B,RAP2A,RASD1
HGF Signaling	2.61	0.0611	2.449	ELK1,ETS2,GAB1,MAP2K4,PIK3R1,PRKCB,RAP2A,RASD1
Neutrophil degranulation	2.6	0.0377	4.243	ATP6V0C,ATP6V1D,CAND1,DYNLL1,EEF1A1,FTH1,FTL,HSP90AA1,HSP90AB1,LAMP2,LRRC7,MIF,PGRMC1,PPIA,PSAP,SNAP25,SRP14,TMEM30A
Endothelin-1 Signaling	2.58	0.0515	2.333	GAB1,GNA14,GNAI1,GNAQ,GNAS,ITPR1,PIK3R1,PRKCB,RAP2A,RASD1
Regulation of the Epithelial Mesenchymal Transition by Growth Factors Pathway	2.58	0.0515	2.333	CDH12,CDH2,FGF14,GAB1,ID2,MAP2K4,PDGFD,PIK3R1,RAP2A,RASD1
Rap1 signalling	2.58	0.188	NA	PRKACB,YWHAB,YWHAZ
Renal Cell Carcinoma Signaling	2.57	0.0769	NA	GAB1,PIK3R1,RAP2A,RASD1,UBA52,UBB
Neurotrophin/TRK Signaling	2.57	0.0769	2	GAB1,MAP2K4,NTRK3,PIK3R1,RAP2A,RASD1
Signal amplification	2.57	0.121	1	GNA14,GNAI1,GNAQ,GNG2
Role of Osteoblasts, Osteoclasts and Chondrocytes in Rheumatoid Arthritis	2.54	0.048	NA	CALM1,CALM2,CALM3,DKK3,FZD3,IL1RAPL1,MAP2K4,PIK3R1,PPP3CA,PTK2B,SPP1
Signaling by MET	2.54	0.0759	1.633	GAB1,LAMA2,PIK3R1,SPINT2,UBA52,UBB
Paxillin Signaling	2.53	0.066	2.449	ACTB,MAP2K4,PIK3R1,PTK2B,RAP2A,RASD1,TLN2
Intrinsic Pathway for Apoptosis	2.53	0.0909	2.236	DYNLL1,YWHAB,YWHAG,YWHAH,YWHAZ
Signaling by PTK6	2.53	0.0909	0.447	NR3C1,NRG1,NRG4,UBA52,UBB
Histone Modification Signaling Pathway	2.52	0.0433	2.496	CBX5,H2AZ2,HP1BP3,MAP2K4,MORF4L1,MPHOSPH8,PKD1,PRKCB,UTY,YWHAB,YWHAG,YWHAH,YWHAZ
Interleukin-3, Interleukin-5 and GM-CSF signaling	2.5	0.0893	2.236	PIK3R1,SYNJ2,UBA52,UBB,YWHAZ
Ferroptosis Signaling Pathway	2.49	0.0584	2.236	ARF3,FTH1,FTL,H2AZ2,PEBP1,RAP2A,RASD1,TF
Transport of inorganic cations/anions and amino acids/oligopeptides	2.49	0.0648	1.89	CALM1,SLC17A7,SLC1A2,SLC38A2,SLC4A10,SLC4A8,SLC8A1
Telomerase Signaling	2.49	0.0648	1.633	ETS2,HSP90AA1,HSP90AB1,PIK3R1,PPP2R1A,RAP2A,RASD1
IL-3 Signaling	2.48	0.0741	2.236	ELK1,PIK3R1,PPP3CA,PRKCB,RAP2A,RASD1
BEX2 Signaling Pathway	2.46	0.0732	-0.447	BEX1,CDH2,MAP2,MAP2K4,PPP2R1A,SPP1
Ephrin A Signaling	2.43	0.0571	0.707	APP,EFNA5,EPHA4,PIK3R1,PRKACB,PRKAR1A,PRKAR2B,SIPA1L1
Circadian Clock	2.43	0.0862	NA	NR3C1,PPP1CB,TBL1XR1,UBA52,UBB
EIF2 Signaling	2.42	0.0462	NA	ACTB,EIF1,EIF1AX,EIF4A2,EIF4G3,PABPC1,PIK3R1,PPP1CB,RAP2A,RASD1,UBA52
LPS-stimulated MAPK Signaling	2.38	0.0706	2.236	ELK1,MAP2K4,PIK3R1,PRKCB,RAP2A,RASD1
Hedgehog 'off' state	2.36	0.0614	2	GNAS,PRKACB,PRKAR1A,PRKAR2B,TUBB4A,UBA52,UBB
GABA synthesis, release, reuptake and degradation	2.35	0.158	NA	SNAP25,SYT1,VAMP2
FOXO-mediated transcription	2.35	0.158	NA	YWHAB,YWHAG,YWHAZ
PIP3 activates AKT signaling	2.34	0.0552	1.414	GAB1,NRG1,NRG4,NTRK3,PHLPP1,PIK3R1,PIP5K1B,PPP2R1A
Gustation Pathway	2.32	0.0474	3.162	CACNA2D1,CHRM3,GABRA4,GABRB3,GABRG2,ITPR1,PRKACB,PRKAR1A,PRKAR2B,SCN8A
Role of Osteoclasts in Rheumatoid Arthritis Signaling Pathway	2.31	0.041	3.162	CALM1,CALM2,CALM3,ELK1,IL1RAPL1,MAP2K4,MMP16,PIK3R1,PPP3CA,PTK2B,RAP2A,RASD1,SPP1
NGF-stimulated transcription	2.3	0.103	1	CDK5R1,ELK1,ID2,JUND
Amyotrophic Lateral Sclerosis Signaling	2.3	0.0598	1.342	CACNA2D1,GRIA4,GRIN2B,NEFL,PIK3R1,PPP3CA,SLC1A2
Regulation of mRNA stability by proteins that bind AU-rich elements	2.28	0.0674	2.449	PABPC1,TNPO1,UBA52,UBB,YWHAB,YWHAZ
IL-2 Signaling	2.27	0.0794	2	ELK1,PIK3R1,PTK2B,RAP2A,RASD1
Cyclophilin Signaling Pathway	2.27	0.0442	3.317	APP,GRIN2B,MAP2K4,PIK3R1,PPIA,PPP3CA,PRDX2,SPP1,TNPO1,TOMM20,VDAC1
Tight Junction Signaling	2.27	0.0497	NA	ACTB,NAPB,NECTIN2,PPP2R1A,PRKACB,PRKAR1A,PRKAR2B,SNAP25,VAMP2
BMP signaling pathway	2.26	0.0667	2.236	MAP2K4,PRKACB,PRKAR1A,PRKAR2B,RAP2A,RASD1
Fc Epsilon RI Signaling	2.24	0.0583	1.633	GAB1,MAP2K4,PIK3R1,PRKCB,RAP2A,RASD1,SYNJ2
Synaptic adhesion-like molecules	2.23	0.143	NA	GRIA4,GRIN2B,RTN3
Fcγ Receptor-mediated Phagocytosis in Macrophages and Monocytes	2.19	0.0645	1.633	ACTB,DGKB,PIK3R1,PRKCB,PTK2B,TLN2
Neuroinflammation Signaling Pathway	2.17	0.0394	2.121	ACVR1C,APP,GABRA4,GABRB3,GABRG2,GLS,GRIN2B,KCNJ3,MAP2K4,PIK3R1,PPP3CA,SLC1A2,SNCA
Insertion of tail-anchored proteins into the endoplasmic reticulum membrane	2.17	0.136	NA	APP,PRNP,VAMP2
Regulation of eIF4 and p70S6K Signaling	2.16	0.0479	NA	EIF1,EIF1AX,EIF4A2,EIF4G3,PABPC1,PIK3R1,PPP2R1A,RAP2A,RASD1
Hepatic Cholestasis	2.13	0.0444	2.646	CALM1,CALM2,CALM3,IL1RAPL1,MAP2K4,PPP3CA,PRKACB,PRKAR1A,PRKAR2B,PRKCB
GP6 Signaling Pathway	2.09	0.0547	1	CALM1,CALM2,CALM3,ITPR1,LAMA2,PIK3R1,PRKCB
Senescence Pathway	2.08	0.0399	2.828	ACVR1C,CACNA2D1,CALM1,CALM2,CALM3,ETS2,MAP2K4,PIK3R1,PPP2R1A,PPP3CA,RAP2A,RASD1
Leukocyte Extravasation Signaling	2.08	0.0464	2.333	ACTB,EDIL3,GNAI1,MAP2K4,MMP16,PIK3R1,PRKCB,PTK2B,THY1
Signaling by Insulin receptor	2.08	0.0889	2	ATP6V0C,ATP6V1B2,ATP6V1D,PIK3R1
RAS processing	2.06	0.125	NA	CALM1,UBA52,UBB
Protein folding	2.06	0.0606	1.633	ACTB,GNA14,GNAQ,GNG2,KIF13A,TUBB4A
Inhibition of ARE-Mediated mRNA Degradation Pathway	2.06	0.0494	2.121	PPP2R1A,PRKACB,PRKAR1A,PRKAR2B,YWHAB,YWHAG,YWHAH,YWHAZ
Apelin Cardiomyocyte Signaling Pathway	2.04	0.06	2.449	ATP2A2,GNAI1,ITPR1,PIK3R1,PRKCB,SLC8A1
Sumoylation Pathway	2.02	0.0594	0	ARHGDIG,MAP2K4,NR3C1,RAN,SNCA,SUMO2
Glycogen metabolism	2.01	0.12	NA	CALM1,UBA52,UBB
Mitochondrial RNA degradation	2.01	0.12	NA	MT-ATP8,MT-ND3,MT-ND4L
Signaling by FGFR2	2.01	0.0685	2.236	GAB1,PIK3R1,PPP2R1A,UBA52,UBB
Ephrin B Signaling	2.01	0.0685	1	GNA14,GNAI1,GNAQ,GNAS,GNG2
mRNA 3 Prime End Processing Signaling Pathway	2	0.0588	1.633	EIF4G3,MBNL1,PABPC1,PCBP1,PCBP3,PPP1CB
Potassium Channels	1.98	0.0583	2.449	GNG2,KCNC2,KCND2,KCNG3,KCNJ3,KCNQ5
G alpha (z) signalling events	1.98	0.0833	2	GNAI1,GNAS,GNG2,PRKCB
Serine biosynthesis	1.98	0.222	NA	SERINC1,SERINC3
Regulation of endogenous retroelements	1.96	0.0577	1.633	ACTB,CBX5,DPF1,H2AZ2,MPHOSPH8,SUMO2
Pyruvate metabolism	1.95	0.0816	NA	PDP1,UBA52,UBB,VDAC1
Cargo recognition for clathrin-mediated endocytosis	1.94	0.0571	2.449	SYT1,SYT11,TF,UBA52,UBB,VAMP2
Signaling by the B Cell Receptor (BCR)	1.94	0.0471	2.828	CALM1,ITPR1,PIK3R1,PPIA,PPP3CA,PRKCB,UBA52,UBB
Macropinocytosis Signaling	1.94	0.0658	NA	PDGFD,PIK3R1,PRKCB,RAP2A,RASD1
Germ Cell-Sertoli Cell Junction Signaling	1.92	0.0468	NA	ACTB,CDH2,MAP2K4,NECTIN2,PIK3R1,RAP2A,RASD1,TUBB4A
Antiproliferative Role of Somatostatin Receptor 2	1.91	0.0649	2	ELK1,GNG2,PIK3R1,RAP2A,RASD1
Epithelial Membrane Protein Signaling Pathway	1.91	0.0465	1.414	ACVR1C,FLT1,JUND,NTRK3,PIK3R1,PTK2B,RAP2A,RASD1
White Adipose Tissue Browning Pathway	1.9	0.0504	2.449	CACNA2D1,GNAS,ITPR1,PRKACB,PRKAR1A,PRKAR2B,THRB
Thyroid Cancer Signaling	1.89	0.0641	2.236	ELK1,NTRK3,PIK3R1,RAP2A,RASD1
UVC-Induced MAPK Signaling	1.89	0.0784	NA	MAP2K4,PRKCB,RAP2A,RASD1
Cell Cycle: G2/M DNA Damage Checkpoint Regulation	1.89	0.0784	NA	YWHAB,YWHAG,YWHAH,YWHAZ
WNK Renal Signaling Pathway	1.89	0.0556	NA	CALM1,CALM2,CALM3,NR3C2,PIK3R1,PRKCB
PPAR Signaling	1.89	0.0556	-2.236	HSP90AA1,HSP90AB1,IL1RAPL1,PDGFD,RAP2A,RASD1
Calcium Transport I	1.89	0.2	NA	ATP2A2,ATP2B1
G alpha (q) signalling events	1.88	0.046	2.121	APP,CCK,CHRM3,GNA14,GNAQ,GNG2,GRM5,PIK3R1
Signaling by EGFR	1.83	0.0755	2	GAB1,PIK3R1,UBA52,UBB
DDX58/IFIH1-mediated induction of interferon-alpha/beta	1.83	0.0617	2.236	APP,HSP90AA1,HSP90AB1,UBA52,UBB
Bone Mineralization Signaling Pathway	1.82	0.0486	1.134	ATP2B1,FGF14,FZD3,GNA14,GNAQ,SLC8A1,SPP1
Iron homeostasis signaling pathway	1.81	0.0483	NA	ATP6V0C,ATP6V1B2,ATP6V1D,FTH1,FTL,PCBP1,TF
Alpha-protein kinase 1 signaling pathway	1.8	0.182	NA	UBA52,UBB
Role of MAPK Signaling in Promoting the Pathogenesis of Influenza	1.78	0.0526	2.449	ATP6V0C,ATP6V1B2,ATP6V1D,MAP2K4,RAP2A,RASD1
Endocannabinoid Cancer Inhibition Pathway	1.78	0.0476	-0.378	GNAI1,GNAQ,MAP2K4,PIK3R1,PRKACB,PRKAR1A,PRKAR2B
Semaphorin Neuronal Repulsive Signaling Pathway	1.78	0.0476	-2.646	DPYSL2,MAP2K4,PIK3R1,PPP1CB,PRKACB,PRKAR1A,PRKAR2B
Amino acids regulate mTORC1	1.78	0.0727	2	ATP6V0C,ATP6V1B2,ATP6V1D,SESN1
Signaling by CSF1 (M-CSF) in myeloid cells	1.76	0.0968	NA	PIK3R1,UBA52,UBB
NLR signaling pathways	1.75	0.0714	2	APP,HSP90AB1,UBA52,UBB
EGF Signaling	1.75	0.0714	2	ELK1,ITPR1,MAP2K4,PIK3R1
Phototransduction Pathway	1.75	0.0714	2	OPN3,PRKACB,PRKAR1A,PRKAR2B
Acyl Carrier Protein Metabolism	1.75	1	NA	AASDHPPT
GP1b-IX-V activation signalling	1.73	0.167	NA	PIK3R1,YWHAZ
VEGF Family Ligand-Receptor Interactions	1.72	0.0581	1	FLT1,PIK3R1,PRKCB,RAP2A,RASD1
PTEN Signaling	1.72	0.0464	-0.447	FLT1,NTRK3,PIK3R1,RAP2A,RASD1,SYNJ2,YWHAH
Thrombin signalling through proteinase activated receptors (PARs)	1.72	0.0938	NA	GNA14,GNAQ,GNG2
RIPK1-mediated regulated necrosis	1.72	0.0938	NA	HSP90AA1,UBA52,UBB
RHO GTPases activate IQGAPs	1.72	0.0938	NA	ACTB,CALM1,TUBB4A
rRNA processing	1.72	0.0938	NA	MT-ATP8,MT-ND3,MT-ND4L
ESR-mediated signaling	1.71	0.0508	2.449	CXXC5,FKBP5,H2AZ2,HSP90AA1,HSP90AB1,JUND
PAK Signaling	1.71	0.0508	2.236	MAP2K4,PDGFD,PIK3R1,PTK2B,RAP2A,RASD1
KEAP1-NFE2L2 pathway	1.71	0.0461	2.646	CIT,MAP1LC3B,PIK3R1,SESN1,STK4,UBA52,UBB
ABRA Signaling Pathway	1.68	0.0568	1.342	ACTB,CALD1,JUND,MAP2K4,PPP3CA
Amyloid fiber formation	1.68	0.0568	2.236	APP,ITM2B,SNCA,UBA52,UBB
MAPK targets/ Nuclear events mediated by MAP kinases	1.68	0.0909	NA	ELK1,MAP2K4,PPP2R1A
NGF Signaling	1.67	0.0496	2.236	ELK1,GAB1,MAP2K4,PIK3R1,RAP2A,RASD1
Acute Phase Response Signaling	1.66	0.0419	1	ELK1,FTL,MAP2K4,NR3C1,PIK3R1,RAP2A,RASD1,TF
Endometrial Cancer Signaling	1.65	0.0667	NA	ELK1,PIK3R1,RAP2A,RASD1
IL-15 Production	1.65	0.0492	1.633	DYRK1A,EPHA4,FLT1,MAP2K4,NTRK3,PTK2B
Ceramide Signaling	1.63	0.0549	1	MAP2K4,PIK3R1,PPP2R1A,RAP2A,RASD1
p75 NTR receptor-mediated signalling	1.63	0.0443	2.646	CIT,PIK3R1,RASGRF2,RTN4,STK4,UBA52,UBB
Oncogene Induced Senescence	1.62	0.0857	NA	ETS2,UBA52,UBB
Ovarian Cancer Signaling	1.61	0.044	2.236	FZD3,PIK3R1,PRKACB,PRKAR1A,PRKAR2B,RAP2A,RASD1
RAR Activation	1.61	0.0323	2.138	ACTB,ACVR1C,CAMK2A,CAMK2B,DPF1,GNA14,GNAQ,MAP2K4,MEIS2,PIK3R1,PRKACB,PRKAR1A,PRKAR2B,ZBTB16
Metabolism of nitric oxide: NOS3 activation and regulation	1.6	0.143	NA	CALM1,HSP90AA1
Breast Cancer Regulation by Stathmin1	1.6	0.0297	0.943	CAMK2A,CAMK2B,CHRM3,FZD3,GNAQ,GNG2,GRM5,GRM8,PIK3R1,PPP1CB,PPP2R1A,PRKACB,PRKAR1A,PRKAR2B,PRKCB,RAP2A,RASD1,TUBB4A
Factors involved in megakaryocyte development and platelet production	1.59	0.0538	2.236	ACTB,CBX5,PRKACB,PRKAR1A,PRKAR2B
Post-translational modification: synthesis of GPI-anchored proteins	1.59	0.0538	0.447	CNTN5,LSAMP,LY6H,NEGR1,THY1
Mitotic Metaphase and Anaphase	1.58	0.0381	3	CLASP1,DYNLL1,PDS5B,PPP2R1A,RAN,TNPO1,TUBB4A,UBA52,UBB
Semaphorin interactions	1.56	0.0625	2	CDK5R1,DPYSL2,HSP90AA1,HSP90AB1
Thrombopoietin Signaling	1.56	0.0625	NA	PIK3R1,PRKCB,RAP2A,RASD1
MITF-M-dependent gene expression	1.56	0.0526	2.236	ACTB,ATP6V0C,ATP6V1B2,ATP6V1D,DPF1
Fcgamma receptor (FCGR) dependent phagocytosis	1.55	0.0427	2.646	ACTB,BAIAP2,HSP90AA1,HSP90AB1,ITPR1,NCKAP1,PIK3R1
IL-6 Signaling	1.55	0.0465	2.236	ELK1,IL1RAPL1,MAP2K4,PIK3R1,RAP2A,RASD1
Prolactin Signaling	1.54	0.0521	NA	NR3C1,PIK3R1,PRKCB,RAP2A,RASD1
Non-Small Cell Lung Cancer Signaling	1.54	0.0521	1	ITPR1,PIK3R1,RAP2A,RASD1,STK4
Regulation of TP53 Expression and Degradation	1.52	0.0789	NA	PPP2R1A,UBA52,UBB
Intra-Golgi and retrograde Golgi-to-ER traffic	1.51	0.0392	2.828	ARF3,DYNLL1,KIF13B,KLC1,MAN1A1,NAPB,RAB6B,TUBB4A
Sheddase Signaling Pathway	1.51	0.0392	0.707	CDH12,CDH2,ETS2,GNAI1,MAP2K4,MMP16,PIK3R1,ZBTB16
Crosstalk between Dendritic Cells and Natural Killer Cells	1.51	0.051	NA	ACTB,CAMK2A,CAMK2B,NECTIN2,TLN2
Mitotic Prometaphase	1.5	0.039	2.828	CLASP1,DYNLL1,HSP90AA1,PDS5B,PPP2R1A,PRKAR2B,TUBB4A,YWHAG
Macroautophagy	1.5	0.0597	2	DYNLL1,GABARAP,GABARAPL1,MAP1LC3B
PXR/RXR Activation	1.5	0.0597	2	NR3C1,PRKACB,PRKAR1A,PRKAR2B
SPINK1 General Cancer Pathway	1.5	0.0597	NA	MT3,PIK3R1,RAP2A,RASD1
MAP kinase activation	1.49	0.0769	NA	MAP2K4,UBA52,UBB
FLT3 Signaling	1.49	0.0769	NA	PIK3R1,UBA52,UBB
D-myo-inositol (1,4,5)-trisphosphate Degradation	1.49	0.125	NA	BPNT2,SYNJ2
Pulmonary Fibrosis Idiopathic Signaling Pathway	1.48	0.0337	3.162	ACTB,ACVR1C,CDH2,FZD3,MAP2K4,MMP16,PDGFD,PIK3R1,PTK2B,RAP2A,RASD1
Role of JAK1 and JAK3 in γc Cytokine Signaling	1.46	0.058	2	PIK3R1,PTK2B,RAP2A,RASD1
Glutamine Degradation I	1.45	0.5	NA	GLS
Integrin Signaling	1.45	0.0381	1.633	ACTB,ARF3,MAP2K4,PIK3R1,PPP1CB,RAP2A,RASD1,TLN2
Pyroptosis Signaling Pathway	1.44	0.049	-1.342	GAS5,KCNQ1OT1,PRKACB,PRKAR1A,PRKAR2B
COPI-mediated anterograde transport	1.44	0.049	1.342	ANK1,ARF3,DYNLL1,NAPB,TUBB4A
Protein methylation	1.44	0.118	NA	CALM1,EEF1A1
RAN Signaling	1.44	0.118	NA	RAN,TNPO1
tRNA processing in the mitochondrion	1.44	0.0732	NA	MT-ATP8,MT-ND3,MT-ND4L
RET signaling	1.44	0.0732	NA	GAB1,PIK3R1,PRKACB
Molecular Mechanisms of Cancer	1.44	0.0267	3.962	CAMK2A,CAMK2B,CHRM3,ELK1,FZD3,GAB1,GNA14,GNAI1,GNAQ,GNAS,GNG2,GRM5,GRM8,MAP2K4,MMP16,PIK3R1,PRKACB,PRKAR1A,PRKAR2B,PRKCB,RAP2A,RASD1,RASGRF2
Mouse Embryonic Stem Cell Pluripotency	1.43	0.0485	2	FZD3,ID2,PIK3R1,RAP2A,RASD1
mTOR Signaling	1.41	0.0374	1.342	EIF4A2,EIF4B,EIF4G3,PIK3R1,PPP2R1A,PRKCB,RAP2A,RASD1
3-phosphoinositide Biosynthesis	1.4	0.0372	2.236	NUDT3,PIK3R1,PIP5K1B,PPP1CB,PPP2R1A,PPP3CA,PTPN13,SYNJ2
Dermatan Sulfate Degradation (Metazoa)	1.4	0.111	NA	CEMIP2,IDS
RHO GTPases Activate WASPs and WAVEs	1.39	0.0698	NA	ACTB,BAIAP2,NCKAP1
Oncostatin M Signaling	1.39	0.0698	NA	ELK1,RAP2A,RASD1
Signaling by NOTCH4	1.37	0.0423	2.449	CIT,PIK3R1,STK4,UBA52,UBB,YWHAZ
Glucocorticoid Receptor Signaling	1.37	0.0283	NA	ACTB,DPF1,ELK1,FKBP5,HSP90AA1,HSP90AB1,MAP2K4,MT-ND3,MT-ND4L,NR3C1,NR3C2,PIK3R1,PPP3CA,PRKACB,RAP2A,RASD1,YWHAH
S100 Family Signaling Pathway	1.37	0.0269	3.771	APP,ATP2A2,CACNA2D1,CALM1,CALM2,CALM3,CAMK2A,CAMK2B,CHRM3,FZD3,GRM5,GRM8,ITPR1,MAP2K4,MMP16,NR3C1,PIK3R1,PRKACB,PRKAR1A,PRKAR2B,PRKCB
Post-translational protein phosphorylation	1.37	0.0467	2.236	APP,CDH2,SCG2,SPP1,TF
Tumor Microenvironment Pathway	1.36	0.0389	2.646	FGF14,MMP16,PDGFD,PIK3R1,RAP2A,RASD1,SPP1
ISG15 antiviral mechanism	1.36	0.0541	2	EIF4A2,EIF4G3,UBA52,UBB
TAK1-dependent IKK and NF-kappa-B activation	1.36	0.0682	NA	APP,UBA52,UBB
TBC/RABGAPs	1.36	0.0682	NA	GABARAP,MAP1LC3B,RAB6B
RHO GTPases activate CIT	1.35	0.105	NA	CIT,PPP1CB
Regulation of TP53 Activity through Methylation	1.35	0.105	NA	UBA52,UBB
trans-Golgi Network Vesicle Budding	1.35	0.0533	2	APP,FTH1,FTL,VAMP2
C-type lectin receptors (CLRs)	1.34	0.0414	2.449	CALM1,ITPR1,PPP3CA,PRKACB,UBA52,UBB
Carboxyterminal post-translational modifications of tubulin	1.34	0.0667	NA	AGBL1,AGBL4,TUBB4A
M-decay: degradation of maternal mRNAs by maternally stored factors	1.31	0.0652	NA	EIF4A2,EIF4B,PABPC1
Signaling by Hippo	1.31	0.1	NA	STK4,YWHAB
Leptin Signaling in Obesity	1.31	0.0519	NA	PIK3R1,PRKACB,PRKAR1A,PRKAR2B
Toll-like Receptor Signaling	1.31	0.0519	NA	ELK1,MAP2K4,UBA52,UBB
Signaling by NOTCH1	1.29	0.0513	2	TBL1XR1,TLE4,UBA52,UBB
PKR-mediated signaling	1.29	0.0513	2	PPP2R1A,SNCA,SUMO2,TUBB4A
NF-κB Activation by Viruses	1.29	0.0513	NA	PIK3R1,PRKCB,RAP2A,RASD1
Maturity Onset Diabetes of Young (MODY) Signaling	1.29	0.0513	NA	APOD,CACNA2D1,GAPDH,NEUROD1
Interleukin-2 family signaling	1.29	0.0638	NA	PIK3R1,PTK2B,SYNJ2
HER-2 Signaling in Breast Cancer	1.29	0.0352	1.414	ARF3,ELK1,ETS2,NRG1,PIK3R1,PRKCB,RAP2A,RASD1
MTF1 activates gene expression	1.28	0.333	NA	SNCB
NADH Repair	1.28	0.333	NA	GAPDH
RHO GTPases activate PAKs	1.27	0.0952	NA	CALM1,PPP1CB
IL-17 Signaling	1.27	0.037	2.646	ELK1,HSP90AA1,HSP90AB1,MAP2K4,PIK3R1,RAP2A,RASD1
Factors Promoting Cardiogenesis in Vertebrates	1.27	0.0397	2.449	ACVR1C,CAMK2A,CAMK2B,FZD3,MAP2K4,PRKCB
Cell Cycle Checkpoints	1.25	0.0331	3	CLASP1,DYNLL1,PPP2R1A,UBA52,UBB,YWHAB,YWHAG,YWHAH,YWHAZ
iNOS Signaling	1.25	0.0612	NA	CALM1,CALM2,CALM3
Signaling by NTRK1 (TRKA)	1.24	0.0494	2	ELK1,PIK3R1,PPP2R1A,YWHAB
Prostate Cancer Signaling	1.24	0.0431	2.236	HSP90AA1,HSP90AB1,PIK3R1,RAP2A,RASD1
Production of Nitric Oxide and Reactive Oxygen Species in Macrophages	1.24	0.0365	1.134	APOD,CLU,MAP2K4,PIK3R1,PPP1CB,PPP2R1A,PRKCB
Superpathway of D-myo-inositol (1,4,5)-trisphosphate Metabolism	1.24	0.0909	NA	BPNT2,SYNJ2
Xenobiotic Metabolism CAR Signaling Pathway	1.23	0.0343	0.378	ALDH1L1,HS6ST3,HSP90AA1,HSP90AB1,MAP2K4,NDST3,PPP2R1A,PRKCB
ER-Mitochondrial Communication Signaling Pathway	1.23	0.0488	2	APP,NR3C1,TOMM20,VDAC1
FLT3 Signaling in Hematopoietic Progenitor Cells	1.23	0.0488	NA	ELK1,PIK3R1,RAP2A,RASD1
Signaling by NOTCH3	1.22	0.06	NA	PBX1,UBA52,UBB
Melanoma Signaling	1.22	0.06	NA	PIK3R1,RAP2A,RASD1
MYC Mediated Apoptosis Signaling	1.22	0.06	NA	PRKACB,PRKAR1A,PRKAR2B
Estrogen-Dependent Breast Cancer Signaling	1.21	0.0482	NA	ELK1,PIK3R1,RAP2A,RASD1
JAK/STAT Signaling	1.21	0.0482	NA	GNAQ,PIK3R1,RAP2A,RASD1
Sphingosine-1-phosphate Signaling	1.21	0.042	2.236	GNAI1,GNAQ,PDGFD,PIK3R1,PTK2B
PEDF Signaling	1.2	0.0476	NA	ELK1,PIK3R1,RAP2A,RASD1
Protein Ubiquitination Pathway	1.2	0.0323	2.646	DNAJA1,DNAJC15,HSP90AA1,HSP90AB1,HSPA12A,UBA52,UBB,UCHL1,USP9Y
Virus Entry via Endocytic Pathways	1.19	0.0417	2.236	ACTB,PIK3R1,PRKCB,RAP2A,RASD1
TCF dependent signaling in response to WNT	1.19	0.0354	2.646	H2AZ2,PIP5K1B,PPP2R1A,TLE4,UBA52,UBB,YWHAZ
Chaperone Mediated Autophagy Signaling Pathway	1.18	0.0267	1.213	APP,ATP6V0C,ATP6V1B2,ATP6V1D,EEF1A1,EEF1A2,HSP90AA1,HSP90AB1,LAMP2,MAP2K4,MMP16,PEA15,PHLPP1,PIK3R1,PPP3CA,SNCA,UCHL1
Other interleukin signaling	1.17	0.0833	NA	SNAP25,VAMP2
Glucose metabolism	1.17	0.0465	2	GAPDH,PGM2L1,PPP2R1A,PRKACB
FGF Signaling	1.17	0.0465	2	FGF14,GAB1,ITPR1,PIK3R1
Superpathway of Inositol Phosphate Compounds	1.17	0.0332	2.449	NUDT3,PIK3R1,PIP5K1B,PPP1CB,PPP2R1A,PPP3CA,PTPN13,SYNJ2
HEY1 Signaling Pathway	1.16	0.0373	2.449	ACVR1C,BPNT2,GAB1,MMP16,NTRK3,PIK3R1
Neurotransmitter uptake and metabolism In glial cells	1.16	0.25	NA	SLC1A2
Eumelanin Biosynthesis	1.16	0.25	NA	MIF
Phenylalanine Degradation I (Aerobic)	1.16	0.25	NA	QDPR
IL-12 Signaling and Production in Macrophages	1.16	0.0331	-0.447	APOD,CALM1,CALM2,CALM3,CLU,ETS2,PIK3R1,PRKCB
Role of NANOG in Mammalian Embryonic Stem Cell Pluripotency	1.16	0.0407	NA	FZD3,GAB1,PIK3R1,RAP2A,RASD1
L1CAM interactions	1.15	0.0403	1.342	ACTB,ANK1,DPYSL2,SCN8A,TUBB4A
Regulation of Insulin-like Growth Factor (IGF) transport and uptake by IGFBPs	1.15	0.0403	2.236	APP,CDH2,SCG2,SPP1,TF
Signaling by TGF-beta Receptor Complex	1.14	0.0556	NA	PPP1CB,UBA52,UBB
UVB-Induced MAPK Signaling	1.14	0.0556	NA	MAP2K4,PIK3R1,PRKCB
Necroptosis Signaling Pathway	1.14	0.0368	1.633	CAMK2A,CAMK2B,PPP3CA,SLC25A3,TOMM20,VDAC1
Oxidative Stress Induced Senescence	1.14	0.0455	NA	H2AZ2,MAP2K4,UBA52,UBB
Insulin processing	1.14	0.08	NA	CPE,VAMP2
MyD88 cascade initiated on plasma membrane	1.14	0.08	NA	UBA52,UBB
Metabolism of cofactors	1.14	0.08	NA	CALM1,HSP90AA1
Xenobiotic Metabolism General Signaling Pathway	1.13	0.0366	2.236	FTL,MAP2K4,PIK3R1,PRKCB,RAP2A,RASD1
Signaling by ROBO receptors	1.13	0.0325	2.449	CLASP1,GSPT1,NELL2,PABPC1,PRKACB,ROBO1,UBA52,UBB
Fc epsilon receptor (FCERI) signaling	1.11	0.034	2	CALM1,ITPR1,MAP2K4,PIK3R1,PPP3CA,UBA52,UBB
Tuberculosis Latent Signaling Pathway	1.11	0.0444	-1	GNAI1,PRKACB,PRKAR1A,PRKAR2B
Signaling by Erythropoietin	1.11	0.0769	NA	GAB1,PIK3R1
Deadenylation-dependent mRNA decay	1.11	0.0536	NA	EIF4A2,EIF4B,PABPC1
CNTF Signaling	1.11	0.0536	NA	PIK3R1,RAP2A,RASD1
Degradation of beta-catenin by the destruction complex	1.1	0.044	NA	PPP2R1A,TLE4,UBA52,UBB
TNF signaling	1.09	0.0526	NA	CLIP3,UBA52,UBB
Interleukin-1 family signaling	1.09	0.0388	2.236	IL1RAPL1,MAP2K4,PTPN13,UBA52,UBB
MAPK6/MAPK4 signaling	1.08	0.0435	NA	PRKACB,SEPTIN7,UBA52,UBB
Acute Myeloid Leukemia Signaling	1.08	0.0435	NA	MAP2K4,PIK3R1,RAP2A,RASD1
Effects of PIP2 hydrolysis	1.08	0.0741	NA	DGKB,ITPR1
Signaling by PDGF	1.07	0.0517	NA	PDGFD,PIK3R1,SPP1
Cancer Drug Resistance by Drug Efflux	1.07	0.0517	NA	PIK3R1,RAP2A,RASD1
EPH-Ephrin signaling	1.07	0.043	2	ACTB,EFNA5,EPHA4,GRIN2B
TR/RXR Activation	1.07	0.0382	1.342	NRGN,PIK3R1,RCAN2,TBL1XR1,THRB
Signaling by MST1	1.07	0.2	NA	SPINT2
Lysine Degradation II	1.07	0.2	NA	AASDHPPT
Myo-inositol Biosynthesis	1.07	0.2	NA	BPNT2
Lysine Degradation V	1.07	0.2	NA	AASDHPPT
Sirtuin Signaling Pathway	1.06	0.0303	0	APP,GABARAP,GABARAPL1,GLS,MAP1LC3B,MT-ND3,MT-ND4L,TOMM20,VDAC1
Glioblastoma Multiforme Signaling	1.06	0.0351	2.236	FZD3,ITPR1,PDGFD,PIK3R1,RAP2A,RASD1
Apelin Adipocyte Signaling Pathway	1.06	0.0426	-1	GNAI1,PRKACB,PRKAR1A,PRKAR2B
MTOR signalling	1.05	0.0714	NA	EIF4B,YWHAB
PCP (Planar Cell Polarity) Pathway	1.04	0.05	NA	FZD3,JUND,MAP2K4
Myogenesis	1.03	0.069	NA	CDH2,CDH4
TGF-β Signaling	1.02	0.0412	NA	ACVR1C,MAP2K4,RAP2A,RASD1
UVA-Induced MAPK Signaling	1.01	0.0408	NA	MAP2K4,PIK3R1,RAP2A,RASD1
Kinesins	1	0.0484	NA	KIF13B,KLC1,TUBB4A
Activation of kainate receptors upon glutamate binding	1	0.0667	NA	CALM1,GNG2
Protein ubiquitination	1	0.0667	NA	UBA52,UBB
Signaling by NTRK3 (TRKC)	1	0.0667	NA	NTRK3,PIK3R1
Signaling by CSF3 (G-CSF)	1	0.0667	NA	UBA52,UBB
Hereditary Breast Cancer Signaling	0.994	0.0362	2	PIK3R1,RAP2A,RASD1,UBA52,UBB
Choline catabolism	0.99	0.167	NA	SLC44A1
Creatine-phosphate Biosynthesis	0.99	0.167	NA	CKB
STAT3 Pathway	0.984	0.036	1	FLT1,MAP2K4,NTRK3,RAP2A,RASD1
ATM Signaling	0.983	0.04	NA	CBX5,HP1BP3,MAP2K4,PPP2R1A
Endosomal Sorting Complex Required For Transport (ESCRT)	0.978	0.0645	NA	UBA52,UBB
MyD88 dependent cascade initiated on endosome	0.978	0.0645	NA	UBA52,UBB
RHO GTPases Activate Formins	0.974	0.0357	2.236	ACTB,CLASP1,DYNLL1,PPP2R1A,TUBB4A
Erythropoietin Signaling Pathway	0.974	0.0331	2.449	ELK1,ITPR1,PIK3R1,PRKCB,RAP2A,RASD1
UFMylation Signaling Pathway	0.974	0.0469	NA	EIF4A2,EIF4G3,PABPC1
Glycation Signaling Pathway	0.961	0.0311	1.134	APP,MAP2K4,PIK3R1,PRKCB,RAP2A,RASD1,SNCA
B Cell Receptor Signaling	0.96	0.0251	2.714	CALM1,CALM2,CALM3,CAMK2A,CAMK2B,EBF1,ELK1,GAB1,MAP2K4,PIK3R1,PPP3CA,PRKCB,PTK2B,RAP2A,RASD1,SYNJ2
WNT/Ca+ pathway	0.944	0.0455	NA	CAMK2A,FZD3,PPP3CA
CCR5 Signaling in Macrophages	0.937	0.0259	2.236	CACNA2D1,CALM1,CALM2,CALM3,GNA14,GNAI1,GNAQ,GNAS,GNG2,ITPR1,MAP2K4,PRKCB,PTK2B
Mitotic Prophase	0.937	0.0385	2	ARPP19,H2AZ2,PPP2R1A,PRKCB
Hedgehog 'on' state	0.936	0.0347	2.236	CIT,PIK3R1,STK4,UBA52,UBB
Activation of Matrix Metalloproteinases	0.932	0.0606	NA	MMP16,SPOCK3
Toll Like Receptor 3 (TLR3) Cascade	0.932	0.0606	NA	UBA52,UBB
Abacavir ADME	0.929	0.0448	NA	CIT,PIK3R1,STK4
Ribavirin ADME	0.929	0.0448	NA	CIT,PIK3R1,STK4
Mitotic Roles of Polo-Like Kinase	0.929	0.0448	NA	HSP90AA1,HSP90AB1,PPP2R1A
Aryl hydrocarbon receptor signalling	0.927	0.143	NA	HSP90AB1
MicroRNA Biogenesis Signaling Pathway	0.925	0.0321	2.449	HSP90AA1,HSP90AB1,PIK3R1,RAN,RAP2A,RASD1
Hepatitis B Chronic Liver Pathogenesis Signaling Pathway	0.917	0.0319	2.449	MAP2K4,PIK3R1,PRKCB,RAP2A,RASD1,VDAC1
Sleep REM Signaling Pathway	0.915	0.0377	2	CHRM3,PRKACB,PRKAR1A,PRKAR2B
Signaling by NOTCH2	0.911	0.0588	NA	UBA52,UBB
Late endosomal microautophagy	0.911	0.0588	NA	UBA52,UBB
D-myo-inositol (1,4,5,6)-Tetrakisphosphate Biosynthesis	0.909	0.0317	NA	NUDT3,PPP1CB,PPP2R1A,PPP3CA,PTPN13,SYNJ2
D-myo-inositol (3,4,5,6)-tetrakisphosphate Biosynthesis	0.909	0.0317	NA	NUDT3,PPP1CB,PPP2R1A,PPP3CA,PTPN13,SYNJ2
Transcriptional Regulation by NPAS4	0.89	0.0571	NA	CDK5R1,NR3C1
Nucleotide Excision Repair	0.883	0.0367	2	ACTB,SUMO2,UBA52,UBB
Eukaryotic Translation Initiation	0.882	0.0333	2.236	EIF1AX,EIF4A2,EIF4B,PABPC1,UBA52
SUMOylation of chromatin organization proteins	0.875	0.0423	NA	CBX5,SATB2,SUMO2
Glioma Invasiveness Signaling	0.875	0.0423	NA	PIK3R1,RAP2A,RASD1
Adenine and Adenosine Salvage III	0.873	0.125	NA	ADARB2
Purine Ribonucleosides Degradation to Ribose-1-phosphate	0.873	0.125	NA	ADARB2
Transcriptional regulation by RUNX1	0.865	0.0329	2.236	AUTS2,H2AZ2,PRKCB,UBA52,UBB
Type II Diabetes Mellitus Signaling	0.865	0.0329	NA	CACNA2D1,ITPR1,MAP2K4,PIK3R1,PRKCB
IL-33 Signaling Pathway	0.863	0.0308	2.236	H2AZ2,MAP2K4,PIK3R1,PRKACB,PRKAR1A,PRKAR2B
Regulation of Actin-based Motility by Rho	0.863	0.036	1	ACTB,BAIAP2,PIP5K1B,PPP1CB
Regulation of RUNX2 expression and activity	0.862	0.0417	NA	NR3C1,UBA52,UBB
Gene and protein expression by JAK-STAT signaling after IL-12 stimulation	0.851	0.0541	NA	MIF,PPIA
Growth Hormone Signaling	0.849	0.0411	NA	ELK1,PIK3R1,PRKCB
Senescence-Associated Secretory Phenotype (SASP)	0.836	0.0405	NA	H2AZ2,UBA52,UBB
MyD88-independent TLR4 cascade	0.833	0.0526	NA	UBA52,UBB
Fanconi Anemia Pathway	0.833	0.0526	NA	UBA52,UBB
Triglyceride metabolism	0.833	0.0526	NA	PPP1CB,PRKACB
MIF-mediated Glucocorticoid Regulation	0.833	0.0526	NA	MIF,NR3C1
3-phosphoinositide Degradation	0.827	0.03	2	NUDT3,PPP1CB,PPP2R1A,PPP3CA,PTPN13,SYNJ2
Tuberculosis Active Signaling Pathway	0.824	0.0286	-1.134	ATP6V0C,ATP6V1B2,ATP6V1D,IL1RAPL1,MAP2K4,PIK3R1,PPP3CA
Pulmonary Healing Signaling Pathway	0.82	0.0299	2.449	FZD3,MAP2K4,MMP16,PRKCB,RAP2A,RASD1
ID1 Signaling Pathway	0.813	0.0297	2.449	ACVR1C,APP,GSPT1,PIK3R1,RAP2A,RASD1
Plasma lipoprotein assembly, remodeling, and clearance	0.812	0.0395	NA	PRKACB,UBA52,UBB
Nonsense-Mediated Decay (NMD)	0.804	0.0342	2	GSPT1,PABPC1,PPP2R1A,UBA52
Angiopoietin Signaling	0.8	0.039	NA	PIK3R1,RAP2A,RASD1
HMGB1 Signaling	0.8	0.0312	2	ELK1,MAP2K4,PIK3R1,RAP2A,RASD1
D-myo-inositol-5-phosphate Metabolism	0.799	0.0294	NA	NUDT3,PPP1CB,PPP2R1A,PPP3CA,PTPN13,SYNJ2
Wound Healing Signaling Pathway	0.799	0.0281	2.646	ACVR1C,IL1RAPL1,LAMA2,MAP2K4,PDGFD,RAP2A,RASD1
Class C/3 (Metabotropic glutamate/pheromone receptors)	0.797	0.05	NA	GRM5,GRM8
Bladder Cancer Signaling	0.786	0.0336	NA	FGF14,MMP16,RAP2A,RASD1
POU5F1 (OCT4), SOX2, NANOG repress genes related to differentiation	0.783	0.1	NA	TSC22D1
Creatine metabolism	0.783	0.1	NA	CKB
Citrulline Biosynthesis	0.783	0.1	NA	GLS
Mechanisms of Viral Exit from Host Cells	0.78	0.0488	NA	ACTB,PRKCB
Transcriptional Regulatory Network in Embryonic Stem Cells	0.769	0.0305	2.236	ACVR1C,FZD3,PIK3R1,RAP2A,RASD1
IL-17A Signaling in Fibroblasts	0.766	0.0375	NA	MAP2K4,PRKCB,THY1
MyD88:MAL(TIRAP) cascade initiated on plasma membrane	0.764	0.0476	NA	UBA52,UBB
Formation of WDR5-containing histone-modifying complexes	0.764	0.0476	NA	AKAP8L,WDR82
April Mediated Signaling	0.764	0.0476	NA	ELK1,MAP2K4
Role of JAK family kinases in IL-6-type Cytokine Signaling	0.755	0.037	NA	HSP90AA1,HSP90AB1,MAP2K4
Smooth Muscle Contraction	0.748	0.0465	NA	CALD1,CALM1
B Cell Activating Factor Signaling	0.748	0.0465	NA	ELK1,MAP2K4
G alpha (i) signalling events	0.746	0.0271	1.89	APP,GNAI1,GNAS,GNG2,GRM8,OPN3,PSAP
Processing and activation of SUMO	0.746	0.0909	NA	SUMO2
RHO GTPases activate KTN1	0.746	0.0909	NA	KLC1
Metallothioneins bind metals	0.746	0.0909	NA	MT3
Phenylalanine and tyrosine metabolism	0.746	0.0909	NA	QDPR
Prostanoid Biosynthesis	0.746	0.0909	NA	PTGDS
Hematoma Resolution Signaling Pathway	0.74	0.027	0	FTH1,FTL,GRIN2B,MAP2K4,MMP16,MT-ND3,MT-ND4L
Asparagine N-linked glycosylation	0.733	0.032	2	MAN1A1,ST8SIA3,UBA52,UBB
PI3K Cascade	0.733	0.0455	NA	GAB1,PIK3R1
Transport of bile salts and organic acids, metal ions and amine compounds	0.723	0.0357	NA	SLC44A1,SLC5A11,SLC5A3
Role of MAPK Signaling in the Pathogenesis of Influenza	0.723	0.0357	NA	MAP2K4,RAP2A,RASD1
Cohesin Chromatin Regulation Pathway	0.718	0.0266	2.646	CBX5,H2AZ2,HP1BP3,MEG3,PCDH10,PCDH11Y,PPP2R1A
Presynaptic depolarization and calcium channel opening	0.712	0.0833	NA	CACNA2D1
Neurotransmitter receptors and postsynaptic signal transmission	0.712	0.0833	NA	GLRA3
Vitamin D (calciferol) metabolism	0.712	0.0833	NA	SUMO2
Signaling by LTK	0.712	0.0833	NA	PIK3R1
Glycosaminoglycan metabolism	0.709	0.0312	2	B4GAT1,HS6ST3,IDS,NDST3
Deubiquitination	0.707	0.0264	2.646	ACTB,FKBP8,TOMM20,UBA52,UBB,UCHL1,VDAC1
MIF Regulation of Innate Immunity	0.704	0.0435	NA	MAP2K4,MIF
Role of OCT4 in Mammalian Embryonic Stem Cell Pluripotency	0.704	0.0435	NA	ETS2,SPP1
LXR/RXR Activation	0.693	0.0308	1	APOD,CLU,IL1RAPL1,TF
Neuroprotective Role of THOP1 in Alzheimer's Disease	0.693	0.0308	-2	APP,PRKACB,PRKAR1A,PRKAR2B
Costimulation by the CD28 family	0.685	0.0305	2	CIT,PIK3R1,PPP2R1A,STK4
SUMOylation of immune response proteins	0.681	0.0769	NA	SUMO2
Dissolution of Fibrin Clot	0.681	0.0769	NA	SERPINE2
Advanced glycosylation endproduct receptor signaling	0.681	0.0769	NA	APP
Mitochondrial calcium ion transport	0.681	0.0769	NA	VDAC1
Transcriptional regulation of testis differentiation	0.681	0.0769	NA	PTGDS
Mitotic G1 phase and G1/S transition	0.677	0.0303	2	DYRK1A,PPP2R1A,UBA52,UBB
Centrosomal KIAA0586 Signaling Pathway	0.677	0.0303	0	FGF14,PIK3R1,PRKACB,PRKAR2B
DNA Damage Bypass	0.676	0.0417	NA	UBA52,UBB
Inositol phosphate metabolism	0.676	0.0417	NA	CALM1,NUDT3
Regulation of Cellular Mechanics by Calpain Protease	0.673	0.0337	NA	RAP2A,RASD1,TLN2
RAB GEFs exchange GTP for GDP on RABs	0.664	0.0333	NA	GDI1,RAB6B,RIN2
Antimicrobial peptides	0.662	0.0408	NA	CHGA,CLU
Actin Nucleation by ARP-WASP Complex	0.655	0.033	NA	BAIAP2,RAP2A,RASD1
Protein Sorting Signaling Pathway	0.652	0.0276	2.236	GNAQ,GNAS,PRKACB,PRKAR1A,PRKAR2B
Glutamate and glutamine metabolism	0.652	0.0714	NA	GLS
Assembly of RNA Polymerase III Complex	0.652	0.0714	NA	BDP1
Lung Ionic Balance Signaling Pathway	0.648	0.023	1.155	ATP1B1,CHRM3,FZD3,GNAS,GRM5,GRM8,PPP2R1A,PRKACB,PRKAR1A,PRKAR2B,PRKCB,VDAC1
Gap junction trafficking and regulation	0.637	0.0392	NA	ACTB,TUBB4A
Transcriptional activity of SMAD2/SMAD3:SMAD4 heterotrimer	0.637	0.0392	NA	UBA52,UBB
NR1H2 and NR1H3-mediated signaling	0.637	0.0392	NA	APOD,TBL1XR1
FAT10 Cancer Signaling Pathway	0.637	0.0392	NA	ACVR1C,EEF1A1
Regulation of TP53 Activity through Phosphorylation	0.636	0.0323	NA	CDK5R1,UBA52,UBB
CGAS-STING Signaling Pathway	0.633	0.029	2	ATP6V0C,ATP6V1B2,ATP6V1D,MAP1LC3B
Role of PKR in Interferon Induction and Antiviral Response	0.633	0.029	0	HSP90AA1,HSP90AB1,MAP2K4,PDGFD
Regulation of cholesterol biosynthesis by SREBP (SREBF)	0.626	0.0667	NA	RAN
Synthesis of Prostaglandins (PG) and Thromboxanes (TX)	0.626	0.0667	NA	PTGDS
Mitotic Telophase/Cytokinesis	0.626	0.0667	NA	PDS5B
B-WICH complex positively regulates rRNA expression	0.625	0.0385	NA	ACTB,H2AZ2
Class B/2 (Secretin family receptors)	0.619	0.0316	NA	FZD3,GNAS,GNG2
Regulation of Apoptosis	0.613	0.0377	NA	UBA52,UBB
Transcriptional regulation by RUNX3	0.611	0.0312	NA	SPP1,UBA52,UBB
Mitochondrial translation	0.602	0.0309	NA	MRPL19,MRPL41,MRPS6
Signal regulatory protein family interactions	0.602	0.0625	NA	PTK2B
Superpathway of Citrulline Metabolism	0.602	0.0625	NA	GLS
Role of Chondrocytes in Rheumatoid Arthritis Signaling Pathway	0.592	0.0278	2	IL1RAPL1,MAP2K4,MMP16,PPP3CA
Meiotic synapsis	0.59	0.0364	NA	H2AZ2,SUN2
PI3K Signaling in B Lymphocytes	0.583	0.022	2.828	CALM1,CALM2,CALM3,CAMK2A,CAMK2B,ELK1,ITPR1,PIK3R1,PLEKHA1,PPP3CA,PRKCB,RAP2A,RASD1
Metabolism of folate and pterines	0.579	0.0588	NA	ALDH1L1
Signaling by Type 1 Insulin-like Growth Factor 1 Receptor (IGF1R)	0.579	0.0588	NA	PIK3R1
Transcriptional regulation of pluripotent stem cells	0.579	0.0588	NA	PBX1
Chondroitin Sulfate Degradation (Metazoa)	0.579	0.0588	NA	CEMIP2
1D-myo-inositol Hexakisphosphate Biosynthesis II (Mammalian)	0.579	0.0588	NA	SYNJ2
D-myo-inositol (1,3,4)-trisphosphate Biosynthesis	0.579	0.0588	NA	SYNJ2
Adenosine Nucleotides Degradation II	0.579	0.0588	NA	ADARB2
E3 ubiquitin ligases ubiquitinate target proteins	0.579	0.0357	NA	UBA52,UBB
S Phase	0.578	0.03	NA	PDS5B,UBA52,UBB
Salvage Pathways of Pyrimidine Ribonucleotides	0.578	0.03	NA	AK5,DYRK1A,MAP2K4
Folate Signaling Pathway	0.568	0.0351	NA	ADARB2,ALDH1L1
Gene Silencing by RNA	0.562	0.0294	NA	H2AZ2,HSP90AA1,RAN
ILK Signaling	0.559	0.0254	1	ACTB,MAP2K4,PIK3R1,PPP2R1A,TMSB4X
Neddylation	0.558	0.0244	2.449	CAND1,FEM1B,PUM2,UBA52,UBB,ZBTB16
RORA activates gene expression	0.558	0.0556	NA	TBL1XR1
Role of IL-17A in Arthritis	0.557	0.0345	NA	MAP2K4,PIK3R1
Kinetochore Metaphase Signaling Pathway	0.555	0.0291	NA	ARPP19,H2AZ2,PPP1CB
DNA Double Strand Break Response	0.547	0.0339	NA	UBA52,UBB
DNA Replication Pre-Initiation	0.547	0.0288	NA	H2AZ2,UBA52,UBB
Signaling by Activin	0.538	0.0526	NA	ACVR1C
RHO GTPases Activate ROCKs	0.538	0.0526	NA	PPP1CB
NIK-->noncanonical NF-kB signaling	0.537	0.0333	NA	UBA52,UBB
GADD45 Signaling	0.537	0.0333	NA	ACVR1C,MAP2K4
Dermatan Sulfate Biosynthesis (Late Stages)	0.537	0.0333	NA	HS6ST3,NDST3
Apoptosis Signaling	0.533	0.0283	NA	MAP2K4,RAP2A,RASD1
Natural Killer Cell Signaling	0.528	0.0246	1.342	NECTIN2,PIK3R1,PTK2B,RAP2A,RASD1
Extracellular matrix organization	0.525	0.028	NA	APP,LAMA2,NRXN1
IL-10 Signaling	0.524	0.0258	-1	ELK1,IL1RAPL1,MAP2K4,PBX1
SUMOylation of transcription factors	0.519	0.05	NA	SUMO2
Synthesis, secretion, and deacylation of Ghrelin	0.519	0.05	NA	SPCS3
Formation of ATP by chemiosmotic coupling	0.519	0.05	NA	MT-ATP8
Purine Nucleotides Degradation II (Aerobic)	0.519	0.05	NA	ADARB2
Apelin Liver Signaling Pathway	0.519	0.05	NA	MAP2K4
MSP-RON Signaling Pathway	0.518	0.0323	NA	ACTB,PIK3R1
Chromatin organization	0.517	0.0235	2.449	ACTB,ATXN7L3,H2AZ2,MORF4L1,TBL1XR1,UTY
Xenobiotic Metabolism AHR Signaling Pathway	0.511	0.0275	NA	ALDH1L1,HSP90AA1,HSP90AB1
Neutrophil Extracellular Trap Signaling Pathway	0.511	0.022	3	ITPR1,MAP2K4,MT-ND3,MT-ND4L,PIK3R1,PPP3CA,PRKCB,TOMM20,VDAC1
Chondroitin Sulfate Biosynthesis (Late Stages)	0.509	0.0317	NA	HS6ST3,NDST3
Mitochondrial biogenesis	0.499	0.0312	NA	CALM1,TBL1XR1
Cytosolic sensors of pathogen-associated DNA	0.499	0.0312	NA	UBA52,UBB
Peroxisomal protein import	0.499	0.0312	NA	UBA52,UBB
Mitochondrial protein import	0.491	0.0308	NA	TOMM20,VDAC1
Hedgehog ligand biogenesis	0.491	0.0308	NA	UBA52,UBB
Preeclampsia Signaling Pathway	0.49	0.0248	-1	FLT1,FZD3,MAP2K4,PIK3R1
Coronavirus Pathogenesis Pathway	0.489	0.0237	-0.447	EEF1A1,EEF1A2,ELK1,MAP2K4,TNPO1
O-linked glycosylation	0.485	0.0265	NA	ADAMTS2,B4GAT1,GALNTL6
Induction of Apoptosis by HIV1	0.482	0.0303	NA	MAP2K4,SLC25A3
Pyridoxal 5'-phosphate Salvage Pathway	0.482	0.0303	NA	DYRK1A,MAP2K4
Binding and Uptake of Ligands by Scavenger Receptors	0.478	0.0263	NA	FTH1,FTL,HSP90AA1
HDR through Homologous Recombination (HRR) or Single Strand Annealing (SSA)	0.478	0.0263	NA	SUMO2,UBA52,UBB
Airway Pathology in Chronic Obstructive Pulmonary Disease	0.478	0.0263	NA	APOD,FGF14,PTGDS
CD40 Signaling	0.473	0.0299	NA	MAP2K4,PIK3R1
Role of PI3K/AKT Signaling in the Pathogenesis of Influenza	0.473	0.0299	NA	GNAI1,PIK3R1
RAF-independent MAPK1/3 activation	0.47	0.0435	NA	PEA15
Signaling by NODAL	0.47	0.0435	NA	ACVR1C
Nephrin family interactions	0.47	0.0435	NA	PIK3R1
HOTAIR Regulatory Pathway	0.469	0.0242	1	MMP16,PCDH10,PIK3R1,SPP1
TNFR2 non-canonical NF-kB pathway	0.465	0.0294	NA	UBA52,UBB
IL-17A Signaling in Airway Cells	0.465	0.0294	NA	MAP2K4,PIK3R1
Interleukin-7 signaling	0.455	0.0417	NA	PIK3R1
RHO GTPases Activate NADPH Oxidases	0.455	0.0417	NA	PRKCB
IL-22 Signaling	0.455	0.0417	NA	MAP2K4
MSP-RON Signaling in Macrophages Pathway	0.442	0.025	NA	PIK3R1,RAP2A,RASD1
Chondroitin Sulfate Biosynthesis	0.441	0.0282	NA	HS6ST3,NDST3
Remodeling of Epithelial Adherens Junctions	0.441	0.0282	NA	ACTB,TUBB4A
Incretin synthesis, secretion, and inactivation	0.441	0.04	NA	SPCS3
Eukaryotic Translation Elongation	0.43	0.0246	NA	EEF1A1,EEF1A2,UBA52
Miscellaneous transport and binding events	0.427	0.0385	NA	DMTN
DNA methylation	0.427	0.0385	NA	H2AZ2
IL-17A Signaling in Gastric Cells	0.427	0.0385	NA	MAP2K4
Pyrimidine Deoxyribonucleotides De Novo Biosynthesis I	0.427	0.0385	NA	AK5
D-myo-inositol (1,4,5)-Trisphosphate Biosynthesis	0.427	0.0385	NA	PIP5K1B
Dermatan Sulfate Biosynthesis	0.426	0.0274	NA	HS6ST3,NDST3
Ribonucleotide Reductase Signaling Pathway	0.425	0.023	2	ACTB,DPF1,MAP2K4,PIK3R1
Proteasomal PSMD10 Signaling Pathway	0.425	0.0244	NA	PIK3R1,RAP2A,RASD1
p38 MAPK Signaling	0.419	0.0242	NA	ELK1,IL1RAPL1,MAP2K4
BMAL1:CLOCK,NPAS2 activates circadian gene expression	0.415	0.037	NA	TBL1XR1
Pancreatic Adenocarcinoma Signaling	0.414	0.024	NA	ELK1,MAP2K4,PIK3R1
Granzyme A Signaling	0.412	0.0267	NA	MT-ND3,MT-ND4L
TCR signaling	0.408	0.0238	NA	PIK3R1,UBA52,UBB
Cellular response to hypoxia	0.405	0.0263	NA	UBA52,UBB
Interferon alpha/beta signaling	0.405	0.0263	NA	UBA52,UBB
Activated PKN1 stimulates transcription of AR regulated genes KLK2 and KLK3	0.402	0.0357	NA	H2AZ2
Pre-NOTCH Expression and Processing	0.398	0.026	NA	ATP2A2,H2AZ2
MHC class II antigen presentation	0.398	0.0234	NA	DYNLL1,KLC1,TUBB4A
VDR/RXR Activation	0.391	0.0256	NA	PRKCB,SPP1
Hypoxia Signaling in the Cardiovascular System	0.391	0.0256	NA	HSP90AA1,HSP90AB1
SIRT1 negatively regulates rRNA expression	0.391	0.0345	NA	H2AZ2
Interconversion of nucleotide di- and triphosphates	0.391	0.0345	NA	AK5
EGR2 and SOX10-mediated initiation of Schwann cell myelination	0.391	0.0345	NA	LAMA2
Glycolysis I	0.391	0.0345	NA	GAPDH
Role of p14/p19ARF in Tumor Suppression	0.391	0.0345	NA	PIK3R1
Warburg Effect Signaling Pathway	0.387	0.0231	NA	GLS,PIK3R1,PRDX2
IL-7 Signaling Pathway	0.384	0.0253	NA	EBF1,PIK3R1
FOXO-mediated transcription of oxidative stress, metabolic and neuronal genes	0.379	0.0333	NA	NR3C1
Regulation of CDH11 Expression and Function	0.379	0.0333	NA	CDH8
Gluconeogenesis I	0.379	0.0333	NA	GAPDH
G alpha (12/13) signalling events	0.378	0.025	NA	GNG2,RASGRF2
Role of BRCA1 in DNA Damage Response	0.378	0.025	NA	ACTB,DPF1
Signaling by ALK	0.369	0.0323	NA	PIK3R1
G-protein beta:gamma signalling	0.359	0.0312	NA	GNG2
Chromatin modifications during the maternal to zygotic transition (MZT)	0.359	0.0312	NA	H2AZ2
Atherosclerosis Signaling	0.358	0.0221	NA	APOD,CLU,PDGFD
Cerebral Malformation Signaling Pathway	0.354	0.0219	NA	MAP2K4,PIK3R1,PPP2R1A
Transcriptional regulation of white adipocyte differentiation	0.353	0.0238	NA	EBF1,TBL1XR1
Activation of anterior HOX genes in hindbrain during early embryogenesis	0.353	0.0238	NA	H2AZ2,PBX1
Adipogenesis pathway	0.349	0.0217	NA	EBF1,FZD3,TBL1XR1
Cristae formation	0.349	0.0303	NA	MT-ATP8
Sialic acid metabolism	0.349	0.0303	NA	ST8SIA3
TNFR2 Signaling	0.349	0.0303	NA	MAP2K4
Inhibition of Angiogenesis by TSP1	0.349	0.0303	NA	MAP2K4
Transcriptional Regulation by E2F6	0.339	0.0294	NA	CBX5
4-1BB Signaling in T Lymphocytes	0.339	0.0294	NA	MAP2K4
p70S6K Signaling	0.334	0.0189	1.633	GNAI1,GNAQ,PIK3R1,PPP2R1A,PRKCB,RAP2A,RASD1,YWHAB,YWHAG,YWHAH,YWHAZ
SRP-dependent cotranslational protein targeting to membrane	0.332	0.0211	NA	SPCS3,SRP14,UBA52
Regulation of mitotic cell cycle	0.331	0.0227	NA	UBA52,UBB
GPVI-mediated activation cascade	0.33	0.0286	NA	PIK3R1
PRC2 methylates histones and DNA	0.33	0.0286	NA	H2AZ2
SUMOylation of SUMOylation proteins	0.33	0.0286	NA	SUMO2
IL-9 Signaling	0.33	0.0286	NA	PIK3R1
NAP1L1 Transcription Regulation Signaling Pathway	0.325	0.0225	NA	PIK3R1,TUBB4A
Transcriptional regulation by the AP-2 (TFAP2) family of transcription factors	0.321	0.0278	NA	KCTD1
G alpha (s) signalling events	0.319	0.0207	NA	GNAI1,GNAS,GNG2
Detoxification of Reactive Oxygen Species	0.313	0.027	NA	PRDX2
ERCC6 (CSB) and EHMT2 (G9a) positively regulate rRNA expression	0.313	0.027	NA	H2AZ2
Unfolded protein response	0.309	0.0217	NA	DNAJA1,DNAJC15
Phagosome Formation	0.307	0.0184	3.051	CHRM3,FZD3,GRM5,GRM8,ITPR1,MAP2K4,PIK3R1,PIP5K1B,PRKCB,PTK2B,RAP2A,RASD1,TLN2
Granulocyte Adhesion and Diapedesis	0.306	0.0196	NA	GNAI1,IL1RAPL1,MMP16,THY1
Cell Cycle Regulation by BTG Family Proteins	0.305	0.0263	NA	PPP2R1A
Inhibition of Matrix Metalloproteases	0.305	0.0263	NA	MMP16
Heparan Sulfate Biosynthesis (Late Stages)	0.3	0.0213	NA	HS6ST3,NDST3
Formation of Fibrin Clot (Clotting Cascade)	0.297	0.0256	NA	SERPINE2
Immunogenic Cell Death Signaling Pathway	0.295	0.0211	NA	HSP90AA1,HSP90AB1
Death Receptor Signaling	0.285	0.0206	NA	ACTB,MAP2K4
BBSome Signaling Pathway	0.285	0.0183	1	CHRM3,FZD3,GRM5,GRM8,MAP2K4,PKD1,PRKACB,PRKAR1A,PRKAR2B
Role of Pattern Recognition Receptors in Recognition of Bacteria and Viruses	0.284	0.0195	NA	MAP2K4,PIK3R1,PRKCB
RNA Polymerase III Transcription	0.282	0.0244	NA	BDP1
p53 Signaling	0.281	0.0204	NA	PIK3R1,SERPINE2
Interferon gamma signaling	0.281	0.0204	NA	CAMK2A,CAMK2B
Regulation of beta-cell development	0.275	0.0238	NA	NEUROD1
Activation of gene expression by SREBF (SREBP)	0.275	0.0238	NA	TBL1XR1
Pyrimidine Ribonucleotides Interconversion	0.275	0.0238	NA	AK5
Cell surface interactions at the vascular wall	0.274	0.0187	2	ATP1B1,MIF,PIK3R1,PPIA
Signaling by SCF-KIT	0.268	0.0233	NA	PIK3R1
DAP12 interactions	0.268	0.0233	NA	PIK3R1
Transport of vitamins, nucleosides, and related molecules	0.268	0.0233	NA	APOD
Heparan Sulfate Biosynthesis	0.267	0.0198	NA	HS6ST3,NDST3
Microautophagy Signaling Pathway	0.266	0.0189	NA	LAMP2,MAP1LC3B,TOMM20
Netrin-1 signaling	0.262	0.0227	NA	ROBO1
SUMOylation of transcription cofactors	0.262	0.0227	NA	SUMO2
BER (Base Excision Repair) Pathway	0.262	0.0227	NA	MAP2K4
Multiple Sclerosis Signaling Pathway	0.259	0.0183	2	GAS5,GRIN2B,PLP1,SLC8A1
ABC-family proteins mediated transport	0.259	0.0194	NA	UBA52,UBB
Pyrimidine Ribonucleotides De Novo Biosynthesis	0.255	0.0222	NA	AK5
SUMOylation of DNA replication proteins	0.249	0.0217	NA	SUMO2
IL-23 Signaling Pathway	0.249	0.0217	NA	PIK3R1
NAFLD Signaling Pathway	0.246	0.0179	0	ATP2A2,MAP2K4,PIK3R1,PPP2R1A
SUMOylation of RNA binding proteins	0.243	0.0213	NA	SUMO2
Heme signaling	0.243	0.0213	NA	TBL1XR1
Oxidative Phosphorylation	0.239	0.0185	NA	MT-ND3,MT-ND4L
ISGylation Signaling Pathway	0.235	0.0183	NA	MAP2K4,RTN4
Nucleosome assembly	0.232	0.0204	NA	H2AZ2
Interleukin-4 and Interleukin-13 signaling	0.228	0.018	NA	HSP90AA1,PIK3R1
Meiotic recombination	0.226	0.02	NA	H2AZ2
Signaling by TGFBR3	0.226	0.02	NA	MMP16
Transcriptional regulation by RUNX2	0.221	0.0196	NA	SATB2
Transcriptional regulation of granulopoiesis	0.221	0.0196	NA	H2AZ2
TNFR1 Signaling	0.216	0.0192	NA	MAP2K4
Retinol Biosynthesis	0.206	0.0185	NA	CES4A
Sensory processing of sound by outer hair cells of the cochlea	0.202	0.0182	NA	ACTB
Somitogenesis	0.202	0.0182	NA	EPHA4
Lymphotoxin β Receptor Signaling	0.202	0.0182	NA	PIK3R1
CSDE1 Signaling Pathway	0.197	0.0179	NA	PABPC1
DNA Damage/Telomere Stress Induced Senescence	0.197	0.0179	NA	H2AZ2
CD27 Signaling in Lymphocytes	0.197	0.0179	NA	MAP2K4
FAT10 Signaling Pathway	0.197	0.0179	NA	MAP1LC3B
NAD Signaling Pathway	0	0.0132	NA	PIK3R1,RYR3
IL-13 Signaling Pathway	0	0.00813	NA	PIK3R1
CDX Gastrointestinal Cancer Signaling Pathway	0	0.0102	NA	FZD3,PIK3R1
Pathogen Induced Cytokine Storm Signaling Pathway	0	0.0105	NA	FTH1,FTL,IL1RAPL1,RYR3
Role of Osteoblasts in Rheumatoid Arthritis Signaling Pathway	0	0.0125	NA	FZD3,MMP16,PIK3R1
Macrophage Alternative Activation Signaling Pathway	0	0.0104	NA	NR3C1,PIK3R1
NOD1/2 Signaling Pathway	0	0.0155	NA	HSP90AA1,HSP90AB1,MAP2K4
Activin Inhibin Signaling Pathway	0	0.0142	NA	IL1RAPL1,MAP2K4,PIK3R1
Aryl Hydrocarbon Receptor Signaling	0	0.0164	NA	ALDH1L1,HSP90AA1,HSP90AB1
LPS/IL-1 Mediated Inhibition of RXR Function	0	0.0168	NA	ALDH1L1,HS6ST3,IL1RAPL1,MAP2K4,NDST3
Degradation of the extracellular matrix	0	0.0123	NA	SPP1
Glycerophospholipid biosynthesis	0	0.00781	NA	SLC44A1
Phase II - Conjugation of compounds	0	0.00917	NA	BPNT2
Telomere Maintenance	0	0.0112	NA	H2AZ2
Collagen biosynthesis and modifying enzymes	0	0.0149	NA	ADAMTS2
Complement cascade	0	0.00735	NA	CLU
Metabolism of water-soluble vitamins and cofactors	0	0.0122	NA	AASDHPPT
Immunoregulatory interactions between a Lymphoid and a non-Lymphoid cell	0	0.00465	NA	NECTIN2
Generic Transcription Pathway	0	0.0117	2.236	NR3C1,NR3C2,TBL1XR1,THRB,ZNF483
RNA Polymerase II Transcription	0	0.00667	NA	MLLT3
COPII-mediated vesicle transport	0	0.0137	NA	NAPB
Integrin cell surface interactions	0	0.0118	NA	SPP1
Visual phototransduction	0	0.0164	NA	CALM1
Selenoamino acid metabolism	0	0.00685	NA	UBA52
SUMOylation of DNA damage response and repair proteins	0	0.013	NA	SUMO2
Class A/1 (Rhodopsin-like receptors)	0	0.0151	2.236	APP,CCK,CHRM3,OPN3,PSAP
NCAM signaling for neurite out-growth	0	0.0159	NA	PRNP
Olfactory Signaling Pathway	0	0.0135	NA	ANO2
Regulation of lipid metabolism by PPARalpha	0	0.0084	NA	TBL1XR1
NoRC negatively regulates rRNA expression	0	0.0149	NA	H2AZ2
Sphingolipid metabolism	0	0.00909	NA	PSAP
Major pathway of rRNA processing in the nucleolus and cytosol	0	0.0108	NA	LAS1L,UBA52
Keratinization	0	0.00463	NA	KAZN
PTEN Regulation	0	0.0133	NA	UBA52,UBB
Synthesis of DNA	0	0.0164	NA	UBA52,UBB
Processing of Capped Intron-Containing Pre-mRNA	0	0.0139	0	LUC7L3,PCBP1,RNPC3,SNRNP27
Eukaryotic Translation Termination	0	0.0164	NA	GSPT1,UBA52
RNA Polymerase I Transcription	0	0.0135	NA	H2AZ2
RAB geranylgeranylation	0	0.0154	NA	RAB6B
RUNX1 regulates megakaryocyte differentiation and platelet function	0	0.0172	NA	H2AZ2
Response of EIF2AK4 (GCN2) to amino acid deficiency	0	0.00971	NA	UBA52
Cytoprotection by HMOX1	0	0.0172	NA	TBL1XR1
Expression and translocation of olfactory receptors	0	0.00246	NA	EBF1
Class I MHC mediated antigen processing and presentation	0	0.0131	2	LNX1,RNF220,UBA52,UBB,ZBTB16
Hepatic Fibrosis / Hepatic Stellate Cell Activation	0	0.0156	NA	FLT1,IL1RAPL1,PDGFD
FXR/RXR Activation	0	0.00513	NA	MAP2K4
IL-27 Signaling Pathway	0	0.0149	NA	IL1RAPL1,PIK3R1
Ribosomal Quality Control Signaling Pathway	0	0.00758	NA	TCF25,UBA52
Mitochondrial protein degradation	0	0.0102	NA	APP
Respiratory electron transport	0	0.0114	NA	MT-ND3
Complex I biogenesis	0	0.0147	NA	MT-ND3
Irritable Bowel Syndrome Signaling Pathway	0	0.0104	NA	IL1RAPL1,MMP16,PIK3R1
TRIM21 Intracellular Antibody Signaling Pathway	0	0.00529	NA	MAP1LC3B,UBA52,UBB
ID3 Signaling Pathway	0	0.0031	NA	PTK2B,RAP2A,RASD1
Zn Homeostasis Signaling Pathway	0	0.0175	2.065	APP,CHRM3,CLU,FZD3,GNA14,GNAQ,GRIA4,GRIN2B,GRM5,GRM8,ITPR1,MMP16,MT3,PIK3R1,PPP3CA,PRKACB,PRKAR1A,PRKAR2B,PRKCB
Activation of IRF by Cytosolic Pattern Recognition Receptors	0	0.0152	NA	MAP2K4
Caveolar-mediated Endocytosis Signaling	0	0.0127	NA	ACTB
Role of NFAT in Regulation of the Immune Response	0	0.0143	1.414	CALM1,CALM2,CALM3,GNA14,GNAI1,GNAQ,GNAS,GNG2,ITPR1,PIK3R1,PPP3CA,RAP2A,RASD1,RCAN2,TNPO1
FcγRIIB Signaling in B Lymphocytes	0	0.0113	NA	CACNA2D1,ITPR1,MAP2K4,PIK3R1,RAP2A,RASD1
Calcium-induced T Lymphocyte Apoptosis	0	0.0151	2	ATP2A2,CALM1,CALM2,CALM3,ITPR1,PPP3CA,PRKCB
CTLA4 Signaling in Cytotoxic T Lymphocytes	0	0.0082	-1.342	MAP2K4,PIK3R1,PPP2R1A,RAP2A,RASD1
CD28 Signaling in T Helper Cells	0	0.0134	2	CALM1,CALM2,CALM3,ITPR1,MAP2K4,PIK3R1,PPP3CA
IL-15 Signaling	0	0.00569	NA	PIK3R1,RAP2A,RASD1
Dendritic Cell Maturation	0	0.00329	NA	MAP2K4,PIK3R1
Semaphorin Signaling in Neurons	0	0.0169	NA	DPYSL2
ICOS-ICOSL Signaling in T Helper Cells	0	0.0176	2	CALM1,CALM2,CALM3,CAMK2A,CAMK2B,ITPR1,PIK3R1,PLEKHA1,PPP3CA
Lipid Antigen Presentation by CD1	0	0.00242	NA	PSAP
Role of CHK Proteins in Cell Cycle Checkpoint Control	0	0.0172	NA	PPP2R1A
Polyamine Regulation in Colon Cancer	0	0.0169	NA	MAP2K4
DNA Methylation and Transcriptional Repression Signaling	0	0.0102	NA	TCF25
Type I Diabetes Mellitus Signaling	0	0.00391	NA	CPE,MAP2K4
Small Cell Lung Cancer Signaling	0	0.0102	NA	PIK3R1
Basal Cell Carcinoma Signaling	0	0.0141	NA	FZD3
G Protein Signaling Mediated by Tubby	0	0.0149	1.633	GNA14,GNAI1,GNAQ,GNAS,GNG2,OIP5-AS1,THRB
Systemic Lupus Erythematosus Signaling	0	0.00468	NA	PIK3R1,RAP2A,RASD1,RNPC3,SNRNP27
CDC42 Signaling	0	0.00519	NA	BAIAP2,MAP2K4,PPP1CB
FAK Signaling	0	0.0116	2.309	ACVR1C,CHRM3,EFNA5,ETS2,FLT1,FZD3,GRM5,GRM8,MAP2K4,PIK3R1,RAP2A,RASD1
Phospholipase C Signaling	0	0.0116	1.633	CALM1,CALM2,CALM3,GNAQ,GNAS,GNG2,ITPR1,PEBP1,PPP1CB,PPP3CA,PRKCB,RAP2A,RASD1
Altered T Cell and B Cell Signaling in Rheumatoid Arthritis	0	0.00106	NA	SPP1
Regulation of IL-2 Expression in Activated and Anergic T Lymphocytes	0	0.0171	2.236	CALM1,CALM2,CALM3,ELK1,MAP2K4,PPP3CA,RAP2A,RASD1
Role of WNT/GSK-3β Signaling in the Pathogenesis of Influenza	0	0.0128	NA	FZD3
NUR77 Signaling in T Lymphocytes	0	0.00963	NA	CALM1,CALM2,CALM3,PPP3CA,PRKCB
PKCθ Signaling in T Lymphocytes	0	0.0161	2.449	CACNA2D1,CAMK2A,CAMK2B,ITPR1,MAP2K4,PIK3R1,PPP3CA,RAP2A,RASD1
Antiproliferative Role of TOB in T Cell Signaling	0	0.00235	NA	PABPC1
OX40 Signaling Pathway	0	0.00207	NA	MAP2K4
Cyclins and Cell Cycle Regulation	0	0.0116	NA	PPP2R1A
Thyroid Hormone Metabolism II (via Conjugation and/or Degradation)	0	0.0161	NA	B4GAT1
Nicotine Degradation III	0	0.0133	NA	B4GAT1
Melatonin Degradation I	0	0.0118	NA	B4GAT1
Triacylglycerol Degradation	0	0.0159	NA	NDST3
Nicotine Degradation II	0	0.0118	NA	B4GAT1
Serotonin Degradation	0	0.0105	NA	B4GAT1
Superpathway of Melatonin Degradation	0	0.011	NA	B4GAT1
Antioxidant Action of Vitamin C	0	0.00855	NA	MAP2K4
Agranulocyte Adhesion and Diapedesis	0	0.0134	NA	ACTB,GNAI1,MMP16
TEC Kinase Signaling	0	0.0173	2.449	ACTB,GNA14,GNAI1,GNAQ,GNAS,GNG2,MAP2K4,PIK3R1,PRKCB,PTK2B
Cell Cycle: G1/S Checkpoint Regulation	0	0.0145	NA	NRG1
SAPK/JNK Signaling	0	0.0159	2.449	ELK1,GAB1,GNG2,MAP2K4,MAPK8IP2,PIK3R1,RAP2A,RASD1
IL-4 Signaling	0	0.0104	1.633	GAB1,GNAI1,NR3C1,PIK3R1,RAP2A,RASD1
NF-κB Signaling	0	0.0123	1.633	FLT1,NTRK3,PIK3R1,PRKACB,PRKCB,RAP2A,RASD1
T Cell Receptor Signaling	0	0.0161	2.646	CALM1,CALM2,CALM3,ELK1,MAP2K4,PIK3R1,PPP3CA,PTK2B,RAP2A,RASD1
PD-1, PD-L1 cancer immunotherapy pathway	0	0.0175	NA	ELK1,PIK3R1
Th1 and Th2 Activation Pathway	0	0.0114	NA	ACVR1C,PIK3R1
Th1 Pathway	0	0.008	NA	PIK3R1
Th2 Pathway	0	0.0142	NA	ACVR1C,PIK3R1
Osteoarthritis Pathway	0	0.0126	NA	FZD3,IL1RAPL1,SPP1
Th17 Activation Pathway	0	0.00408	NA	HSP90AA1,HSP90AB1
SPINK1 Pancreatic Cancer Pathway	0	0.0154	NA	CPE
BAG2 Signaling Pathway	0	0.0116	NA	HSP90AA1
T Cell Exhaustion Signaling Pathway	0	0.0106	NA	ACVR1C,MAP2K4,PIK3R1,PPP2R1A,RAP2A,RASD1
Systemic Lupus Erythematosus in T Cell Signaling Pathway	0	0.0124	0.707	GNAI1,ITPR1,MAP2K4,PIK3R1,PPP2R1A,PPP3CA,RAP2A,RASD1
Systemic Lupus Erythematosus in B Cell Signaling Pathway	0	0.0137	1.89	CALM1,CALM2,CALM3,GAB1,PIK3R1,PPP3CA,PRKCB,RAP2A,RASD1,SYNJ2
Regulation of the Epithelial Mesenchymal Transition in Development Pathway	0	0.0116	NA	FZD3
Coronavirus Replication Pathway	0	0.012	NA	TUBB4A,UBA52
Role of MAPK Signaling in Inhibiting the Pathogenesis of Influenza	0	0.0127	NA	MAP2K4

## Sheet: Astrocytes TDPA
Ingenuity Canonical Pathways	-log(p_value)	Ratio	z_score	Molecules
RHO GTPase cycle	10.4	0.0844	3.893	ABI2,ACTB,ARAP2,ARHGAP35,ARHGAP5,ARHGEF10,ARHGEF12,ARHGEF26,CDC37,CKB,DLC1,DOCK5,DOCK7,DST,FARP1,GFOD1,GPS1,HNRNPC,HSP90AA1,KALRN,MSI2,MTMR1,NCK2,NCKAP1,PDE5A,PICALM,PLEKHG1,PLEKHG4B,PTPN13,RBMX,RHOQ,RHPN1,SOS1,STARD13,STIP1,TIAM2,TRIO,VAV3
Netrin Signaling	6.51	0.103	2.828	CAMK2D,DSCAM,ENAH,FYN,GRIA1,NCK2,NFAT5,NFATC4,PLCG2,PPP3CA,PPP3CB,PPP3CC,PPP3R1,PRKCA,PRKD1,RYR2,TRIO,UNC5D
Protein Kinase A Signaling	6.25	0.0707	1.961	ADCY9,ADD1,AKAP9,CAMK2D,CREBBP,EYA2,GNB1,GNG7,MYL9,NFAT5,NFATC4,PDE1A,PDE5A,PLCG2,PLCL1,PPP3CA,PPP3CB,PPP3CC,PPP3R1,PRKCA,PRKD1,PTPN13,PTPN9,PTPRE,PTPRJ,PTPRS,RYR2,SMAD3
Chronic Myeloid Leukemia Signaling	5.75	0.0783	2.985	ABL1,BCL2,CCND3,CRK,FAS,HSP90AA1,ITCH,JUN,MRAS,MSI2,NFAT5,NFATC4,NUMB,PLCG2,PLCL1,PPP3CA,PPP3CB,PPP3CC,PPP3R1,PTPN13,SMAD3,SOS1
Myelination Signaling Pathway	5.7	0.0732	2.858	APH1A,ARHGAP35,ARHGAP5,CREBBP,DLC1,ERBB4,FGFR1,FGFR3,FYN,HES5,IGF1R,ITGB4,ITGB8,JUN,MRAS,NFATC4,PLCG2,PLP1,PPP3CA,PPP3CB,PPP3CC,PPP3R1,SMAD3,SOS1
RHOGDI Signaling	5.68	0.0864	-2.138	ACTB,ARHGAP35,ARHGAP5,ARHGEF10,ARHGEF12,CDH2,CDH23,CDH4,CREBBP,DLC1,GNAO1,GNB1,GNG7,ITGB4,ITGB8,MRAS,MYL9,PRKCA,RHOQ
Ephrin Receptor Signaling	5.6	0.0891	3.051	ABL1,CREBBP,CRK,EPHB1,FGF1,FYN,GNAO1,GNB1,GNG7,ITGB4,ITGB8,KALRN,MAP4K4,MRAS,NCK2,PTPN13,SORBS1,SOS1
Synaptogenesis Signaling Pathway	5.45	0.0728	4.146	ADCY9,APOE,CADM1,CAMK2D,CDH2,CDH23,CDH4,CREBBP,CRK,DAB1,DNAJC5,EPHB1,FARP1,FYN,GRIA1,KALRN,MAPT,MRAS,NAP1L1,NLGN4X,NLGN4Y,PLCG2,SOS1
G alpha (12/13) signalling events	5.43	0.138	3.317	ADRA1A,ARHGEF10,ARHGEF12,ARHGEF26,GNB1,GNG7,KALRN,SOS1,TIAM2,TRIO,VAV3
Signaling by FGFR1	5.39	0.173	1.667	FGF1,FGFR1,FLRT2,GAB1,PPP2CB,RPS27A,SOS1,SPRED2,TGFBR3
Axonal Guidance Signaling	5.33	0.06	NA	ABL1,ARHGEF12,CRK,EPHB1,FYN,GNAO1,GNB1,GNG7,ITGB4,ITGB8,KALRN,KLC1,LRRC4C,MRAS,MYL9,NCK2,NFAT5,NFATC4,PLCG2,PLCL1,PPP3CA,PPP3CB,PPP3CC,PPP3R1,PRKCA,PRKD1,ROBO1,ROBO2,SEMA3B,SOS1,UNC5D
Opioid Signaling Pathway	5.21	0.0747	3.273	ADCY9,ARRB1,CAMK2D,CREBBP,FYN,GNAO1,GNB1,GNG7,GRK3,MAPK4,MRAS,PDE1A,PPP3CA,PPP3CB,PPP3CC,PPP3R1,PRKCA,PRKD1,RPS6KA2,RYR2,SOS1
Epithelial Adherens Junction Signaling	5.1	0.0949	-1.291	ARHGAP35,CDH2,CRK,CTNNA1,FGF1,FGFR1,FYN,HGF,IGF1R,MAGI1,MRAS,PPP2CB,PPP2R2B,PPP2R2C,TGFBR3
AMPK Signaling	5.02	0.0779	0.302	ACTB,ADRA1A,AK3,AK4,CREBBP,EEF2K,FOXO1,GNAO1,GNB1,GNG7,IRS2,MRAS,PFKFB2,PFKP,PPP2CB,PPP2R2B,PPP2R2C,SMARCA2,TBC1D1
Opioid Signalling	4.92	0.122	3.162	ADCY9,CAMK2D,GNB1,GNG7,PDE1A,PPP2CB,PPP3CA,PPP3CB,PPP3CC,PPP3R1,PRKCA
Clathrin-mediated Endocytosis Signaling	4.8	0.0813	NA	AAK1,ACTB,AP3B1,APOE,ARRB1,DNM3,FGF1,HIP1R,ITGB4,ITGB8,NUMB,PICALM,PPP3CA,PPP3CB,PPP3CC,PPP3R1,RPS27A
Integrin Signaling	4.77	0.081	2.5	ABL1,ACTB,ARHGAP5,BCAR3,CRK,FYN,ITGB4,ITGB8,MPRIP,MRAS,MYL9,NCK2,PARVA,PLCG2,RHOQ,SOS1,TLN2
Cardiac β-adrenergic Signaling	4.72	0.0882	0.707	ADCY9,AKAP9,GNAO1,GNB1,GNG7,GRK3,MRAS,PDE1A,PDE5A,PKIB,PPP2CB,PPP2R2B,PPP2R2C,RYR2,SLC8A1
Signaling by NOTCH1	4.71	0.128	1.265	APH1A,ARRB1,CNTN1,CREBBP,HES5,ITCH,MAML2,MIB1,NUMB,RPS27A
Sperm Motility	4.7	0.0739	2.646	ABHD3,ABL1,DYRK1A,EPHB1,ERBB4,FGFR1,FGFR3,FYN,GNAO1,GNB1,GNG7,IGF1R,MRAS,PDE1A,PLCG2,PLCL1,PRKCA,PRKD1,RYK
[truncated: 899 more rows]

## Sheet: Astrocytes TDPA-C9
Ingenuity Canonical Pathways	-log(p_value)	Ratio	z_score	Molecules
[truncated: 1,127 more rows]

## Sheet: Astrocytes TDPC
Ingenuity Canonical Pathways	-log(p_value)	Ratio	z_score	Molecules
[truncated: 918 more rows]

[truncated: 3 more sheets: Mature Ols TDPA, Mature Ols TDPA-C9, Mature Ols TDPC]
